# Supplementary material for: Fast solubilization of recalcitrant cellulosic biomass by the basidiomycete fungus Laetisaria arvalis involves successive secretion of oxidative and hydrolytic enzymes
Source: Biotechnol Biofuels. 2014 Oct 8;7:143. doi: 10.1186/s13068-014-0143-5 (PMC4197297; doi:10.1186/s13068-014-0143-5)
Supplement: Additional file 2: Data 1. — Fasta file containing the 15,679 contigs. [file 13068_2014_143_MOESM2_ESM.zip]

Archive with 1 entries (1 files):
- 5041579851361118_add2.rtf
