# Supplementary material for: Fast solubilization of recalcitrant cellulosic biomass by the basidiomycete fungus Laetisaria arvalis involves successive secretion of oxidative and hydrolytic enzymes
Source: Biotechnol Biofuels. 2014 Oct 8;7:143. doi: 10.1186/s13068-014-0143-5 (PMC4197297; doi:10.1186/s13068-014-0143-5)
Supplement: Additional file 2: Data 1. — Fasta file containing the 15,679 contigs. [file 13068_2014_143_MOESM2_ESM.zip › 5041579851361118_add2.rtf]

>contig00001  length=132  numreads=4  gene=isogroup00001  status=isotig
TCGTCGTTctcAAGCTgTCCGTCCGCTACTCCTACTTTCTCTACCATGCctCCACGACCT
cGCCttCGggACgaaCTAAAAAGCAAgtctCTGGGTTTCTTaaCccTCTCCGCAGTGCGG
GCAGccGAAGCA
>contig00002  length=236  numreads=11  gene=isogroup00001  status=isotig
CGAGTCCTtCcGGCCCcTCGCGtCcGCCgtCGGcAGCCtCcACgacTCGgaGtcaGgCCC
AGCCATCATCAACACCgaTCGCCagCTCCGGAACGTTGCCCGCGCCCACGGTCCcaCAAG
ACGACGAAAAgAAGAAAAGACTACTCTCCACCTTCGTGACTCTGTTGAACATCACAGAAA
AAGCGCTCGATGGTCTACCAATACCGGGAGTCAAGGCGGCGGTGGGCGGTCTAGCC
>contig00003  length=668  numreads=14  gene=isogroup00001  status=isotig
GAGACTTtGAAGACTaTAAAGACCAAACTCGAGAACGACTCTACTGCAGAGGAAATCAAA
CAGGATGgAGAAGAGCTTGTGAATATCCTTGGCTCTATCGATAGCGAGCCATCGAACTCT
GTACCGCGGGACGTGAAAGAACGAACGGATCGGCTCAAGAGGGAGATTGAAAGCCATTTG
AGTCTATTGAATGGGTACACTGCGAAAAATCCCATCCCGTCCGGAGCGACGCTGATGGAC
AAGGTCAAGTTCTGgaTCGAATACGCCAAGGAGCTGCAAAGCGCGGATGCCATCGCGGAA
GAGCTACCAGGAGTCAATTCGAAGATTGCCAACTCCGTTAGGAACTTCATGCTCGAGAGC
CTgaTGGGAATTGAAACCAAAATTAGCGCCATTCGCGAGGACCAAATCGTTATCAAAACC
gaGGTTgAAAaTGTTCTCaTAGGACAATCGGAAATTCTCGTAGGACAGTCGGACATTCtC
GCGGGTCAGTtGGAGATGCGGAAACAaCAGGCATCcGAGagTGAAATcAAAaCCCTcgAT
AGGCTTTCgCcTGTCGGgaCcGCGTTCTACGAcGcTGCcGGTATGCctCcaGCGTGCCTa
GaGGgAaCTCGgAaGGTCCTCCTCACCgaCATCAAACAGTGGTTCGAGGACGAtacgatc
GAcGCCCC
>contig00004  length=170  numreads=10  gene=isogroup00001  status=isotig
GCCCATCCTcTGGCTCTCTGGGATTGCcGGCGCTGGCAAAACgaCcgTCTCCcTcaGCGT
CTgCcagATGctGAAgAaCCACCTCGGAGGATCGTTCTTCTTCTCCCGCaCAAGcGCCGA
CCGTCGAAaGCCTTCGAAcGTcATCCCcACcAtcGCaTACcAGCTCGCGA
>contig00005  length=455  numreads=22  gene=isogroup00001  status=isotig
TCGCGCGTCCTGCGTTGCGGCAGCCTATATGTGACGTCATCAGCGAGGATCCTAGTATCT
CCATCAAAAGCGTTCAGctACAGGCTCAGAAGCTCATAGGAGAGGCCCTCgCCAAAGCCG
AAGGGAGCCAGCTCCCACCaCTCCTtcTGGtaCTTGACGCTCTGGACGAATGCGACAAGG
AAGACGGCCAAGAGGGTGGGGCcTtGATACCGgTCcTGaTTCGCTACCTGCGCTCTCTTC
CCTTTCGGGTGAAagTGTTtATCACTAGTCGGCCGGAGGTTTCGATTCGAAATATGTACC
AGAacGTCGaGGgCccTCaCAAGCCGATAGTCCTTCACGAcATCGAGGAGAGCaTtGtGC
AGGAGGATAtAGAACGCTACCtCcGgCACGAGCTCGCGAAGATCGCCAAAAaCATACTGg
AGGGAAAGCCATGGCCGACGGACGAAGagaTAAAA
>contig00006  length=489  numreads=13  gene=isogroup00001  status=isotig
GGgCTTGTCGCACGGgCGGGTCgCCtCTTCAtcTAtGCGGCCACCGCcATCAAATaCcTC
TccaaaaCAAaTCCGGAgCGCAAGCTCACCATATTTCTATCGACTAACGCTCAGACTTCT
GGATCGTCTCACGCCCATCTGGACAAGGTCTACATACAAATcGtCtAGGGCGtcATCGAT
GGCGAACACGAAGACGAGAtaaaGCGCTTGTGCGGCAcATTCCGGCTTGTACTGGGATCA
ATTATCGTCCTGCAGCAGCCTTTGAGCCGTAAAATtcTTGTAAaCCTCTTacAtgAAAAt
GAGGAGTGCATTGacGATGGAGATGTCAACGCCGTGCTCAGACCTCTCTACTCGCTGCTC
GATATGGGTGAAAGCCCAGAGgctCcGATCCgAacTTtCCATCCATCGTTCGCCGACTTC
CTGACgAaCAaCAAGCGCTGCACGGATGCTCGCTTCTgtAtGATgtgAAGAAAGCCCATC
AtGACCTCg
>contig00007  length=88  numreads=8  gene=isogroup00001  status=isotig
AaTTGGACTGTATAAGgCTGATgAGGACGGGACTCCGGAAAGACATTTGCGGGATCCATA
ACCCTAGCCTCTTAAaCTCGGAAGTGCC
>contig00008  length=978  numreads=40  gene=isogroup00001  status=isotig
GGATCTCGCCAGCCGCCTGGACcGCCACGTACCCGAGGAGTTGCGGTACGCGTGCACATA
CTGGATGGCACACcTtATCGGCAAAcTcgCCTACAGAGGAGCTTAGGAAGGAGTtGGAga
CGTTTTGcAACGAGAACctaCTACAATGGATCGAATTACTGAGTCtCcTGGgCCGACTAC
AATCGGCGGTGGAAGGATTACCCcGGGTTGTTGACTGGTGTAAGCCTACCCCTACTGGAG
ATAACGAAAGCGAAGGATCGATAACGgtGTTGCTTGGGGATGCACAGCATGTGTTGGAAG
AATACTGGACAGCAATAaGCacgAGTGGACTGCAAGTGTACGACAGTGCTGTaCTGTTCA
TGCCACGTTGCGgaCTATACAAATCGACTCCAGAGAGTATGTTgCcGGGGACCAAGCTAG
TGTCATCGAGACATGAAGAATGGGGgTtATCGGCaCGGGTCCTGGAAGGTCATACAaGga
GTCACATCGGTGGCATTCTCGCCCGACGGATCCCGCGTTATCTCTGGCTCctacgACTcG
ACGGTGCGGGTGTGGAATGCCACGACCGGCGAGTCAGTGGCCACACTTGAaGGTCATACA
AGgaCAGTCACATCGGTGGCATTCTCGCCCGACGGATcGTACATTACGTCCCAATCATAT
GATGGGGAGgTGCATGTATGGGATACGAAAAACTaCgCCCTcTtATCAaCACAGaCCTTG
gACGACAAAaTGCTTCCTAAaCAATCAGATCCGTTAGCGTTTGAATGTGATGCCACTGGT
TGGCTTTCTCTCATTCGACAACCTAGTGcTTCACGTGTTCGCTTATGTtGGCTCCcTCCC
AAACGCCGCCcTTCAGAGGGGTTGATCAAGTGGTATGGAAGTAAaGTTACGCTAGGATCT
ATCACTGGAATCATCACCATTTTGGACTTTTCCTCTCATTTTGCTTTCTCCACAACTTAA
TACTGTTTTCCATGCGCT
>contig00009  length=170  numreads=11  gene=isogroup00001  status=isotig
aaCctATCCTTTGGCTCTCTGGAacgCCGGCGCTGGCAAAACGACTGTCTCCCTCAGCGT
aTGCCAAATGctGAAGGACCACCtCGGAGGATCGTTCTTCTTCTCCCGCACAAGcGCcGA
CCGtcGAAAGCCTTCGAACGTcATCCCTACcATtGCGTAtCAGCTCGCAA
>contig00010  length=117  numreads=4  gene=isogroup00001  status=isotig
GTCCGTCCGCTACTCCTACTTTCTCTACCATGCCTCCACGACCTCGCCTTCGAGATAAAG
CAAAGAGCAAGGTCTCTGATTTTCTCAAGCCTTTCCGGAAAACAGGTAACAGAAGTG
>contig00011  length=219  numreads=11  gene=isogroup00001  status=isotig
TGAGACTCTGAAGACTATAAAGCTcAaTCTCGACAATCaCTCCTCCGCAGAGGACATCAA
aCAGGATGGAGAGCAGCTTTtCAAaCTCCTCGACTCTACaGgTACGAGGTCGTCATCAGA
CGCCGTACCGCAAGATGTGAAAGAACGGATTGATCGGCTCAAGAGGGAGATtGAAAGTCA
TCTGGGTCTACTGAACCAGTACATTAGGACAAATCCCGC
>contig00012  length=390  numreads=15  gene=isogroup00001  status=isotig
ACAACCTCAGGCAACGTTGAtAGACAAGGTCAAGctcTGGGCTGCGTACGCCGAGGAACT
GCTAAGCGCGGAGGCcATCACGAAAGAGCTGCCAGGAGTCAACTCGAAAATTGCTAACTC
CGTTaGAAACTTCATGCTCGAGAGCCTGGTGGAGATaGAAACCAAAATCAATGTCATGCA
CGAAgaCATCAAAATACTTATTGTAGGGCAGTCGAACATACAGAAAAATCAGGCATCCGA
GAGTGAATTAAGAACCCTGGATAGCCTTTCGCCTGTCCGAGCCGCGTTCTACGATGCTGC
TagTATGCCCCCAGCGTGCCTAAAAGGTaCTCGGCAGGTCCTCCTCACCGACATCacGCA
GTGGTTCGAGGACGATACgaTCGACGCCCC
>contig00013  length=398  numreads=19  gene=isogroup00001  status=isotig
ATAGCTTTTTGCTCCGCCCGATTTTAttGCATTATTGGAaTACTTACACGCTCGTCTTTT
GCCATTGTCGtCCCcAAGCTGCCCGGTCGCTATTCCTACTTTCTCTACCATGCCTCCACG
ACCTCCCCTTCAGGACGAACTAAAAaGCAAGTTTTCTGGGTTACTCTCCACCTTCGTGAC
TCTGTTGAACATCACAGAAAAAGCACTCGACGGTTTACCAATACCGGgaGCAAAGGCGGC
GGTGGGTGGCCTAGCTGAGACTCTGAAGACTGTGAAACTCAACCTCGACAATCACTCCTC
TGCAGAGGACATCAAACAGGATGTAGAACAGCTTTTCAAGCTCCTCGACTCTACGGGTAC
GAGGCCGTCATCTGACGTtGTACCGCAATATGTGAAAG
>contig00014  length=66  numreads=14  gene=isogroup00001  status=isotig
AACGTATTGATCTGCTCAAGAGGTGCACAAAAAAaTCaTTGTTCTACATTTACTGATCGT
TCTTCA
>contig00015  length=55  numreads=10  gene=isogroup00001  status=isotig
GggAGATCGAAAGTCATTTGGGTCTATTAAGTCAGTACATTGTGACAAATCCCGT
>contig00016  length=257  numreads=5  gene=isogroup00001  status=isotig
GACTCGTCGCGCGTGCCGGTCGCCTCTTCATCTACGCGGCTACAGCCATTAGATACATCT
CCAACAGAACCCCGAAGCGCAACCTCGTCACGTTCCTGTCGACTGATGCTCAGACCTCGC
AGTCcGCCCCACGCGGCTTTAGACAAGGTGTACATGCAGATCGTTCAGGGCGTCACTGCC
GACGGGAACGAAGATCAAATAGATCGCCTGTGCCGCGTGTTCCAGGTAGTGCTGGGATCG
ATCGTCGTcTGGAACAG
>contig00017  length=336  numreads=9  gene=isogroup00001  status=isotig
GGAGATCGTGAAAGGCGTCGTCGCCGATGGGAACGAAGACCAAATAGATCGCCTGTGCCG
CGTGTTCCAGGTAGTGCTGGGATCGATCGTCGTCCTGCAACAGCCCTTGAGTCGTGGGGT
TATCGTCAAACTCTTACATCACCAAGACGAGGATATCGACGATGAAGAAGTCAGTGCCGT
GCTCAGACCCCTTTACTCGCTGCTCGACATGGGTGAAAGCCCAGATACCCCAATCCgAaC
CTTCcATCCATCGTTCGCCGACTTCctGACGAACAACAaGCGCTGCACGGATGCTCGCTT
CTGTATAGATGTGAAGAAAGCCCATCATGACCTCGG
>contig00018  length=87  numreads=8  gene=isogroup00001  status=isotig
ATtGGACTGTATAAGACTGATGAGGACGGGACTCCGGAAAGACATTTGCGGGATCGATAA
CCCTAGCCTCTTAAACTCGGAAGTGGC
>contig00019  length=68  numreads=28  gene=isogroup00002  status=isotig
AGCGAGTGAGTCTGCGCGTTCGTCTTGATGATGTCAATCTGCTGACCTGTTTTTGCCCGC
GTCTGCGT
>contig00020  length=167  numreads=31  gene=isogroup00002  status=isotig
AGGGATATGGACGAGAACTTCGAGAACTTCGAtatcGaCTTGATGATCTTGATGAAGATC
GATATCGACGAGAACTTTGTGATGAACTTCTTGGACTTGGACTTCGAGAACTTCTTGATG
ATCTTGAAGAAGAAGAACGACGACGACTTGAAGATGATCTTGatGAA
>contig00021  length=39  numreads=8  gene=isogroup00002  status=isotig
GATAATCTTCTTTATGATCTTCTTCGAGatCGACTTCTT
>contig00022  length=104  numreads=14  gene=isogroup00002  status=isotig
CGAGATCGACTTGATGAATTTGTGAGTTTTtGTGTCTGTTTAAATGTTTGTCATCAGATT
GTTTCATTTGGCCTTCTCACGTTTGCTATGTCTTTTtGTTAGTT
>contig00023  length=49  numreads=24  gene=isogroup00002  status=isotig
CAATCGTCGAATTGAAGCAATAGAAGCATCACTTTCTGCATTCCTTTCT
>contig00024  length=43  numreads=30  gene=isogroup00002  status=isotig
GATTTTCCTCAGGTTTTGATCAACAATATTAACATGCCATTAA
>contig00025  length=313  numreads=35  gene=isogroup00002  status=isotig
CTGTTTTGACAATGGTTCTTATTCATGCTGTTTCAAAGCACGTTCTCTCTTCGCCCTCTA
TCGATTGGCTATCTGCACTTTCCCAGTTCCTTGTTGATCAGAAACATCTCATACAAGCTC
AGGTTTCCCCCATATGCACTGAGGTGGATACAATTGCAAACAAAATTGCCAGAAGATCAA
TTTTtACAAAAATTGGTGTTGTTGGAGAGCGGAAAATGTCTGATGGAGAGGCAGAACACT
TTGcTACTAAaCTCATTCAATGTGTCCAAGATAaTGCTGTAATCTTTGGGGActatgCCT
AGACAAAACTCTT
>contig00026  length=94  numreads=8  gene=isogroup00002  status=isotig
ACCTGTTTtGCCcGCgTCTGCGTAgCTTGTGAGTCTGCATGTTCGTCTTGATGATGTCAA
TCTGCTGACCTGTTTTtgCCCGCGTCTGcGTAGc
>contig00027  length=3  numreads=10  gene=isogroup00002  status=isotig
GAt
>contig00028  length=54  numreads=13  gene=isogroup00002  status=isotig
GTGAGTctGCGCGTTCGTCTTGATGATGTCAATCTGCTGACctGTTTTTGCCCG
>contig00029  length=241  numreads=15  gene=isogroup00002  status=isotig
GTCTGCgTAggaaTTTGTGAGTTTTTGTGTCTGTTTAAATGTTTGTCATCAGATTGTTTC
ATTTGGCCTTCTCACGTTTGCTATGtCTTTTTGTtAGTTCAATcgTCGAaTtGAAGCAAT
AGAAGCATCACTTTCTGCATTCCTTTctGATTTTCCTCAGGTAAACcTCTTATTTGGCCA
CAATTGCTCTcTCAAAATAACTATATtCAGGTTTTGATCAACAaTATTAACATGCCATTA
A
>contig00030  length=96  numreads=29  gene=isogroup00002  status=isotig
AGCTtCTTGgACTTGGAcTTCGAGAACTTCTTGATGATCTTGAAGAAGAaGAACGACGAC
GACTTGAAGATGATCTTGATGAAGATAATCTTCTTT
>contig00031  length=49  numreads=9  gene=isogroup00002  status=isotig
ATGATCTTCTTCGAGATCGACTTCTTCGAGATCGACTTGATGAATTTTT
>contig00032  length=105  numreads=2  gene=isogroup00002  status=isotig
gataatcttctttATGATCTTCTTCGAGATCGACTTCTTGTGAGTTTGCGCGTTTGTCTT
AATGATGTCAATCTGTTGACCTGTTTTTaGCCCGTGTCTGCGTAG
>contig00033  length=151  numreads=9  gene=isogroup00002  status=isotig
AGAGGAGCTTCGAGAGCTTGTGAGTTTTtGTGTCTTTTtAAGTGTTTGTCATCAGATTGT
TTCATTTGGCCTTCTCACGTTTGCTATGTCTTTTtGTtAGTTCAATCCTCAAATTGAAGC
AATAGAAGCATCACTTTCTGCATTCCTTTTT
>contig00034  length=117  numreads=7  gene=isogroup00002  status=isotig
GTctGCGCGTTCGTCTTGATGATGTCAATCTGTTGACCTGTTTTTGCCCGCGTCTGCGTA
GGATAAtCTTCTTtATGATtCTTCTTCGAGATccGtACTTCTTCGAgtgagtctgcg
>contig00035  length=132  numreads=12  gene=isogroup00002  status=isotig
CGTCTGcGTAGcGataCTTGTGAGTCTGCATGTTCGTCTTGATGtATGTCAATCTGCTGt
ACCttGTTTttcGCCCGtCGTCTGCGTAggtATTGAGTCTGCGtCgTTaCGTCTTGATGA
TGTCAATCTGCT
>contig00036  length=1  numreads=2  gene=isogroup00002  status=icl_thresh
T
>contig00037  length=255  numreads=15  gene=isogroup00003  status=isotig
GGAAaGTGCCTTTGCCTACCCCATTTAGTCTAGGCCTGAAAaGGTCTTGAGTGCAATCGC
TGcAATACTGTGTTGCTTTGCATTGTTAACATGCACGctaGTCtcAAGCACGAACTCaCG
AAAATGCTTCAAGAAGGTTgTACCAAGTTGGTAGGCATAGcGGATTATGCAATGTAGCCG
CCCAGCGCTATaCAAAAGCTTTCCAAAAAaGACATCTGGAGTCAAAATGtAACATGTAAT
CACTAAATCGAAGGG
>contig00038  length=127  numreads=17  gene=isogroup00003  status=isotig
AGGTAAGCACGCATTAACTagCTACAAATTtACCACGCAAGTCAACTACTTTATGTGCCC
ACCGGAAACTAACCACTACGTTCAACTCATCTGCTTATGCCTTTTCGCTGCGGGTGTCGG
AGGTATC
>contig00039  length=139  numreads=18  gene=isogroup00003  status=isotig
AGGACGGGCATCCACCTTTGCCATTGCCAACTCCTGGTGgTTTGCCCGTACGCTATtTAC
ACCCCTCTTCGACGACAcTCGGCTCGTTTGCTTGTAGGGGAACCCACCCCTGTCATtGCC
GAGCCCTGGTCATTTGCCC
>contig00040  length=98  numreads=15  gene=isogroup00003  status=isotig
GTACGTTCACCCATGCTCACCACCGCcGAcACCCCGTTGTTTGCcCGTACGgACACCTaC
CTCACTATTGTCAATACTTTGGCCGTTTGTTCATATAG
>contig00041  length=476  numreads=29  gene=isogroup00003  status=isotig
CGTCGAGTTTTACTCTTTCGACGACATTCGTCTTGTTAAGGTCTAGTCACGTTGTACAAG
ATCTACCGCATGTATTGGGGCCTTTCAGACTTGGCAGAATATGTTGTTGTTGTACCGTGT
ATTGAGACCGTATATAAACAtgTaAACTGTGTGATAATCTTGAAAGGGCaTCAATAGCGA
TGAGAGTTGGCAACCGTACGGGTAGATGGCCggGGGTAttTGACAGTGGTGAGGCGCGTA
TCCGTATGGGTCAACAAGCGGAGTATTGGCGGTAGTGAGGTCCAGCGTCCGTACGGGTAA
ACGGGTGAGGTATTGACGGTGATGAGGGTAGGTGCCCGTACGGGTGAACGAGCGGACCAT
CGGCGGCGATGGGGGCTCGTATTTGTACGGGAAAATGAGCAAAGGGTTGGAAATGACGAG
CGCGGGTGCTCGTACGGGCAAACAGGCAGGGCATTGATGGTGATGAGAGCGGGCGT
>contig00042  length=57  numreads=32  gene=isogroup00003  status=isotig
CACTGACTCGAACTCTCTCCGAgGGGGCAAGTACATCAACATCAAGCACACTcCTCT
>contig00043  length=142  numreads=63  gene=isogroup00003  status=isotig
TCAACAAATCCgGCTCTCCCATCGACGCTTTCGTCAGCAAGTACAACGGCGGCAATGACG
ATTGGTTCCaGCTCGctTCCGATGACAGCGATACCTGGACCCGTGAGGGAGGATGGGAGC
TTGTTGCGTTCCGCAAGCCCGG
>contig00044  length=25  numreads=75  gene=isogroup00003  status=isotig
ACAATGGGAATCgCTATCCGCATCG
>contig00045  length=66  numreads=74  gene=isogroup00003  status=isotig
GTACGTCTACTATCTaACACCTAtcTaAcaTAcCgcGGAgGCAcAAgGctGAtagTTATT
CTGCAG
>contig00046  length=139  numreads=78  gene=isogroup00003  status=isotig
ACAGAGCAATCCACTCgTCTCACACAGTTAGTACAAGcCCACTcTACTCAAtcCCACCTA
TCACATCCATCTAATTGCGACTctACTCACCATATAGCGTGCCTTTaTAAAGCATCGACC
CaTCTTATAACCTCTTATC
>contig00047  length=71  numreads=19  gene=isogroup00003  status=isotig
GTTGTACCGCGTATTAAggACCCTATATACACATGTGAACTGTATGaAGATCTTTGTACC
ATAACTGCCAT
>contig00048  length=167  numreads=26  gene=isogroup00003  status=isotig
AACACTGACTCGAGCGCgCtCCGAgGGGGCAAGTACATCAACATCAAGCacACTCCTCTC
ATCGAGTTTTACtCTTTCGACGACATTCGTCTCGTTAAGATCTAGTCgTCTTGTACaAGG
TTTACCGCATGTATCGGGGCCATCCAGACCCGACAGAATATACTGTT
>contig00049  length=165  numreads=9  gene=isogroup00003  status=isotig
GTCGAGTTTTACtCTTTCGACGACATTCGTCTCGTTAAGATCTAGTCACATTgTACAAGA
TCTACCGCATGTaTCGGGGCCTTTCGAACCCGACAGAATATGTTGTTGTTGTACCGTGTA
TTAAGATCGTATaaTGTACATATGAACTAACGTCACATACCGAGA
>contig00050  length=346  numreads=13  gene=isogroup00003  status=isotig
CCAACAAATCCGGCTCTCCCATCGAGGCTTTCGTCAGCAAGTACAACGGCGGCAATGACG
ACTGGTTCCCTCTCGCTCCCAACGATAGCGATACCTGGACCCGCAATGGCGGATGGGAGC
TTGTCGCGTTCCGCAAcCCCGGCACTGACTCTAACTCGCTCCGAgGGGGCAAATACATCA
ACATTAAGCACACTCCTCTCATCGAGTTTTACTCCTTCGACGATATCCGTGAAGTTAAGA
TCTAGTTGCATTGTACAAGATCTACCgCATTCggggccATCCAGACCCGACAGAATATAT
TATTGTTTTATCTTGTATTAAGACCGTGTATGCACATGTGAGCTGT
>contig00051  length=332  numreads=31  gene=isogroup00003  status=isotig
ACAATGGGAATCTCTATCCGCATCGTCAACAAATCCAACTcTCCCATCGAcGCTTTCGTC
AGCAAgTACAACGGCGGCAATGACGATTGGTTCCCGCTcGGTCCCGATGACAGCGATACC
TGGACCCGTGATGGCGGATGGGAGCTTGTCGCGTTCCGCAACCCCGACACTGACTCGAGC
GCACTCCGAGGGGGCAAGTACATCAACATCAAGCACACTCCTGTCATCGAGTTTTACTCT
TTCGACGACATTCGTCTCGTTAAAATCTAGTCGTCTTGTACAAGGTTTACCGCATGTATC
GGGGCCATCCAGACCCGACAGAATATACTGTC
>contig00052  length=153  numreads=17  gene=isogroup00003  status=isotig
TATGCAAATACGGACTTGGCTGAGATCCGTTTGGGGTCCTCATCACCAAGGTATAAAAGG
GAAAGTAGACATTTTGTCAACTGCCAcaGAGCAAtCCAcTCGTCTCACACACGtGCAtTT
ATAAAGCATCGATCCATCTTATAACCTCtCATC
>contig00053  length=145  numreads=18  gene=isogroup00003  status=isotig
CATCCATCTAATTACGACTTTACTCACCATATAGCGTGCATTTATAAAGCATCGATCCAT
CTTATAACCTCTCATCGTACGTCTAGTATCTAACACCTATCTAGTATACCATGGAGACAT
AACTTGGTTGACGGCCATTCTGCAG
>contig00054  length=188  numreads=10  gene=isogroup00004  status=isotig
AGCCTTATCCCTTGACTTGCATGAACAATGGCCTCCCCAGGCCAACCCCGTTCAGGCAAG
AAGAGGGAGAAATTCAAAaCACaTTTCACCGCCTTTTCcGACGCTACTTCCTCGCTTTTc
GgCAGACGAAGCCGCTCCAGCTCACGCGCgCCgTCaCctGgAgCAgTgACTCCCGgCCcT
gCACCATC
>contig00055  length=55  numreads=9  gene=isogroup00004  status=isotig
GCAATCGCcATTCCCTGTACCACCGATCCTGCCCATTGGTCCACCTACGGTACCT
>contig00056  length=2758  numreads=57  gene=isogroup00004  status=isotig
CCCGTACCGACaCAGACTtcGCCGGCTGCAACTGCGCTGCTTCCCCCACcGGTCATCACT
GTATCTCACTCATCAGCATCAGcTACCGCcGTCACCGCTACATCGTCAGCATCGACTACc
aCACCTTCCACcACTCATCCAGAAgAaCGTAaTACcGCGGTACGTTCACTCGCGGCTTTC
CGCGCaCTCTTGAACGtcGCGGAGAAGGCCCTCGATGGACTGCCcATATGGGgTCCgAAA
GCAGCAGCCGGTGCTGCTAGTGAGGTCTTGAAGAACgTACAGTTGAAGATCGAGAACGAC
GAGGCGCTcGAtGAGActGacAAGGACACCAAACGCTTGATGGATATCATCACAATCAAG
GATGACAGTTTGGGGCATCCTGTACCCCAAGAGCTGAAGGAGCGTGCGGAGCAGTTTAAA
CAGGAGCTTAAaGGGCATCTTCGTAGCTTGGACAAGTACGCGCACAAGGTCGAGTTTACG
CCCAACACGAGCATCgTCAACAAGCTTCGtAACTGGTCTCTTCACGTGTTGGAGTTTGTC
GCTGcGGAGGTGATTaCGAAGGAAATCCcTGAGATCAATAGAAaGATTacATTGTCGCTC
CAGATGTTTATGCTCGGAAGCCTCATTCGTAtcGAAGCAGAAGTaCATGCTACACGGACA
GAACAAACGAAAGGCTTCGTTCGTCTTGAGGCTGGTGTGCATGCAACACGAACAGACGTG
GAGAAAGCTCTTGAAGGACAAGCAAGGTTGGAGATtAACCAGATTAATTACGCGGATAGA
GAGTTACTGAAAGAGCTTAATCCAATCGCGGCcGctGCTCACGACCGcGCcAACAAAGCT
TCGgAaTGTTTaCCTGGCACgaGAGCCAAGATGCTGgACGATATcTTGGcaTGGTTCAAG
GCCGGTACTGGCTCTGCGCCGGTtTACTGGCTCAAAGGCATTGCTGGtAcGGgAAAGACG
ACAaTATCTCAGAGcGTGTGcGCgctGCTtGAGGAaGACCTTGGCGGAGCATTCTTCTTC
TCGCGCAACAACGTCGAGTGTCAacGTCCTTCCAACGTCGTCCCTACCATCATCCATCAG
CTtGCTGTGTCTAAAGTGGGCTGTTcTTtACGTtcGCgCATTTGcGCTGCcATCCAGAAG
AACCcTCAGATATCTGAGAAAGTAGTGgCGAAGCAGATTGAGGCACTGATCGCATCCGGg
TTGAATaCgCATGagACAGacGCACCaCcgTTtCTtATtGTACTCGATGCACTCGATGAG
TGCGCCAAAGAGGACGGTCAAgAAGGCGGCCCGCTgATTCCCTTACTTGTTCAACATCTT
TGTGCTTtACCTGtCcGAGCCAAGATATTCATCACCAGCCGACCTGAAGCTTCCATTCAA
ACGATGATGGAGAAACTCCGATATCTGAGTTCCTCCCCAGGAGACCTCACAAGTGAAAGA
ATAAAGCCATTtGTtCTTCATGACATCGATCAATCCATCGTTCAAGGCGATATCGAGACT
TATCTTAGGCACGAGCTCACGCGGATTCCCAAAATGCCGAAAGGAAGaCCTACCAATGAT
GAGATCCGGACCATTGCGGCGCACGCCGATCGCCTCTTCATCTACGCAGCGACGGCCGTC
AAGTACGCCTCTCGTGGCACATTTCCTGGGCGCAGtCtCGAGGtGTTTTtGTCTCCcAAG
CACCATACTTCATCGACACCATATGCTGCTCTAGACACAGTGTACATGCAAATCATTCGC
GGCGTCATAGGTGAAGCTGATCGTGGGATAGTAGAGTACATTTGCACAATCTTCAGGCGC
GTCATCGGAGCCATAGTAATCGCCCAAGTTCCTTTACACAAGTCCGCTCTAAGCGGACTG
TTGGACGAGGAAAGAaGcGATGTGGATAGCATTCTTGAACCTCTATTCTCTCTCCTTGAC
GTCGGCACCGATAACCGATCACCCATCCGGATATTTCACCCcTCcTTCCCcAACTTCCTT
CAAAGCAaGACCCGTTGCTCCGATCCCCTCTTCTACATTGATAGTGAATACGTGAACTTT
TCGCTTGCTCTGCGATGTCTTGAACTCATGAACAAGAAACTTGAACAAGATATCTGTCGT
ATTGAGAATCCAAGCCTGTTAAATGTCGAGATATCTGACCTTAAGACTCGGATAGATGAT
CACGTGCCCGATGATCTGAGCTATGCATGCATGTACTGGACGACGCATTTTAGCTTCGAT
ACGGTTCCTGACGGCGCAGAGGCTCAGGTCTTGGCCGAGGCGCTTAACACCTTCTGTAAC
GAGCATCTCTTGCACTGGATCGAGGTACTCAGTTTGCTACGGAGCTTACGACAAGCGGTG
GAAGGAACGACTTGCATCATCGGATGGCTCAACAAACCCACGGTATCCACATGGTTCAAG
TCGTTTAAAAGCGACGAGGAATACAGATCAATTATCAGGCTCCTGGAGGACACACTACGA
GTCGTGCGTGAGTATTGGACGCCcaTCAcAGAAAgCGCTCtACAAGTctACCATACTGCT
GCACTTTTtATGCCTGATtGtGACTTGCATCGCATAGcGAAGGCAAACACAGCTGCTgTA
GCACAGCTCCTGTCACCTCGGAaGAACGGATGGGATCCATGCTTGCAAGTTCTCGAGGGG
CATACtGACaTGgTttGCGCAGTAGCTTTTTCACCTAACGGTAAATACaTTGcTtCTGGC
TCTGATGAtGgcACtGTGCGCATTTGGGACTCTAGCACCGGAGAGAACaTGGCCATAC
>contig00057  length=49  numreads=17  gene=isogroup00004  status=isotig
TtCGAAACAaTCAGGACAGTCGATGGAtcGgtGCAGTTGcTtACTCACC
>contig00058  length=34  numreads=15  gene=isogroup00004  status=isotig
atTGGATGTGCCAGAGAATACTCGCGAGCCATCT
>contig00059  length=52  numreads=9  gene=isogroup00004  status=isotig
CgaGCCAAGTGGTgGTcCCaGTATCCATCACCTCCGAGActTGTATGCCACC
>contig00060  length=122  numreads=14  gene=isogroup00004  status=isotig
CTGAGCATTCCAAAcATGTATCATagGGTCGtTTTcAGTGATAGAGGCGATCTGTAGGCC
ATCTagaGAGAcGGCGAGaGATATAACCAtTGCCTCGTcaGcCCTGCCTTCTGATGGTGC
AA
>contig00061  length=731  numreads=24  gene=isogroup00004  status=isotig
TCGGGCGTAcAAGcAAgaCtGTTGgCTcACGATGATGACgaGCGaGCTcTTGCTGcGGtG
TTTGTCCAGAAaGgAGAtGGCtggCgCCTgaCTTCTgcccACATAAAAGGAaCCGTCCTA
CTCTGGGATGTtGtGCGGCCAGAGcaTATCCCAgaGAcActGTCAGCGGATGcTTtCaag
CGAggTAGCGACGTtcACGCgCGATGGCACACGtGTTGCCTtgCTCTtGGgACgtAGAGG
TGCAAATCCGGGATcTTACCGgatcTTCCgaTGCGCATGTGGTATTACaGGgTCACaaGg
AaGaTCAGCGcAGTTtCCTTTtCGGCAGACGGATTGCACAtcGCTTCCGGATCAttcGAT
TACACAGTACGACTTTGGGAtgCCAACActGGTGACTCTCTAGCCATTCTTGAAGGCCAc
AGtacgggTCcTCTCagtcGCGTTTTCGCCTGATGgCCTGCGCATAGCTTCTGgAagccT
gACaacgACTGTGCGCATCTGGGACGCCACCACACGTGGGAGCGCGAcgCACCTCGAACG
TCATACAgAgCGGTCtaTTCAGTCGCCATCTCGGCTGACGGTTCGCGCATTGCCTCTGGT
TCCTACGACAAaACGGTCcGGATATGGGATGCCCACACGGGAAAGCTGATCGCCACTTCT
aGGgAGAACGAagATcTcgTTTACTCGGTGGCGTTCTCaCCCGACGGCTCCGAGGTCGTC
TTCGGTGACTT
>contig00062  length=225  numreads=15  gene=isogroup00004  status=isotig
AAAAGGTCGTGTGCAGATCTGGAACATCAGCACCGACGACATCCTACCAATGGACGAAAG
GCTTGATGCAGTAGTTTATGTCGTCACCTTCTCGCCCGATGGATCGCACATCGCTGCTAC
TTCATCTAGTTCAGTGAAGATCTGGGACTACCTCACCAagAAAGTCAaGTTAGCGTTtGA
aTCCTCCAgCCCTATTTACAGTGCCGcGTTCTcgCCAAACAACtC
>contig00063  length=488  numreads=14  gene=isogroup00004  status=isotig
ACGGATTGCCTTAGGAGCctACAACGGCGAGGTCTACGTCTGGGACATctCCACCGCTCA
GGcAACGGAGACGCTGAGtCTCTCACCGCAtgAAAGCccAGTTTTCTCCATCGCATTCTC
GCTTaCTGGCtCACGTCTCATCTCCTGCTCTTCTAGCGGCGTTTtCATCCACGACGCTGT
CAGTGGTGActaCATATCAGCGGACGAAGAAAAaGACATGAATGCAAACCAGCCAGTCTT
TTGGTGTGATTCTGAGGGCTGGCTTTGgTTCATCCGCGCTGATACTCATTCGCCCGCtCG
ACTCtgCTGGATCCCCGATgTTCGTCGGCCTGgCAGTTTTgaGACATgcaCcATAacTtG
GTTTGGAAACAGAGcAGTGCtcGGTTCTAAGACCGGgCTTGTCTCCGTCCTGGATTTCTC
CTCACACCCGTCCTTCCGTCTGCGCGTCACTGCAGGCTAATGAGGCGGGCGTGGTTCTGT
TGGCTTCG
>contig00064  length=56  numreads=9  gene=isogroup00004  status=isotig
ACAAGGACCGTCACCGATACCACCGATTTCATCTAATGGCTCATTCACGGCAACTT
>contig00065  length=53  numreads=14  gene=isogroup00004  status=isotig
TGAGCCAAGTGGTGGTCCCAGTATCCATCACCTCCGAGACCTGTATGCCACCG
>contig00066  length=65  numreads=7  gene=isogroup00004  status=isotig
GCCATCTGGCGAGACCGCGAGGTATATAACCACAGCCTCGTGATTCCTGCCTTCTGATGG
TGCAA
>contig00067  length=299  numreads=9  gene=isogroup00004  status=isotig
ACAAGGTCGTGTGCAGATCTGGAACGTCGGCACCGACGACATCCAATCAATGGGCGAAGG
GCTTAGGACAATTCGTGTCGTCACCTTCTcGCCCGATGGATCGCACATCGCTGCTGCTTC
ATTCACTTCAGTGAAGATCTGGGAcAACCTCACCAAGAAAGTTAAATCaGCGTTTGAATC
CTCCAGCTCTGTTTACAGTGCCACGTTCTCGCCAAACAACTCACGGATCGCCTTAGGAGC
TCGCCACGGCGAGGTCCACGTCTGGGACATCTCCACCGCTCAGGCAACGGAGACGCTGA
>contig00068  length=324  numreads=3  gene=isogroup00004  status=isotig
GGAAAGCTGATCGCCACTTTTGggAGAACGAGGATCGCATTTGGTCGGTGATGTTCTCGC
CCGtACGGCTCCGAGGTCGTCTTCGGTGATGAAGGAGGTCGGGTGCAGATCTGGAACGTC
GGCACCGACGACATCCAACCAATGGtACGAAGGGCTTGGTGAGAcTAATTCTTGTaCGTC
tACCTTCTaCGCCCGATcGGATCGCACATCGCTGCCGCCTTGAAGTACGAAGTGAAGATC
TGGGACTATCTCACCAAAAAaaGTCAAATTGGTGTTTAAACCCTCTGGCCTTATTTACAG
TGCTACGTTCTCGCCAAATACCGC
>contig00069  length=925  numreads=25  gene=isogroup00005  status=isotig
GAGCTGCTTCTATGCTTCCCCcACCACCACCACGGcGGCCGCTGCTACGTCGTGGATGCG
CGGaTGCAAGTCCGATGTCCcGAGCCGATGATGATGTTGCGGGAATCGAAGAGTaGCCTC
GCTCTCATAACGGCGCCCgaCCCTTCTCCCGGATCGTCCACCACATGTTTTCTCAGCTaT
TTCAAGTGTCAATCTCACGACGAACCAATGTCTGGATCATTCCGAATACCGCAGGATAGT
GGTCTATTCTAGTCTTATGTGCTGCCTTCGGTCTTCGACGGCCTTAATGAAAAGCCTCCG
TGGTCGgTGGGAGAGACGGACAGCTGGGGTGCCGATAGCTATGTGGGTACGAAGTATCGG
CTTCACCAAAGTGAAACTCTTCGTGCAACTTTACGCTATCATCTTGGCTGCCGTCTTATT
ACCCCCTTCAAATCAGTATTCTATATTAGCCATTTCTCACCTCAAATTTtGGCGTGTATA
CGATTATACAACCTCGCGATTTCTtCGTTGATAATGGtGCAATTAGCGACCAcTAACAAT
CAACTGATCAATCATCTCTACGATACAGATCAATTATCCTAGTGAAATGCACGAGTTGCT
TTATGCTACCATGTTTCACTGTGTTTGTCACCTTCGCAACAAGTTGAACGTCAATCATAA
TGACGCATtCCCTTGCATAACGCGGGACTGTTACCATAATGATCTTCGGACTTCGGACTA
TGgTttgcactcTtcTtgTtaGgacGgTtgCcgcTtCcGgcgAagaGgcactcaCccgAa
gAaCcgCccaGTATCACAGGTGAATCCGAGAGGCCGACAGATGGCTGTCCCTCACGCAAC
GACGGAGCGCACaGCTCCGTAGCCTGCACACCAGTCCCGGGAAGCATGCGATgaCTATGG
TTGTGCGGCCGCCGGAACCACACTC
>contig00070  length=235  numreads=13  gene=isogroup00005  status=isotig
GAGTCATGGAGAgAGAGAGGaCAAAAGGGAGACAGCATCGATGGTTGAGCAGCAGACGCC
TCGATTTCGTAGTCGCCTTCCCTCTCCGCTTTCAACTGGTCGGGACcTCGCTCtCtAAtA
aTGttttCTCTCTTGTCaTACATtaTCCTCGGCTTGGGTGCCCTTCGtGCCCTtGCctAc
GATAACTCaCGCTCGGACAACGTTGTtGCaTACTATGGTCAgAAcAGCTATGGTg
>contig00071  length=52  numreads=13  gene=isogroup00005  status=isotig
CTACTCACGGCTCTGATACTGCTAACTGGCAACAGCGTCTGTCCTACTACTG
>contig00072  length=228  numreads=15  gene=isogroup00005  status=isotig
TAATGATGACAGCATTGATGCATTCCCGATTGCCTTCCTGCATATCTTCTTCTCTACTGG
CGGtCcTTCCTTCGATTGAtcTCTCGAGCACGTGCAGCACATcTtCgAaTAGTGTTTtCC
CAGGCAcAAaTCTTCCGGACTGCAGCTTCCTTGCCACGGACATCCAGACCTGCCAGGCcA
AGGGCAAGAtcGTCACCATCTCcCTTGGTGGCGCCACTGGTGCGGCTT
>contig00073  length=97  numreads=10  gene=isogroup00005  status=isotig
CCTTCACCTctGACTctCAGGCTgAGACATTCGCGGACActGTTtGGAACcTCTTCCTCG
GTGGCTCCAGCTCcACTCGTCCCTTCGGcAGCGCAGT
>contig00074  length=257  numreads=10  gene=isogroup00005  status=isotig
CCTCGACGGTGTTGATCTTGaTATtGAGGGCGGtAGCAGTACTGGCTTCGCCGCATTTGC
TAACCGaCTCCGCAGCCACTACAGCGGCaCTTCGAAGAATTACTATCTCACTGCCGCTCC
TCAATGCGTGTTCCCTGATGCGTACCTtGGCTCGGTAATTAACTCGGTCAGCTTCGACGC
CATCTACGTTCAGTTCTACAACAACTGGTGCGGCCTGCAGAACTTTGCCAACGtCGGATG
CCTGGAACTTCGGAACC
>contig00075  length=82  numreads=10  gene=isogroup00005  status=isotig
TGGGACAACTGGGCgAAaGACCACCTCGCCgAaCAAGAAcGTGAAGATCTAtAtcGGtGC
TCCCGCTTCgTCCACCGCCGCT
>contig00076  length=144  numreads=9  gene=isogroup00005  status=isotig
GGCTCTGGCTATGTCGATGCCGCTACCCTCGCCAACATCGCAAAGACCACCAAGTCTCAA
TACTCGTCTTtCGGTGGTGTTATagTAGATTtCTCTGTTTTACATATGTGCAActAAACC
CATCcTAATCGGCTGTTTCTCTCA
>contig00077  length=491  numreads=13  gene=isogroup00005  status=isotig
GTTCTGGGATGCCTCGCAGGCTTATGCTAACGGCCGCATTGACACTGCGATCAAGAAtGC
CATCCGCGGTGGCTCCTCGGGCACCACTACGACCCCGACGACGACCACCAAGCCTGTTAC
CACCACCATCACTACTACTACCAAGCCGACCACCACGACCCAGACTGGTAGCGGCTCGTG
CGCCGGTGTCGCTGCGTGgTCCGCAACCGGCACTTACgTCGgTGGCAACCAGGTCACCTA
CAACGGCCACCTCTGGACCGCTGGCTGGTGGACTTACGGTGACGTTCctGGAGGCGCCGC
TGGTGTCTGGGTCGACAACGGCGCGTGCACTGCCAAGATTGCCGGTCGCGAGTTCACGGC
GACTGCCGCCGCCACTTCCGCTGCGCCTGCCCCTTCGTCTTCGACTGCGTTCAAGGAGAT
CCGTCTCGAGGCGATCGCCTCCAAGTTCAAcGTGACTGTTGctGAGGTCAAGGAGAACCA
GTCtCCCGCCC
>contig00078  length=256  numreads=9  gene=isogroup00005  status=isotig
TCTTGATGGTGTCGATCTCGATATTGAGGGTGgTAGCAGCACTGGCTTCGCCGCGTtCGC
TAACCGCATTCGCTCGCACTACAACGGTGCCTCGAAGAaGTACTACCTTACTGCTGCTCC
CCAATGCGTGTTCCCCGACGCATACCTCGGCTCGGTTATCAACTCGGTCAGCTTCGACGC
CATCTACGTTCAGTTCTACAACAACTGGTGCGGTCTCCAGAACTTCGCCAACGCCAaCGC
CTGGAACTTCGGCACC
>contig00079  length=228  numreads=14  gene=isogroup00005  status=isotig
CAACGACGACAGCATTGATGTGTTCCCCATTGCCTTCCTGCACATCTTCTTCTCCACGGG
CGGTCTTCCCTCCATTGACCTCTCGAGCACGTGccAGCACGTCGTCTAACAGTGTcTTCC
CGGGCACCAACCTTCCGGACTGTAGCTTCCTCGCTGCCGACATCCAGACCTGCCAGGctA
AGGGCAAGATCGTCACCATCTCCCTTGGTGGTGCCACTGGTGCGGCTT
>contig00080  length=83  numreads=9  gene=isogroup00005  status=isotig
GGCTCTGGcTATGTCGAtGCCGCTACCCTCGCCAACATCGCAAAGACCACCAAGTCTCAA
TACTCGTCTTTCGGTGGTGTTAT
>contig00081  length=133  numreads=9  gene=isogroup00005  status=isotig
AAGTCATGGAGAGAGAGAGGATAAAAGGGAGGCAGCATCGATGGTTGAGCAGCAGACGCC
TCGGTTTCGCAGTCGCCTTCCCTACTcACGTTCGGACAACGTTGTTGAATACTACGGCCA
GAACAGCTATGGT
>contig00082  length=140  numreads=14  gene=isogroup00006  status=isotig
AGATCCGAGCTTCTTCACTTGTTTCTTTCAAGCTCAAACTCACTTAGGCCCTTAGCTTGG
TCAGACCAACATCAGTCCTCTCATCGCTCGTAACGCACATATGTATACTGGTTGTGGTCA
CCCAGGGCGGCGTTTGAATC
>contig00083  length=44  numreads=14  gene=isogroup00006  status=isotig
TGTGCCAGACTATTTTCATTATAAAGGCTCCACGAAGGCGATgg
>contig00084  length=130  numreads=14  gene=isogroup00006  status=isotig
TACGCcTACTAACTAACGTGTTTAGACATCGCAGGAGGAAATGGCTCTACGTAGAGCCCA
TAGCCTACATAGCTTGTGTACTtCGGCTAAACcACCACATGAGCTACACGCACTACaCGC
ACTACACAAg
>contig00085  length=1019  numreads=20  gene=isogroup00006  status=isotig
cataGTCCATCTAACAATCTTTGAGAAAGGAGGAAAGACTCAGGAACATTGAGAGTGGAT
GGATTTTATGTACATATTTCTGCACGCAATTCTAGCCCTCTCTACTAGTCACTAACGCCg
TTCTTTGAAACCATCCTGAACCGTTCTACGCCTTCTTTTACAACACGTTCGCGGGCCGCC
GCACACTCGGCTAAGTAAGAGGGCTGGTTGCGTAGTCCTCGCCACTCCGTACGCTCAAGT
ACAGTCCACCACTCTGCCGCATATGGATGGCCTGGTGCGCCGGCGTAACCCCACGGTTTG
GCGGTGTAGGGTTGCACGTATGGATTTAACACCTTCGCCATCGATGGGTGGACTGGGCCA
GTAAAATGGACGATGTGAGGATCGATGCGTGCCCGGTGGAGGTCGAGCCGCATTGCATCT
CGCTCCAACGACGCGCATTCGGCGTAGGTTCccAGgCCCTGAGCGTTCcACTCGTGGgAA
aGCGGgTAccAATtGTCTCGAAAaTGCAGGTTAAGCACGTCTTGATCGGCGAAGCGGgtG
gTTCGCATGTCGTGTTCAAGCTTCATGAGACGCTGTAGTtCcTGTCGAATTTtAGCAAGG
TCAaGTAgAaGAaTGCCAGCGTTGAAGTACGGTCCACGATGAAATCCATCATATGCCCTC
GGAAGTCCTACGTCAATGACCGCGCCGACTGGTTTTGCTTGAAGATCagTGTCCCAGAGC
CCTACTAGGCTTTTGCGGACAAGTACATCTGCGTCAAGATAAAGGGCTCGCTCCACGGGC
AACGCCGAGAGCATATCAATCTTTGCCCAGCACGctCCGAGTTCCGCGGTGAGACCACCC
TCAGCGAGGGGAAGGAAACGGACCGATACGTCCTCTCGcTGTGGAACCGAATCTTGGATG
CGCTTACGATCCTGATCCGTAAGACCACAGTCAACTATGTAAACCGTGATCcGACCCGGC
GTGCACTCCACTGCGCTACGAACGGCAACGGCTGCTGGCATTGCAtaGGCCGAGTTGGT
>contig00086  length=64  numreads=5  gene=isogroup00006  status=isotig
TGGAGAAGAAACGCCAGAAAAGGTTAAGGAGGCGCTCGAGTATGGCATTAACCTCGTGCT
CACC
>contig00087  length=357  numreads=10  gene=isogroup00006  status=isotig
GACAGGAATCCAaTCCTAATGTCCGATGTTTTGCGCaGgACGACCTGGTAGTGACCTGGA
CCAGAAAGTCGTTCGTATTGACCTACATGTAGTGCGAGAAATGCGTCGATCCCGCGTTTT
GGATGGTGTACGCTGTCAAGCGGCTGGGTGTCCCATAGGTAATCGTCAAATATAAAGATT
GCGCCTTGACGAGCCATGCGCCAGGCTAGTTCGCCGTCGAGGAAGgTGTCATCTGCCTCG
TGCGATCCGTCAACGTAAATCCAGTCGAAGCCGGGCTGTGGAGACTTCATCTCCTCTTCA
AGTAACTTGAATAGAGCAGGAGCGCTGAACATCGgTaCAAGgCGGTActCcTTtCCT
>contig00088  length=49  numreads=6  gene=isogroup00006  status=isotig
CTGAAGGTCGTGAGCGATACGTACGGATCAATCGCAACCTTAcaCTCAc
>contig00089  length=343  numreads=7  gene=isogroup00006  status=isotig
CCGTCTGCATCAGGTCAAAgTGGTCAACGCACACTAGAGATCCGCCTTGGGAGCAAAGAG
CAGTGAGTAACCACACGCCGCTCcGTCCcTCCCATGAgCCAATCTCTAGTACGCGTGGGg
TAGGgTTAGTGACAAGTTTGGCCCACTTTtCCCAGGCAGGGATTTTGTCTGAAAaCCAGT
CCTGAGTCTCTGTAAACTCGAACGTTGGTTGATGTTGTCCGGGATCTGCTCCCTTgtttG
CCtCGCGCAACATTGCCGGGATAGGATAAGTGTAAGGAGCCGAAAGTAGGTATTTGTCAA
GGTAAGGTGAATTaGgTACTTGGATGAAGAGCGTGGGCGATCC
>contig00090  length=42  numreads=14  gene=isogroup00006  status=isotig
TGCCAGACTATTTTCATTATAAAGGCTCCACGAAGGCGATGA
>contig00091  length=184  numreads=12  gene=isogroup00006  status=isotig
TaCGCCTACTAACTAACGTGTTTAGACATCGCAGGAGGAAATGGCTCTACGTAGAGCCCA
TAGCCTACATAGCTTGTGTAGTACGTGTAGTGTAcGCagTGCCTTAACCGTGACGTTGCT
TgaCTTCCACTTAGCTTCGGCTAAActACCACATGAGCTACACGCACTACACGCACTACA
CAAG
>contig00092  length=225  numreads=10  gene=isogroup00006  status=isotig
GTATGCGAGCTAAGGCCTTTTTCCtGATGGACaCgaTTAAAAGctAGTTTCGAAGCATAG
TCCATCTAACAATCTTTGAGAAAGGAGGAAAGACTCAGGAACATTGAGAGTGGATGGATT
TTATGTACATATTTgTGtACGCAATTCTAGCCCTTCTACTAGTCACTAACGCCGTTCTTT
GAAACCTCCTGAACCGTTCTACGCCTTCTTTTACAACACGTTCGC
>contig00093  length=117  numreads=10  gene=isogroup00006  status=isotig
CATAGTCCATCTAACAATCTTTGAGAAAGGAGGAAAGACTCaGGAACATTGAGAGTGGAT
GGATTTTATGTACATATTTCTGCACGCAATTCTAGCCCTCTCTACTAGTCACTAACG
>contig00094  length=118  numreads=5  gene=isogroup00006  status=isotig
GTATGCGAGCTAAGGCCTTTTTCCtGATGGACgCGGTTAAAAGCCAGTTTCGAAGCATAG
TCCATCTAACAATCTTTGAGAAAGGAGGAAAGACTCAGGAACATTGAGAGTGGATGGA
>contig00095  length=839  numreads=35  gene=isogroup00007  status=isotig
GAACTCCATACTCTGCCGTGCACTCCTCGATTGCCTTTGCTTTCTCAAAATATTATTTGA
CCATATCCCATCACAATGGCATCACTCAATGGCACCACTCACTCTCGACGACTGTCAAGG
GCATCTTCAACCtCAaACTTGCcTGGAGTTTCCGTAGATAATTCTCAGAAGCGCATATCG
CCTGcTCCACGCGTTGTTCGTACACAGGATGATGGTCCAAGGATTAATATTCCAAAGCGA
ATTATCGCGTGTTGTGATGGGACATGGCAGGACGCTCTTTCTTCTAATGAGAACTGGAAA
TTTACTAATGTTTTGCGTATGGCACGTGCGATACGTCACGAGGAcagCCGAACGAACCCA
CCTATCCCACAGGTAGTTTtCTATCAAGCTGGCGTTGGAACGAGCAACCTTACCTCCAAG
ATTGTGGATGGTGCCACTGGGTTTGCTGTTGAGGAGAAGGTAGAGGAAGTGTACAATTTC
ATTTCTCAGAATTACGCTCCAGGTGATGAGATCTTCCTTTTtGGATTCTCACGTGGAGCA
TATACTGCGCGCATGGTGGCCCAGTTTATCGGTGAAATTGGTGTCCTAGATAGCTCTGGG
ATGGATCATTTTGCAGATATCTTTAAGGCATTCCAAGAACGCGGAACAACAGATGATCCC
GAGGAGAAgAAAAACTCACtACGTTTCTCGAGCCATGGATTAATCCGGACGCCCTTGGTC
GTCGACGCGCTGGGAGTGGCGATCCTCTTGCATTCTCCGTAAAGTGTGTTGGTGTCTGGG
ACACCGTAGGTGCAATTGGAATCCCAACGGATCTACCGATCCCCGCTGACACTATTCGG
>contig00096  length=61  numreads=23  gene=isogroup00007  status=isotig
TAAGTATATATTACCCATTATAATATGGTTGGATTGAGCAGGCTTGGGGTCGTTAAAAAG
G
>contig00097  length=87  numreads=25  gene=isogroup00007  status=isotig
CTCTTTGGTTTCAATGATCGTCATCTTGGACCGCATATTCAACGTGCTTACCATGCTATG
GCTCTCAATGAACTTCGCCGGTCGTTT
>contig00098  length=58  numreads=29  gene=isogroup00007  status=isotig
GTGAGCTTTCATGAGACTATACATTCGGTGTTGCTTATAAAATACGCcATTTACCTCA
>contig00099  length=75  numreads=29  gene=isogroup00007  status=isotig
GgATGTATGCAAGTTCGAAATGACGGATGAGGGTCGCGCTAAGGGCCAGGTTCTTAAGCA
GGTGTGGTTCGCAGG
>contig00100  length=66  numreads=20  gene=isogroup00007  status=isotig
TTTGAGCATCTAAACAGTTGATAGTCGTCTATCTTGCACTAAAATAATTGACTTTACTGG
TCAGGT
>contig00101  length=64  numreads=17  gene=isogroup00007  status=isotig
GTTCATACTGATGTGAGTGTTAAGTATGAGCAACTTTTACTCTGCTGTTTAcGCAAAGCA
TTAG
>contig00102  length=152  numreads=36  gene=isogroup00007  status=isotig
GTTGGTGGCGGTTACGAGAAACATGATCTTGCAGACATTACGCTAGGCTGGATGGCGGCT
CATGTAGAGGATATCATATCCTTAGATCTCGAGTACCTACGTACCCGAGCGCAACACCCT
ACTACGATATACGGAAGGCAACCACCAAATGa
>contig00103  length=58  numreads=20  gene=isogroup00007  status=isotig
GTGAGTTTTTTtACGAtGCCTATGAGAGCAAGCACATGTTCACAATACGGCACGATAG
>contig00104  length=564  numreads=43  gene=isogroup00007  status=isotig
TTCTCGAACCGGAATATTTGCtCtgACCTTGCCCGCTCAGCGCGAGATGCCACATAAAAC
tAACTCTCTGACATACGAGTGGATTCATCCTTCCGCGCTGTATCAGGAAGATATTCAGCC
AGCATTGCTCAAGAAAATCGTGGAGGAAAATCCGCACATTGTTGCCAAGCTACTCCCACT
CGAGGAGGAGATCAAGAAGATATGGCCGTTAAAGGGAaAGGACgttGTTCGTGCTGCCGC
TGACGCAGTGAAGGGAGTCACTAGCTCTGCTGCAGAAGAATTGAAAGTATCAACGAGCAA
GGTCAAGGGCGGCGCAGGGATCAACGGCACTGGTaCaTCTATAGGCAAAGATTTGCCCGC
CTCAACGCTACTCGTGGACGGTGAGAAGGAGGACCGGCCAGGTATCTTACaGcAGATCAG
CGACAAGATCAGCCAAATTTTGTAGGACAGCTTAGATGATTCAGTAAAaGCGATCAACCG
AGgTCTCACACTTGAAATATTAGCGACAGATGACTTGATGTATTTGATACTATCGTGTAA
ATAaTGATGCCAccTTCGCAGTGA
>contig00105  length=12  numreads=16  gene=isogroup00007  status=isotig
GTTCATACTGAT
>contig00106  length=13  numreads=12  gene=isogroup00007  status=isotig
TGTTCATACTGAT
>contig00107  length=1244  numreads=37  gene=isogroup00008  status=isotig
AATgtCCATATGGGGTTAACAAGAAGCCACCACGGCGCCTGCCCTTCCTCCCACcGTTTT
TCCTTGCTGAGCTGTCGGCCGGGCCATAACCACCCTCGCCGCCACCGATTGTTTTCTCTT
TCTCTTTGTTCCTAAGATGGCTGTCGAACCCTACACCGTATTCTTCACAGGCAAGGATGA
CCCGCGCGACAACCTGATAGTCATAGGCACCACCACGCATCCCATTTTCTTCCGGTTTGA
GACGCCCGACGCATTCGCCAGTCTCGCAACACGCACCACGGTGTACCGAAATAGCAATGA
AGTCGTGGCgCGGTTTGACTGGGACCTAGGAAGCCACCTCGGCACAGGCCACTACTTGGG
GAGGGATATCTCCATGTCCCAACTGGTCACCAAAGGCACAAACCACAACTGTCGACGTTT
CACGTCCCGGGACAACACCGTCTACGAATGGCGTAAGTGCGTGGACAACCCGCATGGCTA
CGACTTGCACGCGATACCCTCCAACATACGCATAGCCGAGTACCGGCGGATGCCCATGCA
GACAGCCGTTGGACCCTCGCATGCCTACCTACACCTATGGTTCGACAACGAACCATTGCT
GCTCGAGTCTCTTCTCTCGCTTTGCTTAAATCGCTGGCTTGATTGGCAGGGACTCTAACG
CATGCATGGTCTCTCTCTTTTTCTTTCTGCTTTACAGGAAACGTCCGCATGCCCTGGACC
CTTGCActcccccccccGcACCTACGTCGGTTTGTCGTCATCgCTATCAAGTATGCTTCT
TCTCTCTCTCTGCTATCTTCTTTtCCtCCACTCCTCTCTTTTCTTGCGCAATATGTACGA
TtATGCACTCTCACTCATCAGTTACCCCATTTCTTGTTTTTtCCGCCATCACACATTTCT
ATCCCCATGAATCAGTCTGGCATCGTCAATGGCTGGGCGAGAGTCTATACCCTTTTGGTA
CAGTCGACTATCCAATAATGCATGAGCCAATAATGCATAAACGCAATAATGCATaTGATg
TGGGGCCGCCCAATTTGGGAAGCAGTGATATGCATTATGTCGCCATAATGCATAATGCAT
AGGATTTtGTTTtGCAAATAtgCATTATGACTCGGACActGCCCTTGAGGCTAACTCTGt
AAATTTTaTaCCGTACCGCTCTATTCTCTACTTTCATGATGTtcGGACAATTTGGCTACA
CAGTCTCAGCCTAAAATACTACAGAAAAAAaGACTGGACAGCGT
>contig00108  length=83  numreads=12  gene=isogroup00008  status=isotig
GGATGCGCACAAACATTTTGAAGAATTTCTACGAgaCTTTGATCTCAATATGAGTATacA
AAGCCGGTGAATATATCTACTTG
>contig00109  length=223  numreads=11  gene=isogroup00008  status=isotig
TTGATGGCTGCTCAGtGAaCTACCcTGCTTATCAGCCAAAGAaCATtGGGCTTGTTTATT
TTATGCCTAACATGACTTCTtaCATCCAACCAaTGGATGCTGGCATTATTCGGACgaTGA
AGgCATACTATCGCCGAGCAGTATGTtGACGAGCgTTGGTCCTTGACAGCGAaGGcAAAG
CCgaGATTTTTAAAcTtGACATTCTCGAGgCAaTCAAACTAGT
>contig00110  length=22  numreads=10  gene=isogroup00008  status=isotig
CTTACGgaCATGGAGCGAAATT
>contig00111  length=34  numreads=12  gene=isogroup00008  status=isotig
AGCACCGAAACGATCATCAACTGCTGGGAACATA
>contig00112  length=258  numreads=25  gene=isogroup00008  status=isotig
CcGGCATCCAGcGCGAACCTCTTCTTGTTCGTCTCCCAGCACATGTAGAGGTTAACGACC
AGCCCATTGATCGTGCATGGGGAATTATCGAACAATTTGCCATACTTGACGACATGAAGC
TTCCCGATGCTgaGAAGgTACTGCAGGACCTTTTGGGCAAAGACTATCGCGACGAGGACT
GGCGtCcTGCACTAAAAGCTGTAaCTGAAAGCGAGGAAATGAGTGTTTCACTCGAAGAAA
TCAAGAAACTTtGACTCG
>contig00113  length=293  numreads=34  gene=isogroup00008  status=isotig
TGGCTCTGACAcCaaTGCCgTATTCTCCTCTGCATTAGCCTcAGTGGCGGTcATGcGATT
CGCGCCCTGAGACAAGACCTCCGCGATCAGCTCATCATCgGTCTTTATCTGGTCATCATC
CAACTCCTCCGTCGGAGCCACGATATCATCGACAGTCGGtATTTTGCCAAAAATGCGATT
ACGATGCTTCgACTCAGCCACGGATGTCATAATATCCTCCTGGATTATACCACATTCAGT
GGTGATGAGTGGTTCAGTGGCGAAcgATGGaGTTTTtGTGCATGTGGTtGCGG
>contig00114  length=75  numreads=24  gene=isogroup00008  status=isotig
GTACTCCATATTACTCTCGAGCACATTGTCCTCGAGCTGACTGCACAATGCaATTACCTC
CGACGACTTTAGTGC
>contig00115  length=145  numreads=20  gene=isogroup00008  status=isotig
GTTcCGTCTCCCTCCTTCCCACAATCgaCTCAAGCCCCTCCAACACCCATCATCCACCTA
TCCAGGCTAACTTGCGTCGcGTTACGAGCCGACGATTTGTACTTATCTGCACGATacTGT
CAAAGTAGACCAaGGAGTGGAATGc
>contig00116  length=196  numreads=11  gene=isogroup00008  status=isotig
GGATGCGCACAAACATTTTGAAGAATTTCTACGAGACTTTGATCTCAATATGAGTATACA
AAGCCGAACATTGGGCTTGTTTATTTTATGCCTAACATGACTTCTTACATCCAACCAATG
GATGCTGGCATTATTCGGACGATGAAGACATACTATCGCCGAGCAGTATGTTGACGAGCG
TTGGTCCTTGACAGCG
>contig00117  length=995  numreads=10  gene=isogroup00008  status=isotig
ACTCTATCCTCTACTTTCATGATGTTGGACGCTTTGGCTACACAGTCTCAGCCTAAAATA
CTACAGAAAAAAaaGACCATCTATCTTTCAAGACAGGAATCATCTGCCAATTCTGTTGAT
ATGTCTAAGTCTCAAGAAGAACTGCCACAGAAAAaaCAGCGCACACACCCAAACCTGACA
CTTGAGCAGAAACTtACTATTCTTGATTTCTGCAACAAACATCCTAAAaTGGGGCAGGAA
AAGGTTGCTGCTTATTTCCGATCTAATGGTGTCTATGTTGTGCAATACACTATCTTGCGA
ATCATTCAACATTGCAAGGAACTTCAGGCTCGGCTTGAGACACATCCAAGGGCTCTAGAG
ATGAAGCGCCCACGTCAGGTGACCAATCCAGCCCTCGACCAGATTCttATCAGAAGTTCA
AGCAaTGGGAAGCTATGAGACTCCACATTTCCGGAGATATGCTCATTGAGAAGCGACGTG
AATTAGAAGCGAAGATGAAAATTCCCGAAGAAGAGCAGCTTGACAGTGTAGGGTGGCTCC
CTAAGTGGTGCAAGGCGTATGGGATCAAGCAGTTCACGCGTCATGGAGAAGCAGGATCTG
TTGACCTTGTTGCATATGAAAAGGAGAGGGGTCGAATTCAGGAGATCTTAGCTAAATATA
AAAAGCAAGATCGTTATAATATGGATGAAACAGGACTGTTCATGAAGGTACTCCCTGACc
GCAGTCTtGGAACTCAGAGGACACCTGGCGAAAAGAAATCAAGGGATCGAaTCTCGGTTG
CTCTTACCTGTAATGCTGATGGATCAGATAAACGCCcTCCTGTATTCATTGGAAGATGGG
AAAAGCCACGCCCATTCAAGACTCGCTTGCCCAAAaGCCTTGGCTTCACTTATTATTCTA
ATGAGACAGCgTGGATGCGCACAAACATTTTTGAAGAATTTCTACGAGACTTTGATCTTA
ATATggCATCCAAGGCCGGAGAATATGTCTACTCA
>contig00118  length=161  numreads=5  gene=isogroup00008  status=isotig
TTACAGCTTTTAGTGCAgGgaCGCCAGTCCTCGTCGCGATAGTCTTTGCCCaaAAGGTCC
TGCAGTaccTTCtcAGCAttGGGAAGCTTCATGTCgTCAAGTATGGCAAATTGTTCGATa
aTTCCCCATGcACgaTCAATGGGCTGGTCGTTAACCTCTAC
>contig00119  length=167  numreads=9  gene=isogroup00009  status=isotig
TAAGTGTCATCATCAGCTCCAAGCgTCCGAACCCATCCGCATCTCTCCCTTCAACTgaCA
CCTCCCTTtCTCCTTCAAaCAACATCTTAAACATGTCCTACGGTGGTGTACGTCTACAAA
ATTTTCCCAGGTCGAGAGAAATGAATACGAAaCCAACCATTGCACAG
>contig00120  length=144  numreads=44  gene=isogroup00009  status=isotig
TACGGCGGTGGCcAAGGCTACGGCGGtGGCGGtCAAGGCTATGGTGGTCAAGGCTACCAG
AGCGACCGCGGCGCGCCCCCTCCTCCCGCATATGGCTTTAACCCAGGCATGCAGCAGGGC
CCTCCTCCcGGCGCCGATCCCCAG
>contig00121  length=62  numreads=48  gene=isogroup00009  status=isotig
TGCGTTCCTGATCTGCATGGTGTGCACTACAcAGtGGAGTCTGATCTTCGCGAACATGCA
GG
>contig00122  length=135  numreads=54  gene=isogroup00009  status=isotig
CTCTGGTCGTTCTTCTCAGCGGTCGAtCTCGATCGCTCAAATCACATTTCTGTGAATGAA
CTGCAAAAGGCTCTGATTAACGGCGACTGGTCACCCTTTGACCTTGACACCGTCAAGCTG
CTCATGTCCATCTTC
>contig00123  length=51  numreads=41  gene=isogroup00009  status=isotig
GTGCGCCCATCATCTCCTCTTGTTTCCATTCCATCAATCTGACATCACGCA
>contig00124  length=35  numreads=37  gene=isogroup00009  status=isotig
GgATACCGATCGTAGCGGAACGATTGGGTTCAACG
>contig00125  length=22  numreads=13  gene=isogroup00009  status=isotig
AGGTGCGCTCCAATGTCAAACA
>contig00126  length=41  numreads=11  gene=isogroup00009  status=isotig
tACAAtCcTTTCTtGCATgaCTCAAACaCACACTCTCCCTT
>contig00127  length=213  numreads=27  gene=isogroup00009  status=isotig
AGTTCGCTGGCCTCTGGAAATACATCAAGGACTGGCAGAACGTCTTCCGGCACTTTGACC
GCGATCAGTCGGGCAGCATTGACGGCCAAGAGCTCTCCCACGCACTCCAGCAGTTCGGCT
ACAAtcTCGCGCCGAACCTGCTCCAGCTCGTCGAGCGCAAGTaCGGTACGTGTCTCTCGC
AATCAcTccccccTtCGcAGTGAGTGACAGGCC
>contig00128  length=126  numreads=31  gene=isogroup00009  status=isotig
GGACCTTGGCTGTCACTCAGttaGTGTCATCATCAGCTCCAAGCaTCCGAACCCATCCGC
ATCTCTCCCTTCAACTAaCACCTCCCTTTCTCCTTCAAACAACATCTTAAACATGTCCTA
CGGTGG
>contig00129  length=170  numreads=11  gene=isogroup00009  status=isotig
CACAACCCTTTcTTGCATAACTCAAACACACACTCTCCCTTAGTTCGCTGGCCTCTGGAA
ATaCATCAAGGACTGGCAGAACGTCTTCCGGCACTTTGACCGCGATCAGTCGGGCAGCAT
TGACGGCCAAGAGCTCTCCCACGCACTCCAGCAGTTCGGCTACAACCTCG
>contig00130  length=268  numreads=27  gene=isogroup00010  status=isotig
GGCTCTCCACTGCGCATTCCTCTCCCTGGgtCTTCTCCATCGCTCACTGCagACGGtCcG
CTTCTACTCGAGTCAGACATCCCtACCACATGAGCCACACAAACGGGACCACAAAAAAAC
CGAAGgTGTACTGGCCAAAGCGGGAGCCCAATGTCCCACAGAGTCGGGCATTGCTTGTGG
GTGTTTCCAACCCAGATCCAAGTACTGGTTATTGGGGCAAGTTAGACGTATTTGGGGATG
TTGAACTCATCCGCTCGGTACTCATGGg
>contig00131  length=50  numreads=9  gene=isogroup00010  status=isotig
TAAcTTtGTTCTTCTTATACGACATAGgATGGTATGCTCAGTTACTTCAG
>contig00132  length=89  numreads=30  gene=isogroup00010  status=isotig
ACAAGTGCGGATACCATCCAGATGAAATCGTTGTAATGACGGACGCTCCCAACACTCCCT
CCGATTTGCATCCTACAAAGTCTGGATTG
>contig00133  length=931  numreads=103  gene=isogroup00010  status=isotig
TGCCGTATAATGAAGAAGCTAGTGAAAGGTGCTCGCAGTGGGGACAAGCATTTCCTCTTC
TATGCAGGACATGGTACACAGGAACAATGTGATGATGGGAGTAGCGAGTCTGATGGTATG
GATGAATGCCTTGTGTGTGCCGATGGAAGCACTCTGCGAGACAATAGTTTGAGAGAGATT
CTCGTCGAATCTCTGCCGTCGGGTGCTTCGCTCTTTGCGCTCTTTGATGCGTGCCATGCC
GGAACGATACTTGACCTTCCACACCGTgCATGCAAtCAGTCCTTCTCCATAGGCATAGGT
CTCCACAATACCAcGCGCCTAGTCCGGTCGCAGCTCTCCTTGCCAAAATCGgTATCCTCT
CTTTCAACTCCTCGCATTTCGCCAGCCATGTCAACAACTGAACTTCCTCAAACGCCATCC
GCTTCTCCGGCGCTACTCTCAATCcAACTAGACTTACCCACCACTTCTGTAGTACCACCG
TCCTCCGCCtCATCACcACCTCTCTCCTCAGCATCGCTACTTGTGGACCCGTTGTCTCCT
ATATGGTCTCATCAGATGCCGACGCTCCTTACGCCAAATCTGTCATATTACTTACCTTCG
TCATCGGAATCATCCCTgTTAAACACGCCCATATCAGCCAGAGgCaTGTCTGAGCCAATG
TCAACTGGGATCCTATTtGATATCTTCGACCTCTCATCCGATCATCACAACCAACCTGAg
TTGAAGCGGAGGAGCCCACGGTGCACCGGATTCTGTCCCCTGGTCGAAGAAGAGGAAGAa
CAGGGGCCTTATATTATTTCGcTAGCCGCCACTGCGGATGACGAGTCTAGCTGGGAGGAC
GCCTCTGGTGGTCCAATGACTAAGGCGTTTGTGGATGTGATGAACAGTGaGAAGGAACCG
CTCACGTGTAATGAGTTtATGGTGCGACTCC
>contig00134  length=46  numreads=66  gene=isogroup00010  status=isotig
GcGATCGTTTCGCTGACCTGCAACAAGATCGCTACATTGAATTGGA
>contig00135  length=55  numreads=66  gene=isogroup00010  status=isotig
CAAATGTAGGCCCATcTACCTTTTTtCTTCTTTTCGAACTaTTCTGATTTGGTCG
>contig00136  length=100  numreads=68  gene=isogroup00010  status=isotig
CCAAAtaTAAGCGATCTCAACCGCTcAATGAATTCGATACAGAATTTGAAGCCCGATGCT
GTAAGCCTCAGCATCCTCAGTtAAGCAGCTGGCTTCCGCT
>contig00137  length=52  numreads=22  gene=isogroup00010  status=isotig
GGTGAGTAAAAGCAagCATACCTAGGAGtTTGACTCTCACTCAGCCACTACA
>contig00138  length=277  numreads=64  gene=isogroup00010  status=isotig
GGATATGAACGCTTATGTCTGCTTCTAATTTATTCCTAACATGCTTCTTGTCTTCAGGGG
TTGTTGCGTCCAGCTTGAGTGCTTCCGAACcATATCTTGCTGTGTACACTTGTTGTCCAA
CCCCTCCCCCTCTCaTTTACCCcTCTCGACTAACACTGTCGCTATGTTTCAATTCCCTTC
CTTACCATCATCATACGTTAATGCGCCAGTAGCATACATACACTCCCTAATATTGCtATT
TTCGGTTTTCACATGCCATATCTTGATATTGTATTAC
>contig00139  length=203  numreads=22  gene=isogroup00010  status=isotig
ACAAAACCACTAGATTTCGTtAGCCGCCACTGCGGATGACGAGTCTAGCTGGGAGGACGC
CTCTGGTGGTCCAATGACTAaGGCGTTTGTGGATGTGATGAACAGTGcGAAGGAACCGCT
CACGTGTAATGAGTtcATGGTGCGACTCCGGTAAGCACCTActATCTGCTGATAAGGATC
CAAGGTTACTTAAatACTGGAcA
>contig00140  length=164  numreads=7  gene=isogroup00010  status=isotig
TGATTTATGTTGTGTCTTTAGCATTACAAGCCGATaCTAAAAAAAaTCTaGTGCCGTATA
ATGAAGAAGCTAGTGAAAGGTGCTCGCAGTGGGGACAAGCATTTCCTCTTCtgtaagtgc
tacttttaatgatcaggaagtagtatataaaccgcgataaacag
>contig00141  length=409  numreads=55  gene=isogroup00011  status=isotig
AATCTTCCTCGCTTTCACACCCTGTCGTTTtCCACGACATTGCCGCTTGTCCAACGCGCT
TCATAGATATCtgAAACCTGTGCTGAACCGTCTCCACGTCACTATGCATACAACATGCTC
CATTTGCTTACCTTTGTCCACTTAGCCttccccACAATGGGTACCTAACCACCCGGTCTT
ATTCGGGTTGAGAAGTTCATGTCGCaTTGCCTTGGgTCACCGTGCCGCAGCCCGCaGCAG
CTCACGGGCTCGTGAGGCCACGAAACTCTTTCTGTTGTTCCTGCCTCTGATCCTCACAtA
tACAACCTCCCGATGACCTCCGTTCCCCCTATTTTTGTTTTCTGCGTTTCTCTATACCTG
CTGTCCGGGTTCTCACTTTTCGCATGTGGTTTCAACACAaTGCTTTTAG
>contig00142  length=30  numreads=43  gene=isogroup00011  status=isotig
TAGCGTATGCACTACATGTAATAGGTCCTT
>contig00143  length=24  numreads=14  gene=isogroup00011  status=isotig
GTGAGCTCACTTGTGATAATCCTA
>contig00144  length=30  numreads=24  gene=isogroup00011  status=isotig
TAGGATAACAGCGTTTAACCGTCGGATAGA
>contig00145  length=55  numreads=55  gene=isogroup00011  status=isotig
GGAAGATAcTTTGGTCAAGATACCTAGCCTTCGAGCATCTTACGTCCATCCTCAC
>contig00146  length=47  numreads=57  gene=isogroup00011  status=isotig
GGTAAGACATTAAATATTTGCGGaTACTGACATCTGAAGATTTCTTA
>contig00147  length=259  numreads=62  gene=isogroup00011  status=isotig
GACGTTCTAATTTCTGGAaCTTCCCTTGCGATTTTCCtcGGGCTTAACGCTATTTTTGCG
CTTGTaTATTACCTCTCCTCGCGTATAAaGGCTAAATCTCAGAATGCCTACCACCCAACT
CTGGTGGAATTGCATGCTCTTGCTTTTTGCATTCTTGGAACTTTCGGTTCcctGGcGCCT
TTTACTATTTGCATAGTAATGCGATCGCGAAATGGAGACATATTTCAGCTCGACCCTATC
TATGACTGGAAACATTTCC
>contig00148  length=62  numreads=28  gene=isogroup00011  status=isotig
GTTCGcTGTATTCATTAAGCAAACGCGCATTGATGTCATATtAATCATCTTTTATCAaCT
AG
>contig00149  length=420  numreads=26  gene=isogroup00011  status=isotig
TTGTGaCAGCAGCCATCATTTCATGGTTTTCTGTGGCCTCCTCTGTTGCGTATTTTATGC
TTTTACTAGCGCAATACCTCTCTGCATGTTCAACCAAGATTCGCTATGAGGTGATTCCAC
AAGATGATACCCTCGTAGATGAAGCACCaCCACCGTATGCAAGCTAAGAAGCCaCGGTAA
AGTCGATCGTTCCATGTTGCTATACTagTAtAtATCGATAACTACTGAcTTTTGTTTGGT
TAAAAAAaaGCTCAACTTACTTCCACCCctCTTTTtATATAATATCgCTAGACTTTGATT
GCTGTATCAGATAGTCCGATaCGgATTATGACTTtGGAGGGATCgTTGGTGGGTTGCAAC
GCAGAGGCATAATGGTAGTGTTTtCCATACCTGAACATTACATATCTCTAATTGTAGCTG
>contig00150  length=54  numreads=15  gene=isogroup00011  status=isotig
GTGAGCTCACTTGTGATAATCCTATAGGATAACAGCGTCTAACCGTCGGATAGA
>contig00151  length=1  numreads=15  gene=isogroup00011  status=icl_thresh
A
>contig00152  length=200  numreads=11  gene=isogroup00012  status=isotig
GGCCACTATTCCTCTTgCCTTTACCCcGTATTtgAATtaTCTCGATtctGCTCATGGCAT
aCTCCGCCTaCGCGCTCAACGGGGTGCACGGGCctCATgTTCCTGTACGCGAATTaCTCT
TTCTCgaTAGCACAAGCCTTCTACTCTACTCGCCTTTTGTCGACGCTGAGGCCGATGCCT
TaTTCTTCTATACGTATGgt
>contig00153  length=605  numreads=23  gene=isogroup00012  status=isotig
cGCCGCCAACCTCTACCCTCGTAaACATACTACACGGACTTTCCGAGCTCACATAGATCA
GGGCCATGGCCAAATATGTCCAGATgATCTATATAGTGGAATACCTGATGGTTTAAGGGG
TCTtCATCTTCaGCGCTAGCTATCCCATAGCCTCGcGCTTTCAGTTGACCTTCTCAAGTC
AACAATGCCGGCTATTCTAGGCACCGATTTCGAGCCtGTTCAGCTACTCtCCAGTACCTC
GACGCTGCGAACcACAATATaTCCTTGCTACGGTCACATGCAGCAGAATCAACAAGCATG
ACGATgAAAaCTCTTGGCCTGGTGCTCAGTCATGgTCACGcGGAcGCGGAGGtATCGCGC
GTGAGTGAGAGGCATATaGACGGTTTCGGGGCaCAGTGCatGTTTAAACAAGTTGTTGAG
TAGACTATCTagCTTTCTGCCACCAtcGCAGAgAAGCaacccTCCGGTGCGAAACCTATA
CGAAACCCGAATCGTGTATGGAGAtAATGTCGTtGTAGCCATCCTGGAGAACTCAAAGGA
TGGAATgTGGACATATTttCGAATGTATCGTcgAATTTAGTTGCATacccGCAGcAACCC
Ccccc
>contig00154  length=153  numreads=5  gene=isogroup00012  status=isotig
tttttttttACGGCAACGACCGCACACAACTTTGTCGTTACATTTTTGGTGTGATTCGTA
CGCTGGAACTGTATGCGATTCTTGTTTATCATGTGAAAGGCGCGTTACCGCTACTTCGTT
GTACTCAACTGTATATGGCTTAGCTGGTTTCAC
>contig00155  length=341  numreads=10  gene=isogroup00012  status=isotig
AAGAACAaTtATTAGCATTTTTGTTGGCGAACTAGTGgctCATATCTCGGCACAGCGGAC
CTGTGGGCTTTGAGGCCGACcGTGCCCTCGTTTCCATCACACAGTACTGCGCCCAAGAAG
GCCAACGCCGGCTGGCGAAGCAATTCattGggtAtACCATAATGTGCGGCACTTCTTtGT
GCCATCGTATCAGCAGCCGAGTAaTGCAaTACGTCAAATATTACGACATTAAGTAGGGAA
TCATGCcTGTGATCGTGGCATCACAGGTGCGTCAATGACGTTGGTAGGTTTTCTATCAGA
ATCTGCGACGATAAGGGACACATGCTCGCCCATGAGGATAt
>contig00156  length=33  numreads=6  gene=isogroup00012  status=isotig
tATACAAAACCTATCGGTATGGGTATCCCGTAG
>contig00157  length=130  numreads=8  gene=isogroup00012  status=isotig
AGTTGGTGTCTTGTACTCCTCCCATCTATATATGAAACAGTTCTTCACAGCCCTCTCCAT
GGGTGCGAATGCCGTTATCACCTTGGAGGTTAGCTTGACTTACGACAACTCTCCGTGCCA
ATCTGGGgAC
>contig00158  length=320  numreads=9  gene=isogroup00012  status=isotig
TGTCTCCGGGCGATGGCTCCTGATTGATCGCTTCAACCCGTTTTCCGGCATCCAGAGAGC
CCCCATGATTaCTAAGATCCAGAACCATCTTTCTTACCACGTTTCCACCCcAATTTTGcA
TCTCTTTCCCTtctgACCAGATtAACcATAGCATCTCGAaCGTGTGGATACCTGaGAAAT
TCAGGATTGCAAAAGGTtATCTCCCcACgaaaaTGCATGTCCACTAGTACACTTTAGTTT
GGAAATTTGGGGACAAATAATATGCGTTCATGATATAAATGCTCGATAAAGGGGGAAAGT
TGTTccTGATATCTGCGAGG
>contig00159  length=108  numreads=4  gene=isogroup00012  status=isotig
GAGCGCCACTATTCCTCTTGCCTTTACCCCGTATTTGGAACTATCTCGATTCCGCTCATG
GCATGCTCCGCCTACGCGCTCAACGGGGTGCACGGGCCCCATATTCCT
>contig00160  length=160  numreads=4  gene=isogroup00012  status=isotig
tttttttttACGGCAACGACCGCACACAACTTTGTCGTTACATTTTTGTAAGTCTGTGCG
TCTCGTGCTCGGTGGAGGTGGCACGCAGAAAATTCTACTAGGGTGTGATTCGTACGCTGG
AACTGTATGCGATTCTTGTTTATCATGTGAAAGGCGCGTT
>contig00161  length=163  numreads=3  gene=isogroup00012  status=isotig
AATATGGACATACCTTCGAATGTATCGTGGAATTTAGTTGCATACTCGCAGccAACCCCC
CCCccTTTTTTTTTTTTACGGCAACGACCGCACACAACTTTGTCGTTACATTTTTGGTGT
GATTCGTACGCTGGAACTGTATGCGATTCTTGTTTATCATGTG
>contig00162  length=381  numreads=6  gene=isogroup00012  status=isotig
aagaaggccaatgccagctggcgaagcaaTTCAGTAAGAAGCCCTGATCGTCTCGCAACC
TCTGTATAACGCTACTTATCCAATGGTTGCGACTACCATAATGTACGGCACTTCTTTGTG
CCATCGTATCAGCAGCCAAGTAATGCAATACGTCAAATATTACGACATtAAGTAGGAATC
ATGCCTGTGATCGTGGCATCACAGGTACGTCAATGACGTTGGTAGGTTTTCTATCAGAAT
CTGCGACGATAAGGGACACATGCTCGTCCATGAGGATATAAGCCTATCAGTCTCCACAGC
CCTCTCCATAGGTGCGAATGCCGTTATCACCTTGGAGGTTAGCTTGACTTACGACAACTC
TCCGTGCCAATCTGGGGACTA
>contig00163  length=165  numreads=10  gene=isogroup00013  status=isotig
TGGACCTTGGCTGTCACTCAGTTgTAGTCATTTGCGCTCTTGTCCTCCcACTCTACCGTT
CATTTtCTCTACGTCTCAACGCATCATTGGACACGATGTCGTGTGTgACACCACCtCTAT
GCTTTGATTAtGCCCCCCTAATcTGAATTTTCTTGACGGTACATA
>contig00164  length=17  numreads=32  gene=isogroup00013  status=isotig
GgCGTGACTTGGTCTAC
>contig00165  length=232  numreads=45  gene=isogroup00013  status=isotig
TTCGATATGACTATTGAAGGAGAGTTTATCGGTCGTATtGTCTTCCGCCTTTTCGACGAT
GTTTGTCCGCTCGCcGCACGCAATTTCCGCGAACTGGCTACAGGGCAGCATGGGTTTGGC
TACGCGGGTTCCCGCATCCACCGTGTCATCTCGGATTGGATGATTCAGGGAGGTGATCTC
ACGACCAGGGACGGCACAGGCGGTCGGTCAATCTACGGGAGTCCATTTGCTG
>contig00166  length=69  numreads=35  gene=isogroup00013  status=isotig
GTATGATGGATACACGAGTCCTAGGAATACATTCGTGATATCTGACGGTACActtttttt
ttcTTTtCA
>contig00167  length=185  numreads=13  gene=isogroup00013  status=isotig
GACGACTCATTTGAGGTCAAACACAGCAGGCCAGgaCTGCTCTCAATGGGCAACCGAGGT
CCCAACTCGAATACATCACAGGTGCGCCACCTCCATCGCCTTGTTTtCCCAcGTCTTGCA
TCCCGCGCACTTCCTTCTCCGGCCCGCctCTCTATATTTTGCGGCCCGCTAATGTCTTTT
CCATC
>contig00168  length=373  numreads=30  gene=isogroup00013  status=isotig
CAGTTTTTCATCACCACTACACGTGCACCATGGTGCGATTATCAAAACGTTGTCTTCGGA
GAGGTTCTCGACGGCCTCGACGTCGTACGgCGCATACAAAAGGAaCCCACGGAAAATCGA
CTTCATCGCCCCTACGCACGCATCGTAATTGAGCGGAGTGGGACAATTTAAGCCCACATA
TTTTTCAGATTATTCCTGGATGTTCTGATAAGAACATCGCGTGTGTTGAACTTGCGgACA
TTTATATTGTATCTCTAGGACTGACAGATGACtcGtcGATACCATGATGTGGCTGTAGTG
AGGTACTGTAATGCATTAGTCAATTGGGTAGTAATCCAAGCGTGAGACCCTGCTTCGCAG
TGAGTGACAGGCC
>contig00169  length=71  numreads=28  gene=isogroup00013  status=isotig
GgTAGTCATTTGCGCTCTTGTCCTCCCACTCTACCGTTCATTTTCTCTACGTCTCAACGC
ATCATTGGACA
>contig00170  length=91  numreads=28  gene=isogroup00013  status=isotig
CGAtgTcGCGTGACTtGGTCTACGTGAGTCAGTCCTGCCTcGGGGATGCTTCTACACTTG
CTCAGCAAGCCGCCGGCCTTGACCACTCCAG
>contig00171  length=517  numreads=8  gene=isogroup00013  status=isotig
TTGCtCTCTTGTCCTCCTACTCTACCGTTCACTTTCTCTACGTCTCAACGCATCATTGGA
CACGATGTCGTGTGTCACACCACCTCTATGCTttGATTATGCCCCCCTAATcTGAATTTT
CTTGACGGTACATAGGCGTGACTTGGTCTACGtgAGTCAGTCCTGCCTCGGGGATGCTTC
TACACTTGCTCAGCAAGCCGCCGGCCTTGACCACTCCAGTTCGATATGACTATTGAAGGA
GAGTTTATCGGTCGTAtcGTCTTCCGCCTTTTCGACGATGTTTGTCCGCTCGctGCACGC
AATTTCCGCGAACTGGCTACAGGGCAGCATGGGTTTGGCTACGCGGGTTCCCGCATCCAC
CGTGTCATCTCGGATGTGAGTGTAAATGATCAAGTTACCAGGTACCCATTTTTGGCTGAT
CGACTTGGCATCCGCCGGATAGTGGATGATTCAGGGAGGTGATCTCACGACCAGGGACGG
CACAGGCGGTCGGTCAATCTACGGGAGTCCATTTGCT
>contig00172  length=7  numreads=28  gene=isogroup00013  status=isotig
CGATGTC
>contig00173  length=77  numreads=36  gene=isogroup00013  status=isotig
ACGACTCATTTGAGGTCAAACACAGCAGGCCAGGgCTGCTCTCAATGGGCAACCGAGGTC
CCAACTCGAATACATCA
>contig00174  length=312  numreads=11  gene=isogroup00014  status=isotig
GGAAaCAtGCGCGTCGTAATTGAACCTTGTTGACCcTTTCTCTTTTTtGTTTTTtCAATT
CATTCTCCcACAGGCTTCGAATAGTCGGCCCGGTTCCATACCTGCCACACCCATACCCGC
CTCCGCGGCGGCTTCCGCGCCCAGTTCGCCGCCACCGACCGGGGTCTCTGCGCTCGCCAC
AAGCACCACGATCGACGACCAGGACATTGGAAGcTCAAGGCCACCTTCAGTGCCACCGAG
TTCGACAACgaGcGATGGGGTGGCCGCagTCGAAGAACTCaTTACACACGACCAtcGTGA
TACTGCAACCCG
>contig00175  length=75  numreads=10  gene=isogroup00014  status=isotig
ATCGACATTGGACATAACGGATCAACCTGCGTCCGACCATCAAGCCCTGACAGCTGAAGC
TCGCGAAGAACAAGC
>contig00176  length=47  numreads=10  gene=isogroup00014  status=isotig
GGTTGGCTCGTCGGAaCAAAAAGTCCAGTCCTCAGAGGGAGCATCGG
>contig00177  length=463  numreads=21  gene=isogroup00014  status=isotig
AGACAGCAGCAAGCGATGATCGAGATCACGCTTCTACGTCCTTGACTGTTGGCAGCTTCA
CACCTTACTCCTCGTTCTTGACGGCTTTTCCTCTTTTACGCTCACGGATATCAGCAGCTC
AGGCCGAGAACTCTGCCAGCGCGACCTCAAGCGACTCACaCCTGTACCACGTACTGACAA
CCCcAGATCTAAATCCACTCAAGATGGCCGTCGCGAGCAGGTTAATGATGCCcGGCcAAC
GCaTCTGTCAGTACGAGATTCCGGGTGGCGGTGAATGCCGCGATGCAGATTGTGAAGACG
TACACCTCGCCCATCTGATGGCGCACGTGGATCCGAGTGGTGCGTCCTCCCTGCAGCCGT
CGCACGTTTAGCTCAaTCCGCCTGCCcACACCAACCATGACGCTCtCTTTTTCGGgTTTT
TTtGTTATTCTTATTTGCATTCTCGCAAATTGTGTGAAACGCA
>contig00178  length=489  numreads=16  gene=isogroup00014  status=isotig
GATGACGAGACGGCGCTCTTTCTCCACGACACGCTTCCGGCCGAGGAGCGACCGGCAGTC
CCGGTTCTCCGGCGGGCGCTTGAAGATGCGAGACAGCAGGAGCGgCCTGAATCTACCGGT
GTTCGTACcGGCGGCGGCGGCGAACTCGAGCGACGTGTCGTGCGAGCGCTCGCGGAGTTG
TCGTCGTCGTCGCCGCCACCACGATGATGACGGAGAGGAGGATGCGTGAATCTCGAATGT
CAAAATAaCATGAGTGTGGGAAAGTAAAaGAAGAAGaGTAAAAAAAAaGAAAGAGTACGC
TTTGGGGGTAnCCACcGCCTTGTTGTTGTCGTTGTTGTTCTCTCGGTTTCCTTCCcTTTT
GCCTCCCCTTACcTGTTCATATCGCACATCCAGCAtGTTGTTTTgTTtATTTtATTATTA
ctaCTACTACTATCACCACCCTCTTTCATCACCCATTCCGTaaaccTAcTTCGCAGTGAG
TGACAGGCC
>contig00179  length=290  numreads=5  gene=isogroup00014  status=isotig
AGCCCTGACAGCTGAAGCTCGCGAAGAACAAGCGGCAAGAATCCTTCCCTCCCTACTTTA
GgggTCGATTTGGACTTTTTCCTAATTTTTTTTGTTTTTTttttGTTTttACCTTTTCAC
ACTCTTTCATCCTTTTTTTCGACACGTCCCTACCATGCTTCCCccTTTTccTTTTCATGA
TACAGGTTGGCTCGTCGGAACAAAAAGTCCAGTCCTCAGAGGGAGCATCGGAGGTAAGTG
CATCCCCTTttAtAAGACCTcTAGATTCGCGTAGATATCACaTTTTCCCC
>contig00180  length=125  numreads=7  gene=isogroup00014  status=isotig
CTGGACCTTGGCTGTCACTCAGTTTTTTTTttttgTTTTTTTTtgtttttaCCTTTTCAC
ACTCTTTCAtCCTTTTTTtCGACACGTCCCTACCATGcTtCCCCcTTTtCCcTTTTCAtG
ATACA
>contig00181  length=112  numreads=5  gene=isogroup00014  status=isotig
GATGCCCGGCCAACGCATCTGTCAGTACtAGATTCCGGGTGGCGGTGAATGCCGCGATGC
AGATTGTGAAGAcGTACACCTCGCCCATCTgaTGGCGCACGTGGATCCGAGT
>contig00182  length=78  numreads=9  gene=isogroup00014  status=isotig
TGAGACGACACCTATCGGTTTACACTTTCATCGGCGCCTGCAGGAAGGCACGAGGCACTG
ACGCTAACTTGGTTTGTA
>contig00183  length=191  numreads=5  gene=isogroup00014  status=isotig
GGATCGACATTGGACATAACGGATCAACCTGCGTCCGACCATCAAGCCCTGACAGCTGAA
GCTCGCGAAGAACAAGCGGCAAGAATCCTTCCCTCCCTACTTTAGGGGTCGATTTGGACT
TTTttCCTtAATTTTTTTTGTTTTTTTTTttGTTTttAccttttCtACTACTTCTTTCTA
TTCCTTTTTTT
>contig00184  length=16  numreads=9  gene=isogroup00014  status=isotig
TGAGACGACACCTATC
>contig00185  length=234  numreads=11  gene=isogroup00015  status=isotig
ACGAGGCTTGgTCAGTTtCCCCcTCCCcTCCTTCCCCcAcACAATcTCGGCCTGTTCCCA
TACCCGAATGCAACTCTTGGCTCcCTtcTCGAATTACGATGGGGTGTTCTGTCCGTATTG
TCTTAGATCTTACCATGTGTAGAGGTTATAAACTTGCAAGGTATGGTGTTAGTCTAATAT
TTGTATGAAGCTATACTTTTTACCACGATGCGCCAACTGCCATCATCTTCGTCT
>contig00186  length=69  numreads=12  gene=isogroup00015  status=isotig
GTGAGGATCCGTGTTTTGTTCTAGGATCACATATTCTTTGGATACCTAATCCTCTGAtAA
CAATGGCAG
>contig00187  length=578  numreads=44  gene=isogroup00015  status=isotig
ATGAAACTGCGAACCATACATATCCGTATTTTCCCGAAagAAGCTAAAAACATaGGgCGG
CTACCAAGGGCGGCTACTATGAGTGGCTACGGTTAACAGCACGAAAGCTTGTAGCACTGT
TTCTAGCGCGTGGCGGTGCATGTACACCTATCCAGGGGCCGAGCTTGACTGTCGTAGCGG
CTGAAATCCTTGCGAAGAAGGGTCTCCTCTTGGGCCCGCGTCCCTCTCCAACGCAAtATG
TCAACATTATTAATTACCTTTCATGGTGATACGTTAGGGCcATAGACAAGAAGGATCGCG
ATTAGGGCAGCTACGGCGCTTATCCTATGTTCGGCCTCTGGTAACTCTCATGGAGTGGAT
TCCGAGCTTGATTAAAGCTTTTTTGTAATAACACCGTGTTAAAGCGTCATTTCAGATTCC
GACAGCCGACGCTTGTTCATTACAAGTGACTTAGAAATATGAGAATCAGCAAACATAGAA
TTTCTACGTTTCCAGCCAACCTACCATTGATTTCCGATCATGACATTCTCAAACCgACTA
GTGTTGAAGACAACATAACAGATGGCACGCAAATGTTT
>contig00188  length=74  numreads=27  gene=isogroup00015  status=isotig
CCGCTCAGAGGAAATGCCAGTCAAAATTCCCGTACGCTACATTTAAGCCAAACTTCTaCG
GTTTGGGATTAAAG
>contig00189  length=38  numreads=27  gene=isogroup00015  status=isotig
ACCAACCATAACGAAGTTCAACTCGTCTAGCGCTTGCC
>contig00190  length=967  numreads=45  gene=isogroup00015  status=isotig
GTATGCAACCTCCCCTCTGCCTTGCGGACTTGTTTCATTTGCGAAGATTCTGATGTAACG
CGTGCCATCAGATTCCCCACCGGCCCTCTGCAGCGAAACTCTATAGACTTAGCCACACTA
CTCTTCAAGAACCGCTCCGGGCCCGGAAGAAATCGCCGTGGATAAGGTACATAAACGCTC
TACGACACCTGTGTATCTCAACAACACCCCACGTACGCCTCTCTAAGTCAGTTTGAATAT
CCGCCATGTCCTTCATTTGCGTCTGCTGCTGGTCTTTCAGACCTGACTCGCAACGAATCA
ATTACAGCGAGCACCGGTGTTGCTCGGGTGATATCCAGATTTTCGAGACCCTCCCATTCC
ACCGAGAATTATCGCTACCGCAATTCCCAACCGAAACTCTGCCTAGCAGCGATGTTTGgT
CGTATACTGACAATACGAGGTTTTCCATATCTCCCAGTCTATCTGAGCTGTCTCTTGCTA
GCGTTAAGACCAATCCACATCCATTAGAAACATACTTGTCATGGCCGCAAAGTGTTCCAA
GGAAGCATCTCGGGTACTGGTCGGAAAATGTATACTACCCCGTCCAACAACCGCCCGCCG
GATGGGATTCGACTGCACCAGTGTATGGGATTATTGGACCTCAATATCTAGGATCAAGCT
CTGAGGATACAAATGCGAAAATGCCACTGCCATTGCTCTCAGTGTCTTCGTCCGAATCAA
CGCATACATCTTTAGGTTCACGCACAATAAaGAAaGTCAGCGTTGCAACGCAGCAAGTTC
TtGCTGACAGTCAACGACGAAGGACCTCCAAGCCTAaGTTTTCCTGCACTATATCCGGTT
GTACAAGCCGGTTCACGTCCAAaCAGAATTGGAAAAGTCACGAACGTTCCCACTTTGGTG
AGCGACCATTTGAGTGCGTCAAGTGCGGAAAAATGTTCGGACGCTCGTCTGATCGCAAAC
GCCACAT
>contig00191  length=31  numreads=29  gene=isogroup00015  status=isotig
CCGCTCAGAGGAAATGCCGgTCAAAATTCCC
>contig00192  length=33  numreads=24  gene=isogroup00015  status=isotig
GTACGCTACATTTAAGCCAAACTTCTACGGTTT
>contig00193  length=21  numreads=25  gene=isogroup00015  status=isotig
ACTAATTAAAGGGGATTAAAG
>contig00194  length=163  numreads=27  gene=isogroup00015  status=isotig
aTTCCCCACcGGCCCTCTGCAGCGAAACTCTATAGACTTAGCCACACTACTCTTCAAGAA
CCGCTCCGGGCCCGgAAGAAaTCGCCGTGGATAAGGTACATAAACGCTCTACGACACCTG
TGTATCTCAACAACACCCCACGTACGCCTCTCTAAGTCAGTTT
>contig00195  length=259  numreads=29  gene=isogroup00016  status=isotig
AAaGTTTTTCCCACTCTtCcTCTTACCACCATGTAGcgAGCCTCCaCGTGGAGAGTGAGT
GTCCGgTCGTGTGTTCCTCCCCATCCTGCCGCTGCTGGACGTTGTGATGTGAACCATATG
AATCACCAAATCCGACTCCAACCATGGAGACCTTTTAACCAGATTCTGAAATCCATTAGC
ACGTGGTTGTCATCcTACTTGCTCgTGCTGAtGTTTTTACCGTAGTAtCACCCATGCCCT
ACTACCATACcTtGACAAA
>contig00196  length=90  numreads=34  gene=isogroup00016  status=isotig
GAACAATGCCATCCATTTTCTGAtcTCTCTCTCCGTCTCCATCATCGCTtcGTTGAACCA
TTCCGCTAACGCCCTCCTTGCCTCCCcAGG
>contig00197  length=18  numreads=33  gene=isogroup00016  status=isotig
TTCGGGTGcaCCAAATGG
>contig00198  length=218  numreads=35  gene=isogroup00016  status=isotig
TGAGCCGCCAGTttCGgCCTTTgTTTTGCTTGGACGATGAGAACACATGCCTTCACCGGC
GCTCTGAGCTCGTACGAGTTTATATGGAGACGCACTTGATCCGTTGGCTGAACCCAGGCA
CCCCCTcATCGcGGTCGTCCTGGACgTGTAGCTGATGCTtATCCGCaTAGGCCTAACTGA
GTCGGCGATAGCTCCCTCAAGTCCAGCACATCTTCAAG
>contig00199  length=291  numreads=19  gene=isogroup00016  status=isotig
ATTACCGCTTCACTGCAAACATCAGTTGCGCGAGAAGATGTTCATGTCGATCTGATAGGT
gAGCTGACCGTTTCTCTTCCACGCTCTCAACAAGATGAGCTTTCATCATGTTAGACTTCT
GCAATCTTACGTTGAAGAATCTACCCTATTCATCTGACCCTCCGTGTTCTCTGTGTTTGA
ACCCACGCTGACTCGATTCACACAGGACGGACACCAGACTGCGTAAGTGACGttttttcc
cncaacgctgcctctcctctcgctgggatgtgcaaaatgtaccatcagccg
>contig00200  length=156  numreads=7  gene=isogroup00016  status=isotig
TGAGCCATCCGgTCATttCTtATtCTCCATTtcgccctCcTTcGTCGTTTtAGTGATGAT
TATGTTAAGCCtCTTACCACAATCACGGCTGACCTCGTTGTGTGAAGCCAAAaTACATCC
CCATCTGACTCttCccATcTccccccTTCGCAGTGA
>contig00201  length=106  numreads=4  gene=isogroup00016  status=isotig
CACCCATGCCCTACTACCATAACTCGACAAAGgTAAGCCGAGCTTTCCCTTCATCCCTCT
TTCAGGATGTCAACACTCAGACCTGTTCTGTATCACCCGTGGAGAA
>contig00202  length=47  numreads=32  gene=isogroup00016  status=isotig
CCTAACTGAGTCGGCGATAGCTCCCTCAAGTCCAGCACATCTTCAAG
>contig00203  length=263  numreads=7  gene=isogroup00016  status=isotig
CCTCTTACCACAATCACGGCTGACCTCGTTGTGTGAAGCCAAAATACATCCCCATCTGAC
TCTTCCCATCTCCTCCCGCATTCTTGTGTACGACGCTGACTATACATCCTTAGATttACC
GCTTCACTGCAAACTCAGTTGCGCGAGAAGATGTTCATGTCGATCTGATAGGACGGACAC
CAGACTGCGGACACCTGAGTCTAAGACTCtttagggttcttctgcttccatgtatcttac
acgttcgcagtgagtgacaggcc
>contig00204  length=150  numreads=7  gene=isogroup00016  status=isotig
ATTACCGCTTCACTgCAAACATCAGTTGCGCGAGAAGATGTTCATGTCGATCTGATAGGA
CGGACACCAGACTGCGTAAGTGACGTTTTTTCCCTCAACGCTGCCTCTCCTCTCGCTGGG
ATGTGCAAAATGTACCATCAGCCGAAACGA
>contig00205  length=141  numreads=4  gene=isogroup00017  status=isotig
tttcgtagCAATTGCACTTATGGATCGACATCTGGCTGATCTGCTGCGACCTTGCATCAC
TCTGGGATGGCTTCCTAAATCGCTCTCGACAGAAGCTGTTCCGGTGGTGGACGAGCTTCG
TCCTCCGATCATGAGACTGCT
>contig00206  length=21  numreads=4  gene=isogroup00017  status=isotig
AGCACGTATGCCTGCTTTCCA
>contig00207  length=1294  numreads=23  gene=isogroup00017  status=isotig
GACCATAACCGCACTTGGTGCAGTTCTGAGATCATcTCCTTCATTACCACTCCATGCGCA
TAGGGCgTGCACGTCATTACTAAGCCGACAACTCTTACGACCAGAGGgCGTCAGAGGCCT
GTGCACTGCTGTCTTTGGtGATgAGGACCACTTGGGGGAAGACGCTCCCTTGGAGAaGCT
AGAGCATGTtAGCCAACTGCTGAAGGCAGTACCTGCTGGAATGGGACCTGAAGAGTACTT
TGATTCGCTAATTTCGCGAATtATAGAAATTCTTCAATCCTCCAAGCCCATTAATCACAT
TCGCGCATCGGCTTACACACTATCACAAATGCTCTCGACGATCGAATTTCGACATCAGCC
CCTAGTCTTGGATATCACAATCCGAAAATTACATGTTCCATTTTTAGCTGAAACATCTAC
CACAGAAGCATCTGATGGATATCAGTCGTTGACTGCACAAGATAGTCTAACGACATTGAT
TAGCTTGCTGATCAACACTGACCCTTCTCCGACCTTGATATCgtCGCTTCTCACACCAAT
CTTTCCGTCCCTGTATTCATTGTCTATCCACCTCAAGTCGAAGAaaCGGCTGACCCGACC
ATTCGCAAGTCACTAGAAGGTTTACTCGCTACATGGGGAAgAGTCGTCGATGCACCAGAA
GGGCTATCCGCTCTCTGGCTCGTCATCGAGGATGCAGGAGGAGAAgTGGGATTCAAACAT
AATTGGAGCATTTtGGCGAGTCAAAAAAaGCTCCTCCGAAACGGCGTCGTTATCGCtcTT
TACACCCGAGGATCTACGGCGCGCAGAAGAAGATGGAGAGCTCGATTTGGACGCCAATAT
caTGgACCTCcGTCCAGATCCCACcTCTTTCGtGCAGTATCTAAAGTCGATCGAGCGTTC
GGACATCTCGTCCgAACTGTTcGtGcGCCTaCTGAACAGGTaTCGTGAGCtCAAATCTGA
TTCTGACAGTAATCCTCTGAAaaCGCTGCTTTTCCTTCAGCTTGTCATGCAAATGCAGGA
CAAGCTCTCCAATAATTCATCGTCGAACATTTttgaGCAaGCCAGATCATATCCTcTCCT
TCGTCAAGCATGCCCTAGAATCTGCCTcTCCCGAGAACAAGATGCGGCCTCTGAAGCTAA
GATGCAATCCAAAacGACATTGGAAaCCCTTCGAaTTGTGGAAGAGGAAAAGGAGGATCA
GATGGGGggAGACAGCGACGACGAAGAGGAAGAAGACTGGGCAGGGGCTGAAATGACGAC
GACGGCCGTGAATCTATTGCTGGCAATTCTGGAG
>contig00208  length=51  numreads=8  gene=isogroup00017  status=isotig
CTACGTAGCGTTATTCCGAGCTCCAAGTcGCGCGAAAGATGGACACATACT
>contig00209  length=485  numreads=13  gene=isogroup00017  status=isotig
AGCATCCGGAACTCTCACCGCGCACCGCGCcAATCCTCAACGAGATATTCGACCTCCTCG
AGCCGCTCTCCTCAcAACcGCCCGACACCcTTCGTGCCATcGCTCGCGAGGCTCGCATGG
TGATTACAGCACGTTTAGCTTCGGGCTCCGCCTCgCGGGGgAgCGGCTCGCGCAAATCAT
CCGAGAAGGACGACaCACAAGAGACATACCAGAAGGCACTCAAGCTACTTCAGGACCCCA
TCTTGCCCGTGcGCGCACATGGTCTACTGCTTCTGCGGCAGCTCGTGACGCCCGTCCGTt
CCAAAGGGGTACctACCGGGCCTCCAGTCGATCGTGCCTTCGTACCGGCTATCCTCACTA
TCTtCTTGCAATCGCTGCACGATGATGACTCATACATCTTCCTGAATGCCGTGCAGGGCC
TCTCCGCCATGGTCGACGGCTTTGGAAAGGAGGTTCTTGGAGGCTTGGTGAAGGAGTACG
CTGAT
>contig00210  length=31  numreads=10  gene=isogroup00017  status=isotig
AAACTGGATGgAaTCGCGGgAaCGCAGATGT
>contig00211  length=215  numreads=9  gene=isogroup00017  status=isotig
CCcAGGCTCAGCTGGACGTGCGCCTCCGAGTGGGtGAGGCGCTGGGACAGGTCGTTCGAC
GTAGTGGCTCTACCCTTGGCCAACgATGCTGAACTCTTGATCCCCACATTCTCTCGCATT
TTCCGGACCTCATACCTGCCCGCACCATTACGTGTttCGGCGTTATCTCTGCTCGCCCAA
TGCGCGAGCACGTATATCTTAGTCATCCTGCCCTA
>contig00212  length=5  numreads=4  gene=isogroup00017  status=isotig
agcac
>contig00213  length=189  numreads=9  gene=isogroup00017  status=isotig
TCTCTCGCGTTTtCcGGACcTCACACCTGCCCGCGtcACTACGCATTTCGGCGCTATCTC
TGCTCGCGCAATGCGCGAGCACATATATCCCaaTCATCTTGCCTTACGCAGACGACCTCG
CCAACGCGATGGTCGACCTGCTTCAGCTTGGaGCTTAttcGCCacGGCAGaaGCAGCAgT
CGGGCGAAA
>contig00214  length=327  numreads=6  gene=isogroup00017  status=isotig
CCTGATTTCTACCGTGCACAAGAAGCTTCTTTCTAACTCTTTCTACTACTGTTCCGATGT
CTGTTACCTCGTCGCTTagCTCTCATAGAGAAAGCCAGCATGTTgTGCAgTACTGCTTCT
ACGGCAGCTCGTGACACCCGTTCGCTCCAAAGGGGCACCTACCGGGCCTCCAGTCGATCG
TGCCcTCgTGCCGGCTATCCTCACCATCTTCTTGCAATCACTGCAcGATGATGACTCATC
TtCCTGAATGCCGTGCAGGGCCTCTCCGCCATGGTCgaCGgCTTTGGaaaggAGGTTCTC
GGAGGCTTGGTGAAGGAGTAGGgTTAC
>contig00215  length=503  numreads=18  gene=isogroup00018  status=isotig
AGCGCATCTCTTGAtCTCTCCcTCATGCATCGCTATCCGACGTGTTGCAGCTtCTGTTAC
GGATCTGAAACTagTCGTCACCCGTGATTTCATCTGTATCCTATCAGCCCATAACTCACA
TCTGGTGTAGACGTAGATCATCTCAAGTAGACGCAACGAAAGACTTGGCAACGGCAATGC
TCCCGGATATCTAGGCAGTACTGAGCATGAAAgttttGCCATCACGTTGCAACGCCAACT
GACGGGGCATgTTGGGTACATTTTTTTTtcACGTCTCCGTTCTTGTTGTCTTTACTGCAA
TCCCTTTGGTTACGAAATTGACGGAGGCATACgTTTAATATACACGTCCACCGCCGATGA
TCTGTTCCGACCCTCACACCTACCTACTTCGCGTATGATGTAGCATCAATCTTCCCAACC
CCTTtAGTTGCCAACTCGCGAGCCcAATCTCTTAGAGTATTTTtCTGAACCTTTCcACTT
GCAGTGCGTGGTAGCTCCGCGGC
>contig00216  length=144  numreads=7  gene=isogroup00018  status=isotig
ATCTTCGCCCACAAACCAAACCCAAGCAGGCGCATtCTGAGTGCACATACGTCATTATAT
ACCAGACTGGAGTAGGgATTTTTGACGATCAGTACTCACCTGCGGGTTCATACCCTTAGA
GACCACCTGTCGGACCTCCTCTTT
>contig00217  length=907  numreads=13  gene=isogroup00018  status=isotig
CACCCAAGGCTGTTTCGCTCACACATCGTAATCTTCTGAACAATGGACTTTCCATCGGCC
GGTGTATGCGGCTCgggCCgACAGATGTTCTTTGCAATGTgcctccTcTCTTCCACTGTT
TTGGCCTGGTgCTAGGCAACCTCGCCGCCTGGACACATGGCTCAGCTATCGTCTACGCAT
CTCCAATTTACTCGCCGCCCGCGATTGTGGACGCACTGACGACCGATGTACCCGACGAAC
GTCCGACGGCGCTaCATGGCGtACCGACACACCACCTCGGCGTGCTCACAGAGGCTGAGA
AGCGCGGGCTCGTGATTCGCGGAAGCGGCTTGCGCACGGGGATTGCGAGTGGCAGCCCgG
TTCCGATGGAGCTTATGCGACAACTGCAAGCCACGcTTGGGCTCGACGAGCTTACTATTG
CCTACGGGATGACTGAAACCAGCCCGGTCTCCTTCCAGACCACCCCTGACGATCCGCTAA
TTAAGCGCGTtGAAACCGTTGGTCGTGTGCTACCACACGTCAAGGCTAAGATTGTGGATC
CGTCGGGCAATGTTGTACCGGTTGGTACTCCTGGCGAGTTGTGCGttgAGCGGATATCTG
CTTCAGAAAGGGTaTTGGCAGGACGATGAGCaAAaCAAGGaAAGCAGTGAAGAAGCatGa
TGaTGGAAATGAGTGGATGCACACAGGCGaTgAGGcGGTTATGGACGAAGaAGGATACTT
GAAGAtTGTTGGTCGGATCAAGGaTTTAATTAtTcGTGGTGGCGAGAATTTGTTCCCGGT
GCAGATCGAGAAcCAAcTATTGAcCCATCCgCATATCCACGAGGCTGCTGCCaTCTCCGT
CCCTGATAAGGTTTACgGCGAAGTTGTgGGCGCATGGATTGCACTCCGcCCAGGAACTCG
CTTGAGC
>contig00218  length=360  numreads=12  gene=isogroup00018  status=isotig
TCCACACTCAAGCTaGTaggggTgTCAACGctCTTCCTCACTCCaCGCATCCGTgGCTCG
GAGTgTTTGTCCATGCTCGTTTCTGAGCTcCCCaAGCTGCGCGATATCCGGCCCGGGGAT
GACATTCACGTCCCGGATCTTCCAGAGTTGCGCCGTCTCATAGTAGTCGAGAACGaATTG
TCCCCCTTCTCATTCAATGATGAAATAGGCAAtgCAGGGGTACggaTCTTTCACTGACAT
CCGAGAGAtTccTTaTATGGAACGAGAcTTCTCGGGAcCATGGCATTAtGAACGACCTcg
AACGTGGGTTaAtcaggGATGAGATCATCAATCTTCAATTCACAAGTGGTACTACTGGCG
>contig00219  length=631  numreads=12  gene=isogroup00018  status=isotig
GACTTGCTCGTCTGTTTGCGTCATGTCATCACTCTGCTTGTTCGCCCCACTTTCACCTCT
TTCTCGCTCACTTTCACGAAAAGGCTTGCCGGCTCGTGACTTGTTAACATGCTTCGACGT
ACCACAGCAAACTTCGTGAACCATAGTTCTCGCAAATTCGCCTTTCTCATATACCCTACT
CGGCGTCGGCTGACGCTCTCCGCGGTGGAAGGACCGACGGAGCCAGCACTGGATGAACGA
ACCCTGCCAGCATACTTTTCCTCGCACATTTTACCACTGGCGGAGCAACGGCTTGCTCTT
GTGTGTAGGCAAGAAACGATACGACCATATGGTGGTCCAAGTCAcCCCGGTGTTGAAGGG
TCACCTTACCTTCGCTGGAACTTCAACGTGCTCGACCGCCATGTGGCAGCTCTTGCGCGT
GGTCTGCCACATATGAGGGTGAAGAAGGGGGATCGAGTCGGCGTAGTTATGGAGAATCAG
AGTGCATATGCTATGTTGCAATGGGGCCTGCGCccGTATAGGTGTCATTTTAATGACTAT
AAATCCAGCATACCGCGCTCATGAGCTTGCCATTTATCTTCGATAACTATGGACATTCTT
GTTTGTTGACTAGTGGAGGACTGCACAGGTG
>contig00220  length=81  numreads=7  gene=isogroup00018  status=isotig
AAAGAGGAGGTCCGACAGGTGGTCTCTAAgGGTATGAACCCGCAGAATGCGCCTGCTTGG
GTTTGGTTTGTgGGCGAAGAT
>contig00221  length=108  numreads=14  gene=isogroup00018  status=isotig
TAGTCATgGGGGAATCAGAGTGCATATGCTATGTTGCAATGGGCCTGCGCCCGTAtTGGT
GTTAtTTTAGTgacCATAAATCCAGCATACCGAGCTCATGAGCTTGTA
>contig00222  length=445  numreads=12  gene=isogroup00018  status=isotig
GGTCATGTCATCACTCTGCTTGTTCGCCCCACTTTCACCTCTTTCTCGCCCACTTTTACA
AAAAGGCTTGCTGGcTCGCGTTTCGTTAACATGTTTCGACGTACCACAGCCAACTTTGTG
AAcCATAGTCCTCACAAATcCGCCTTTCTCGTACATGCTGCTCGGCGTCGGCTAACGCTC
TCCGCGGTGGAAGGGCCGACAGAGCCAGCACTGGATGAACGAACTCTGcCAGCATACTTT
TCCTCGCACATTTTAcCACTGGCGGAGCAACgGCTTGCTCTTGTGTGTAGACAAGAAACG
ACACGACCATATGGTGGTCCAAGTCACCCTGGTGTTGATGGGTTACCCTAcCTTCGCTGG
AACTTCAACGTGCTCGACCGCCaTGTGGCAGCTCTTGCGCGTGGTCTGCTACGTATGGGG
ATgAAGaAGGGGGACCgGGTcGGCG
>contig00223  length=442  numreads=13  gene=isogroup00018  status=isotig
ATGTCATCACTCtGcTTGTTCGCCCCACTTTCACCTCTTTCTCGCCAACtTTTACGAAAA
GGATTGCTGGCTCGTGACTTGTTAACATGCTTCGACGTACCACAGCCAATTTTGTGAACC
ATAGTTCTCGCAAATCCGCCTTTCTCATACACGCTACTCGGCGTCGGCTAACGCTCTCCG
CGGTGGAAGGACCGACGGAGCCAGCACTGGATGAACGAACTCTGCCAGCATACTTTTCCT
CGCATATTTTACCAATGGCGGAGCAACGGCTTGCTCTTGTGTGTAGACAAGAAACGACAC
GACCATATGGTGGTCCAAGTCACCCCGGTGTTGAAGGGTCACCTTACCTTCGTTGGAACT
TCAACGTGCTCGACCGTCATGTGGCAGCTCTTGCGCGAGGCCTACTACGTATgGGGGGTG
AAgAAgGGGGATCgAGTCGGCA
>contig00224  length=239  numreads=2  gene=isogroup00018  status=isotig
TATCCAAGGCTGTTTTGGCTCCCACGTAGTGATCTTTCCCGTTCTATTTGGTGCTAACAA
ATACTCTTCAGCTTACACATCGTAGTCTTCTGAACAATGGACTTTCCGTCGGCTGGTGTA
CACGGCTCGGGCCAACAGATGTTCTTTCGTGCGAAAGACTGTTGGTGGCTCATCACGACT
ACTTATATCAACCGTCACATGAATATGACGCGATCGCAGCGACTCTTTCCAttAGGTAA
>contig00225  length=99  numreads=28  gene=isogroup00019  status=isotig
AGGGCGCAGATAAAATTAGAGACTTCTCAATATCATCACCCACCCCCAGCTTACCgTCAC
TAGAACTGCTGTCGTCAAACATGGGACATATcATACTGG
>contig00226  length=193  numreads=38  gene=isogroup00019  status=isotig
CTGGGTTTGTGATAACCGCCGTTGTTTTAGCGTGTGGATTGTGGAATATGGGGCGAAGAG
AGCCTTGTTTACCACCTGGACCCCCAACGAAACCTTTGctGGGGAATATACACTTATTTC
CTCCTGCGTTTCCGCAGCTTCAGTTGATTGGTATGTTCCTAaCGCCTAAATTCATTTCTA
ATCAGATCATGTA
>contig00227  length=39  numreads=41  gene=isogroup00019  status=isotig
GgTTCTCGCGATGGGCCAAAGATATGGCGATGTCTTCTC
>contig00228  length=55  numreads=40  gene=isogroup00019  status=isotig
GGTAATACGCATGCTATCGTCATAACAGGTCCTGTGAAAATCTGAcAAAGTGAAA
>contig00229  length=962  numreads=96  gene=isogroup00019  status=isotig
GATTAAATTAATGAACAGCACTATGGTCATcATTTCGAGTCCTGCAGCAGCAAAGCTCTT
TCTGGACAAACGTGGTGCTACAACCGGTGGCAGACCTTTGTCTCATAACGCACTCGCAGC
CAATCGTCTTCACTGGGCTATTGAGAGTATGGAAACCGAGGTTTGGAAACGCGGCCGTAA
AGCTATACATAGCTTCCTCACTCCCGAGGCCATAAAAGGATATTTGCCGATGCAGCAGGG
AGAATATATTCAACTTTTGCACGATATTCTCACTAAACCTGAGGAGCTGTATACTCACAT
CAAGCGTGCTACTGCGTCTTCAATGACTACTATGGTCTACGGCAAACGGTTCTCAGAATA
CAAAGGAAGCGTTCCTGAGACGTATTTCCAGGGTATTAAGTTATTCAACGAGATCGCCGA
TGTCTCCGCTTACCCACCAATTGAACTTTTCCCGTGGATCCAATATGTACCCCGTTGGCT
TGCCCCATGGACTAAaCATTGTGATCATGCCAAATCTGTTCGCAATAGCCTATATTACTC
TCTCCTAGACGAGTGCGAGCGTAATTTCAAGGCTGGTAAGGGCACCGgCTGTTACCTTGA
GAAGGTTTTGGCAAACCAAGAAGAGCTTGGTATGTCTCGTGACGAAATTGCGTTTCTGGG
AGCCGTGATGATGGACGCAGGCGGTGAAACCACTGCATCGTCCATGCAGTCATTTGTCCT
GGCCCTGATTTCATATCCCGAATGTCAGCGTCGtGCACGAGAAGAAATCGACATGACGAT
TGGGCAAGATCGGCTGCCTACAATTGAGGATCTTGATAACCTTCCGTATTTGCGAGCCTT
GATAAACGAGAGTAATCGCTTCAGACCACTTCTTCCGATTGGACTGCCTCATTTAGTTAC
TGAGGATACGCCATACAAAGATTTTGTCATACTAAAAGGGTCTGTGTCaTTCCTCAATAT
cT
>contig00230  length=58  numreads=28  gene=isogroup00019  status=isotig
TGTCAGTACTATAGTGAGATTCCAAATTCGAGTTTATTGCTTAACCTTACTTTCTTAG
>contig00231  length=520  numreads=37  gene=isogroup00019  status=isotig
GGGGGATATTCCACGACCCTGATTACTTTGACGAACCGGAGGTTTTCCGACCAGAaCGTT
ACCTTGAGTCtCCATATGGCACTAAACCTGGAATTGACACGGCTGACTTCCGcAACAACA
TTTTGTTTGGTGCTGGCAGACGAATCTGCCCTGGAGAGAACATGGGATCAAAAACCGTCG
CTTTGAACGCAATGAACCTCCTATGGGCATTTGAGCTTGTTGCCAAGGACTCTCAGTTCT
CTACTATGAaTCTAGACAATTATGCCAAGCCTGGACTCGAAATGGCGCCcCTGCCATTtc
GTTGTGGTGCTAAAGTACGAGGAGAGGCTAAAGAGTTGATGATTAAGGCTGCATTCGACG
CAATTACCCCAGAATTTTGATGTGaCCTACTCTTGATCCTCTAAATTgtGTTTTCCTTTC
GTCTGTTCTGTTCTaTTCTGTACTTCATAACTCAAAGTTTtTGTGtcGcatAacAtgccT
TGAACTTTGGATTGTCTCATGAATATTAAATCCTGAAACG
>contig00232  length=79  numreads=34  gene=isogroup00019  status=isotig
CTGGGTTTGTGATAACCGCCGTTGTTTTAGCGTGTGGATTGTGGAATATGGGGCGAAGAG
AGCCTTGTTTACCACCTGG
>contig00233  length=63  numreads=26  gene=isogroup00019  status=isotig
ACCCCCAACGAAACCTTTGcTGGGGAATATACACTTATTTCCTCCTGCGTTTCCGCAGCT
TCA
>contig00234  length=212  numreads=24  gene=isogroup00019  status=isotig
TATTCATTcgCCAATCTGGGCACCGCACTGGGCTGACCAACAACCAGGACCCCcAACGAA
ACCTTTGTtGGGGAATATACACTTATTTCCTCCTGCGTTTCCGCAGCTTCAGTTGATTGG
TATGTTCCTAaCGCCTAAATTCATTTCTAATCAGATCATGTAGGTTCTCGCGATGGGCCA
AAGAaTATGGCGATGTCTTCTCGGTAATACGC
>contig00235  length=905  numreads=63  gene=isogroup00020  status=isotig
GACCAAGTCTCGCATCTTGcTtgTCTTCTCTCTTCGTAACGATGCGACTTACTATCTACT
CCGCCATCATCCTgTCTATTGTACCGATAGTTCGCACACAACAAATATGGGACGTTTGGT
CTACCACATGGGACCGTTCCAAGCTCcTCACCTACAATGGTCTctCTTCTCCCATTAACT
TCGGAGCTCCAAACGTCATAGGGAGCGCTGATATTAACGTCAACGATGAACAAACGTACC
AGACCGTTTGGGGTTTCGGAGGCTCCCTCACAGATAGTGCAGCATTAGTACTTAGTCAAC
TAAAGACAAGGAACTCGAATAACTACTGGCAGCTGCTGTCTTCTGTATTCAATTCGACTG
ATGGTGCTAGATCAGGTGGTCTTAACTATCTACGGGTCTCTCTTGGCGCGTCGGACTTTT
CGGCCAGTGTCTATAGCTtcGACGATACGGCAGGAGACACTTCCCTCTCTAGATTTGACA
TCAACCGTGCTCCGTCGTACTTATTCCAGACGATCAAGGACATTCAATCTGTCAATTCTC
TCGTTCGCGTTCATCTTCTTCCTTGGTCCCCTCCGGGTTGGATGAAGGAcAGTGGGACGA
TGAATGGCGGCTCGTTCCAGAGCACGTATATcGAcACATATGCGAGATATCTTCTGAAGT
GCcTCCAAGGCTTCCAGAGCAAAGGTATCAccGCATATGCAATTGGTATTCAGAACGAAC
CTCAGAACTCAAATCCGACaTACCCAACGGCAAaGTTTACATACGACCAAGAAGGACAAG
TTGCGACGACCTTGCGCAcACTTATGAACGCGAACGGCTTTGGGGGAACCGTAATTGTTG
GCTTTGAGCACAACTGGGACGGTGCGACTAGcTACGCGTCGAATCTAATGAGATCATACG
GCcCT
>contig00236  length=70  numreads=10  gene=isogroup00020  status=isotig
GGTGCGCTTCCAATTTTCTCTGATCAGCAAATATTTGATTCCGATTCAATGGGTGCGATt
CCTGGCTTTA
>contig00237  length=30  numreads=38  gene=isogroup00020  status=isotig
GCCTTtTATGGAGTTGGATTCCACTGCTAT
>contig00238  length=128  numreads=49  gene=isogroup00020  status=isotig
GGTGGAAGCGTCAAGAGCCAAGATACTTTTCACaCTgCGTATCCGGAtAAACAaATTTAT
TTCACTGAGTGTACTGGAACTGTCGGCTCGGATTGGTGGTCAGAcATCAAGTGGTATATG
GAtAACTT
>contig00239  length=33  numreads=35  gene=isogroup00020  status=isotig
ATTCATTGGTTCAATTGAGCGTGGATCTCACTC
>contig00240  length=457  numreads=21  gene=isogroup00020  status=isotig
GGGCCTAATGTGGAACATAGCTGTGCGAGCCGATGGCGAGCCTCGGCTACCCGGCACGAG
TAGCTGTGGCGGTGGTTGCCGAGGGATAATTACAGTGAACACAGATGGAACGTATTTTTt
AAACCAAGAATACTATGCGATGTCACAGGCAAGCAAGGCGGTTCTTCCCcGCGATCGAGG
AGGGCCGTGGGGTAAGCGCGTGGGAGTGACCGTCGGTGGAAGTCTAAGTTGGGCGTTGCG
CGTCAGTGCATTCGTCACCAGGCGGACGAATTCAGCAGATTGGGAAAAATGGTCGATTGT
CGTTCTCAACTGGAATGATAATTCGGGAGGCTCCTGGAATCCGACCCcTGTGCAGACAAC
AATCGAGTTCCGCGGCAAGCAGGCGACCTACACGTTCCCAGTAGgCGTCACAACGCTCTG
GTGGTACGCGGAACCcAGGGGTAgCCTGAAGAAAGGC
>contig00241  length=181  numreads=14  gene=isogroup00020  status=isotig
AaTGTGACTTTTGATGATAACCTGTATGTTCAGGGGAATCAGCAAGTGCCCTTAGGCGCC
TAAATAACAGTATTGGAGGCGATAGTTGTCCCTTTCTGCTCGTTCAAACCTGTAAGATAG
CTATGATATACAGTAATATCAGTTTTTCATATgATTGGccccttGCAGTGAGTGACAGGC
C
>contig00242  length=457  numreads=22  gene=isogroup00020  status=isotig
AGGCCTAATGTGGAACATAGCCGTGCGAGCCGATGGCGAGCCTCGGCTACCCGGCACGAG
TAGCTGTGGCGGTGGTTGCCGAGGGATAATTACAGTGAACACAGATGGAACGTATTTTTT
AAACCAAGAATACTATGCAATGTCACAGGCAAGCAAGGCGGTTCTTCCCCGTGATCGAGG
AGGGCCGTGGGGTAAGCGCGTGGGAGTGACCGTCGGTGGAAGTCTAAGTTGGACGTTGCG
CGTCAGTGCATTCGTCACCGGGCGGACGAATTCAGCAGATTGGGAAAAATGGTCGATTGT
CGTTCTCAACTGGAATGATAATTCGGgAGGCTCcTGGAATCCGACCCCTGTGCAGACAAC
AATCGAGTTCCGCGGCAAGCAGGCGACCTATACGTTCCCAGTAGGCGTCACAACGCTCTG
GTGgTACGCGGAACCCCGGGgTAgCcTGAaGAAaGGG
>contig00243  length=349  numreads=34  gene=isogroup00020  status=isotig
GTAAAGCGCACTCAGTCCGAGTAAGATCgATCACCTTCCTGACTTATAAACTCCAGATTC
ATTGGTtCAATTGAGCGTGGATCTCACTCAGGCCTAATGTGGAACATAGCCGTGCGAGCC
GATGGCGAGCCTCGgCtACCCGGCACGAGTAGCTGTGGCGGTGGTTGCCGAGGGATAATT
ACAGTGAACACAGATGGAACGTATTTTtAAACCAAGAATGCAAGCATTTTATTttCGTTA
TTTAGTCGTTGATGTACAAATATCTGACGATCATCTACAGACTATGCAATGTACAGGCAA
GCAAGGCGGTTCTTCCccGTGATCGAGGAGGGCCGTGGGGTAAGCGCGT
>contig00244  length=157  numreads=4  gene=isogroup00020  status=isotig
ATGGAGTTGGTACGCAGCTATCTATGAATGATCATTCACAGGAACTAACAGCTAGTGACG
ATACTTCAACCGTCCAGGATTCCACTGCTATGGGTAAGAGAAGCTACCTGTCCAATTTCT
TCTAGTTATATGATGACCATGATACTCTGTAAATGAA
>contig00245  length=28  numreads=7  gene=isogroup00021  status=isotig
gatttcctcctcttgagtaTATTTCCGC
>contig00246  length=249  numreads=21  gene=isogroup00021  status=isotig
ATCTCTCTACGGACTATCCCATCGATCGTCGTAGTACTCgCCGGTAAGCCATCGCCAGCA
GTGGATTTATTTCtcccccccccccccttttGCcTtACCtCcTCAaCAaCTGTGCcgCCa
CTAATCACGTGTATCCCCGCCcTTCCCCGCTTCATCGCCTCTGTTCGTCTCGCCGAAACC
GGACGTAACTGCTTGCCGTGCCGTACTGTCTGATCGCACCTGATTGACCCATTGTCCACG
CGCTCAGCA
>contig00247  length=940  numreads=48  gene=isogroup00021  status=isotig
GATTCTTCATCACTTTGACAACAAAAAGATGTCCaTACACGCAGAATCCTGGCAGGGCGT
GCCGCTTGCACCACCTGACGCTATCTTCAAGCTCACCGCCGCCTACAAGGAAGACACCTT
CCCACAAAAAGTCAATCTCGGAGTTGGTGCCTACCGGGATGACGACAAtAAGCCATGGGT
GCTGCCCGTGGTcAGGAAGGCGACTGAGATCTTGCTCAACGATCCCACGCTCGACCACGA
gTATCTTCCGATCACCGGCCTCCCGGAGTACACCTCcGCGGCCGCAAAGCTCATTCTCGG
CGCAGACTCGCCTGCGATTGCTGAGGGCCGCGTGAGCTCTGTGCAGACCATTTCGGGCAC
GGGTGCTAACCATCTTGGAGCACTTTTCCTCTCCCGCTTCTACGGCTTCAACGGCACGAA
GCAGGCTTTCGTCAGCGATCCCAcGTGGATCAACCACTTTGCGATCTTTAGGAACGTGGG
TATTGAGCCGCTCACGTACCCTTACTACGACCCCAAGACGATCGGGCTCGACTACACGGG
CTTCCTTGGTGCTCTCGCCAGCGCCCCGGAAAAGTCCGTCTTCCTCATCCACGCGTGCGC
GCACAACCCGACCGGCGTGGACCCGACCAAAGAGCAGTGGGAGGCGATCGCGGACGCCGT
GCTCGCCAAGGGTCACTACGTCTTCTTCGACTCTGCCTATCAAGGGTTTGCCTCTGGCGA
TCTCGACCGCGACGCGTGGGCTGTACGGTACTTTGTGGAGCGTGGCGTGCCGCTGCTCAT
CTGTCAGAGCTTTGCAAAGAACGCGGGTCTCTATGGAGAGCGTGTTGGCGCCCTGCACGT
CGTTGCGCCTACCCAGGAGGCTGCGGCCCGAGTCAAGAGTCAGCTCTCGGTCCTCCAGCG
TAGCGAGATCTCGAACCCGCCGTCACACGGCGCGCGCATC
>contig00248  length=165  numreads=32  gene=isogroup00021  status=isotig
CATGCCGATCTGGTCCACGATGTGCTTCCACCCGCCGGGGGTCTTCAGCTCTTCCGTGAG
GATCTTGTAGAGTTCATCCCGCATTTGGATGATCCGCCCCGCCATCGTCTTGATGTCGCG
CTTCCACTCCTCGAACAAAGCCGGGTCATTCAGGATCAGCGACAC
>contig00249  length=71  numreads=25  gene=isogroup00021  status=isotig
CTAGGAGAtAGACACACGGATCAGTCCCGACTGACAAACGCGCGAGAAAcgCGCTCTAAA
ACCTACCTAAA
>contig00250  length=290  numreads=24  gene=isogroup00021  status=isotig
CTTCACGGGtATTACACCGGAGCAGAGCAAGTTGCTGACCGAAAAGGCTCACATCTACCT
GACGCAGAACGGCCGGATATCGATGGCCGGCTTGAACAGCAAGAACATCCGCTACTTTGC
GGAGAACTTGGACAAGGTCGTTCGTGGACAGCTGTAAATTGAAATATATGTCATGGGGGG
GAaGAGGCTAaTAAACCTTaCcGGGATTTGTGCTGTTtcGGTtCGGTGATGGAAGTGTAT
gCcGCGAAATTAGAAATGCGTACTGGTGTTGTATTTGTATTTttAGAGGG
>contig00251  length=5  numreads=25  gene=isogroup00021  status=isotig
TTTAG
>contig00252  length=164  numreads=8  gene=isogroup00021  status=isotig
ACAGCACAAATCCCGTTAAGGTTTATTAGCCTCCTTCCCCCCCATGACATATATTTCAAT
TTACAGCTGTCCACGAACGACCTTGTCCAAGTTCTCCGCAAAGTAGCGGATGTTCTTGCT
GTTCAAGCCGGcATCGATATCCGGCCGTTCTGCGTCAGGTAGAT
>contig00253  length=42  numreads=9  gene=isogroup00021  status=isotig
ATCTCTCTACGGACTATCCCATCGATCGTCGTAGTACTCGCC
>contig00254  length=230  numreads=14  gene=isogroup00021  status=isotig
TGTTTTCGTCCAGAAGACAGACATCAAAGAAGCCATGCACACACACACaAAACgtCaGCa
CAcCGCCCACACATAAGAACGTATATGACACAAAGGGTGCgGGGGTAAGGaTAAAATAAA
GGACACGCACGATGCGCGCGCCGTGTGACGGCgGGTTCGAGATCTcGCTACGCTGGAGGA
CCGAGAGCTGACTCTTGACTCGGGCCGCAGCCTCCTGGGTAGGCGCAACG
>contig00255  length=122  numreads=8  gene=isogroup00022  status=isotig
ttttttgCcTACTAAAtATTCGCTTCCCACctACCCGAGCTCGAGACCATGtcGgCCCTG
CACTGGTAACctGGCATACACACCcACGGTCCTaTCGgCCGCCTTGtcTCCTTtGCTGGC
AT
>contig00256  length=46  numreads=11  gene=isogroup00022  status=isotig
AAAACTTTCCTCTCCGACTCGGCTACGCACAACCAAGGCGTTGGAC
>contig00257  length=291  numreads=17  gene=isogroup00022  status=isotig
AGCAGCCGTGGTGTGTACATATAATACTGCAAATCAGTAGTTGACTATTTGTACAGCAAG
TCCGGGTTTGACGTGCCCGCCGGTAGGTACACACGCCTTGAAACTGCTCAATCGGCTCCC
GAGATCTCCCGTGTTCGGCCCTTGTTTGCGTGTGTGCACCAGCCTGACCCACCATGGGAT
CCTCAGGGGAGTCCTCGCCCCAACCAATCCTACTTTAACACGAGAAGACGGGTAATCGAC
GGGTGGATCTTGTCGTAAATTTCTTAACTCGAGCCTGAAGGTCAACATAAC
>contig00258  length=176  numreads=19  gene=isogroup00022  status=isotig
AATAATACTGAATCCTCGAACACCTTATTGGCAATGATTGGACTCGAAGTCTCGATTGTG
AGCATCCGCATCAGCATATTGCAACTTGACATCACTTCTGGAGAGTGGATCGATTTAGCG
ACCACAAGCCGCCGTGAAGAGGAATCagAATCGAGAATGCAGGTGGCCCCTGTAAA
>contig00259  length=52  numreads=13  gene=isogroup00022  status=isotig
GTTCGGGAAGCGTCCACAGATATAATTCCGCAGGATGAACTTATTCTTGCAG
>contig00260  length=754  numreads=42  gene=isogroup00022  status=isotig
CCGAATTAGCCTCCTCAGTCGCCTGACCTCGCTCCTTTTGCACCCTCAGCCCTTTCACTG
TTATGTCTACACAAGCTCTGGATATGAGATCCATAATCGAACCTGTCTATGGACCGTATA
TGATTGGAATCGCTTTGGACTTGTTGATATGCGGGATTATGGTCACACAGATTTATGACT
ACGCTATTGCTTTCAAAAAGGATAAAACGTGGATTAAGCTCTTCGTTGGCGTCTTATGTT
TTGCAAATATGCTCAAGACCAGCATTGAGTTGGCGTTCATGTACATTCGCTTTGTGATAA
ATTTTGGGAATTTACCTGCTCTTATGGTTTCCGATTGGCTGCTTTGTAGCGATCCTGCTT
TGACGGCCATTATTGTGTTTATGGTTCAAATTTTCTTCGCTCGTCGTGTTAAGCTTTTCA
CGTCATCTAGTATTCTCGCCATCATTATcGCATCTTTATCGACCATCCAACTCATCTCTG
GTATTGTATCAGCTGTTCTTCGCTATAAAGTAAAGCCTCTTGGCGACTTTCAGGAGTTCA
AAAGCGTTATCATCCTCTGGCTTGCATTTTCTGCCATCACTGACGTTGTCATTGCTGCTG
CACTCGTTATCAGTCTGAATCGAAACAGAACTAGATTTGCCAAAACTAATGCTCTCATCA
ATCGTCTTATCCGATTGACAGTGCAAACTGGCACTCTTACGGCCTTGGTTGCCTGTATAG
ATCTTATCACTTACCTTTCGCTTGATACTTCTGT
>contig00261  length=348  numreads=16  gene=isogroup00022  status=isotig
CCATCTTGCGTTCAATCTACCACTTGCTGTCCTTTACTCCACTTCGCTTCTTTCAGCGCT
CAACGCTCGTATTTTGGGCAAACAGACTAAGCTTGGTGTCTCCAGTAACACACTATCTTA
CATTGATATGGATGTTCATGATATAGAGCTCACTCGTACCACTCAATTAAAGATCCCAGT
AACGGgTAGCGTTGACTCTGGATCACACGAGCTTGAGAGTACTGGTAAAGcGGCCAAGTC
ACACGTCTCTGTTGATTAAATCTCCGGATTGTCTCGACAATAAGTTTTGATTTTGCTCCA
GCCTTTATGTGAATCCCTATATGTACtgtttatgcatatttccgtgca
>contig00262  length=151  numreads=3  gene=isogroup00022  status=isotig
GTCTACTAAACATTCGCTTCCCACTTACCCGAGCTCGAGACCATGTCGGCCcTGCACTGG
TAACCTGGCATACACACCcACGGTCCTATCGGCCGCCTTGTCTCCTTTGCTGGCATAAAA
CTTTCCTCTCCGACTCGGCTACGCACAACCA
>contig00263  length=296  numreads=11  gene=isogroup00022  status=isotig
GGAATTTTCCGCTCCGACTCGGCTACGCGCAACCGAGGCAAACTCCTTTACGCccAggAC
TGTGTGGGGCAgTTATTTATAAGCCATCGATCGACTAAAGGCGTTGGACAACGGCCGTGG
CGTGTACATACAATACTGCAAATCAGCAGTTGACTCTTTGTACAGCAAGTCCCGGTTTGA
CGTGCCCGCCGGGGGGTCCCCGCCCCAACCAATCCTACTTCAACACGAGAAGACGGGTAA
TCGACGGGTGGATCTTGTCGTAAATTTCTTAACTCGAGCCTGAAGGTCAACATAAT
>contig00264  length=199  numreads=4  gene=isogroup00022  status=isotig
AGCTGTTGCAACGTAGAATCGAAACAGAActAGATTTGCCAAAACTAATGCTCTCATCAA
TCGTCTTATCCGATTGACAGTGCAAACTGGCACTCTTACGgCCTTGGTtGCCTGTATAGA
TCTTATCACTTACCTTTCGCTTGATACTTCTGTGTAAGATTAAACACTCTCTATATCAAA
TTCTGCTGACATATACTAG
>contig00265  length=198  numreads=2  gene=isogroup00023  status=isotig
AACCAGCCCATTACCTCCGGAAACACATCACGTGCCTTGTCCCATGACTCGCGTTCATCA
CCGTCCGCCACGAGTTCAAATACTCAATCACCCGACAACGCTAGTGGAGAAGCTTTGGAA
GAAGAAAAGCCTCTCATGTCTCTCTCAGAGTGGATGCAAAATCTTGAACTTGGTCACCTT
CATGGTCGACCATTCAgg
>contig00266  length=55  numreads=4  gene=isogroup00023  status=isotig
ggCAATTACGCTCATCCACAAATGCATCGTCACGAATTCTGGGACACCGATACGA
>contig00267  length=390  numreads=11  gene=isogroup00023  status=isotig
GGGAGGCAgaaaTTTTCGCCCAGTCTCAACACGCGTTAACTGGCCGGCGGTTTACGTTTC
CCGAAGCAGATCTCATGTCTACTCTCATCCAGAGTTATTTCAATGGTATCAATGAGAATT
GTCCACtCcTACACcGCCCTTCTTTTGAAAGATCCGTTGCGGAAGGGCTTCATTTGAAAG
ACACTGGCTTTGGAGCTGTGCTCCTTCTGGTTTGTGCGCTAGGTGCACGATTTGGGCACT
CACACGATCCAAgAGTCTTCGCTCCAAGTGGCACGCcATTATCTCGGCATGCCGGATGGC
CcTTTTTtGTACAGGTTCGTGTAGGAGAACTACCTGTTCTCGGTATCCCTCGCCTTCATG
ATGCTCAGATGTATGCGTTGACTGCTATGT
>contig00268  length=356  numreads=19  gene=isogroup00023  status=isotig
ATGTGGTCTCGTTTTCCGTtCATAGCGTTTGGATACTTGTCAGTCATGGTCTCAAGATGG
TGCTCGACGCAGgTGTGCATCGGAAAGCTATCTATAGTAATCCGCCcACTGCCCAGGAAG
AATCTtGGAAACGCGTGTtCTGGATTTTACTCTCTCTAGACAAATTGATTGCTCCAGCTC
TAGGCCGCCCATGTACGATAACCGAAGATGACTATGATGCCGACCTACCAATTGATTGTA
ACGATGAATATTGGGAGTGTAATTACCAGCAACCAGCGAACATACCTTCCAAGATTACGG
CACACATTTTGCTCCTCAAGCTTCAGCGCATACAaTCGTCCGCATTACGTGCTTTA
>contig00269  length=48  numreads=13  gene=isogroup00023  status=isotig
GTGAGAATCTATGTTTTATATGTACTAAACAaCTAAAACTTTATCTAG
>contig00270  length=476  numreads=20  gene=isogroup00023  status=isotig
TCAATTGTGAAAGGACCGAAGCCATTGTTTGCTTCAATACAGCCGGTCAAAGAGGAAGAA
TTACTTGTAGACATTAATTCTGCAATGAAGCAATGGTTTGACTCAATTCCCGAGTATCTT
CACTGGGAACCATCACGCGAGAATACTATCTTCTTTCGCCAATCTATGCTGCTACGGACA
CAATACCAtcACCTTCAAATCATGATCCATCGGCCATATATTTCTCGAAaTGTTTCTGTG
TTTCCGACTCCTCCACTGGATATATGCGTTGCCGCCGCTAGAGCAAaCAGCTATGTgATG
GAGTCCGCCTGTAAAaTCCCTAACGGTCCAGTCTCGTGGATTTCCGTTGCTGCGTTCAGT
TCAGCTGTCATTCTTGCACTAAATTTATGGAACAAACGTGCAACACAGGCCCCAGAATCA
ACAACAACCGAGTATGAAGATGCAAaCCGATGCCTCAACTACTTTCgaGCAATAGA
>contig00271  length=19  numreads=7  gene=isogroup00023  status=isotig
GtCAAGGaTAcATAcTGCT
>contig00272  length=440  numreads=9  gene=isogroup00023  status=isotig
GGACAAATGGCGGACATGATACAAGAACTTATTTCATTtGGGCCTACGCTCCAGCCACCG
AGCAGTGACTGCACGGCGGTTCCGATTCCCGCTATGAATGACGAGGGCAATCAAaGaCCG
CTGTTTTCTCATCAgtCGGATACAGGCGTCAGCTTTTTAAACGATCTTGGCATAACGgAG
ACCTCTTGGTCGCAAGACAGTTACCCAGCGGAGCAAACTCTCGATAACTTTTtGCATCCT
TCATTGGcTCAGTCATCGATCGGACAACACGACTTCAATATCaCATCGAGTGcgTTCATA
GATGAAGGATTGATTTGGAAtGTTGCACcAcATAGCTTTGAtATGCAAGaCTGGGGATCG
TACATCAGCTGgCTGgACGGGtAaGGGGGTTTTCCTTTCAAGAGCTCAATCAAGGGTAaC
CTGAATGTCAAGTGTCTTAC
>contig00273  length=149  numreads=7  gene=isogroup00023  status=isotig
GTGCATCGGAAaGCTATCTATAGTAATCCGCCcACTGCCCAGggAAGAATCTTGGAAACG
CGTGTTCTGGATTTTACtCTCTCTAGACAAATTGATTGCTCCAGCTCTAGGccGCccATG
TACGATAACCGAAGATGACTATGATGCCG
>contig00274  length=46  numreads=3  gene=isogroup00023  status=cyclic
CGTTCATGATCTATCCCTTACCTCTCGATCAAATTAATagTTTTTT
>contig00275  length=117  numreads=11  gene=isogroup00024  status=isotig
ACGTCCAACCTAGATTTCACCTCTTTAGCTTGGgcTCGGCAAACGCTGCCCCACTGCCAT
CCCATCATCTTCCATCACATCCTTTCCTACTATTGCTACTACTGGCACCCTACTAGT
>contig00276  length=60  numreads=13  gene=isogroup00024  status=isotig
GTGTGTGTGTGTGCGTGCCCCGCCAAATAGAATAAGAAAAGGATGGTCTTCGACGCACAG
>contig00277  length=292  numreads=19  gene=isogroup00024  status=isotig
AATCTACAACCGCCCCTCACCCGCTCCCCACCTTCGTACTCGCCCGCCACTACCGAACTC
GAATCTTCCACCACTGGGAGTTCGCCCCAGTGCACATCGCCCGCCATTACGATCCCTCGC
ATCGGCTCCCAccaCCACcACACCGACGACGGCCAGCGGTCCGCCTCAGCCGCGTCCGAG
AGTGATAGCGGGCTCGCGTCCCCGAGCTCTTCTTCCCTCTCCACCAGGGGCACTCCCTAT
CGTCCAACCAGCAACCTGCCGCGCTCGAGCACAACAGGCAAGGGAGGGTGTT
>contig00278  length=122  numreads=18  gene=isogroup00024  status=isotig
GGACGTGTCGGTTACGTCGAAAAAAATGTGACGAACAACGCGAGGGCGATTCTTGCCGTA
CATGCATCCGGCTGTCCATTCGCTGTCTCGGATGGGGTGCCAAGCGCCCAGACTGGTTAC
GC
>contig00279  length=271  numreads=30  gene=isogroup00024  status=isotig
GACAAGCAAGCCCAGGAGGCATACAAGGCCGAGATCAAAGCACAGCTCACCCGCCAAGGC
ATGATCCGCGGACAGCCACGGCAGCGCACGCACCCTCCACCCGTGGGgATGCCCGCGTAT
CCGCCTCACTCTTACGAGCTCCAGGGTGTCGCGGGACCGGGTCCTAGCACGGtcGGCATG
TACGCCACCGTGAGCCAGGGTGCGGCGGCGGCGGCGACGACGACATCTTCATCATCAGCA
GCTGACTATGGTCTCGGgTTGTACGGGCAGG
>contig00280  length=40  numreads=24  gene=isogroup00024  status=isotig
CCCAAAGCAATTTCGACCTTCGTCGACTAAGCCAATCCCC
>contig00281  length=112  numreads=25  gene=isogroup00024  status=isotig
GTATGGTGAGTGTCGCGAAGCACCCACATtCTCACTAAaCAAAAaTATCGGCaCTTCTtC
CGCCGTCACCTCGGGCAACcAGTGCTGACATATATTATGACcTTtCGTCGTT
>contig00282  length=356  numreads=25  gene=isogroup00024  status=isotig
GTATGAGCCCCCATCTCAACTATCGCCCTTCCTACCTGAACTCTACGGACCTAACGCGTT
ACACCTGCAACCCACGACACCTCCTACCGCgCCACCAATAATGTCAATGTCCCATGGcAC
CGACGAtGGTTATCCGTTCACCATGCCCCACGACCCGgCCATGCCCCTGAATTTTACTGT
GCCGTCACAACCGTTGACCGCTGTACCCACCGGACCAGACCCgaCACAATCGCACGGCTA
CGTTGgTTACTTCTTTCAGAACGTCCGCCCGTTACATTTCCCTTTtACCACCGAAaTAGT
CGACCAAGCTATTCACAGTGTAAGCCgctaccGCccttCGCAGTGAGTGACAGGCC
>contig00283  length=120  numreads=4  gene=isogroup00024  status=isotig
TCGGAAGCTTCCATTCCCTTTTttttttATAAAAAAAaaCCcTGATCCCGATCTCGCCGC
CTGTCTGGgTTCTGTGTCGTAAAAACGTTccactGcgCATCTCTCTATCCAATCACTCTA
>contig00284  length=1  numreads=4  gene=isogroup00024  status=icl_thresh
G
>contig00285  length=341  numreads=12  gene=isogroup00025  status=isotig
CCCCAGTTTGTACTTTTCCTGCGCGTCGGGCATGAACACTAAAGGCGATCCTACGCTGTC
CACACGTGCACGACATCGACTTTGACGACATGACGACTACCGAGACTCCAGCCCGCACGA
CCAACGCGTCCGGTGTGCAGACGTTCGGGTACATAGACCACGATGGCAAGTTCGTCGGAG
GCATCGTCACCGAGCCCACCATCGGAGCAGAGACTCCCGGCACTTCTGAGCAATCAGCGG
ACACGAACACAACGGCAGCCAACGtCCCcGACACAAACGACTTACCCGAAGATCCTCGTG
AATTGATATCAATGGCATTCTACGTCAACGTGTCCTCCCTT
>contig00286  length=21  numreads=19  gene=isogroup00025  status=isotig
GGCCCGAACCTCTATCTCGGC
>contig00287  length=105  numreads=20  gene=isogroup00025  status=isotig
AAGTAAGTTCGGACTTCCTTCGGATGTGTCTTTTGACATTCATTTTGGgtAATCCTGACG
TtGTTTTTTTTTTTtCtCTTTTGCtAaTTTTTTTTtctCCcGtAG
>contig00288  length=267  numreads=31  gene=isogroup00025  status=isotig
CTTGCAAGTTGCCCGTTCGACTCGCTATCGTACcGAACACCGGATCTCACACATCGTTTC
CGTTTGCACGGATCCCGTCCCGGCGGATTGGCCAGAGTCAGGCCAGAAGCAGCTGCGCAT
CCCGGTGCAGGACCTTGATCATGAGGACCTCCTAATCTGGATGCCTCGCGCCGCCCGCTT
CATCGAAGAATCCCTCCGAGAGGGGGGGACCGTGCTTATTCACTCTGAACGTGGCCAATC
TCGCAGCGCCGCCATCGCCGCTGCTTA
>contig00289  length=195  numreads=25  gene=isogroup00025  status=isotig
TtGTACGTCAAACCCGTTGATCGCGGCCATCACgaTGATCTtCcGTCTCCTAACCCGAAT
CTAACaCCATCTAGTCATGTACAAGAACAAAATTGGGGCGaCGGAAGCTCTGGAGTtAGT
GCGCAAAGgTGGGGAaCAGCTCTTTTTtGTtGTTTCATGATTGTTTGTACCGTTCACTCA
CGTCATCCTCCCGTC
>contig00290  length=389  numreads=30  gene=isogroup00025  status=isotig
AGCCCGAGAGCAGATCTGGGTCAAGCCCGGCTTCCAGGAGCAGCTCGTGCTCTTCGCGCT
CTGCCAGTACCAGCCGGGTCCTCACGAGGCCATCTACCGCAACTGGCGTGCTCGCCTTGA
CCAGGCCTTGACGCGGCTTGTTCAGAGGCAGTCATCGCATTAACGGTTTCTCGATGACCT
GATACCGACTGTTGCGTTCAGGTTCAACGCACACTCGCACAATCCACAAATAGATTTCCT
CCTCACCATGCTCTCCTCTAACTGCTCTCAATATCTATGTACTTTCCTTATTCTTCTgGC
GCCCATGATGAGGCTTgTTTTgTTCTTTTATTaTGTATCcGCcTtGCaTTgTATCcCTCT
TGTTTTCCTGTACAGAATTCATTCCCTGC
>contig00291  length=218  numreads=7  gene=isogroup00025  status=isotig
CGAGCCCACCATCGGAccAGAGACTCCCGGCACTTCTGAGCAaaTCAGCGGACACGAACA
CAACGGCAGCCAACGTTCCCGACACAAACGACTTACCCGAAGATCCTCGTGAATTGATAT
CAATGGCATTCTACGTCAACGTGTCCTCCCTTGGTATGTAATCAATGAGTTACGTTCgtA
TCAAACaCACGGTTGATCTGAATAAATCAATCTGCACA
>contig00292  length=54  numreads=31  gene=isogroup00025  status=isotig
TttCATGTACAAGAACAAAATTGGGGCGACGGAAGCTCTGGAGTTAGTGCGCAA
>contig00293  length=178  numreads=11  gene=isogroup00025  status=isotig
CTCGCGCCGCCCGCTTCATCGAAGAATCCCTCCGAGAGGGGGGggACCGTGCTTATTCAC
TCTGAACGTGGCCAATCTCGCAGCGCCGCCATCGCCGCTgCTTATTGTACGTCAAACCcG
TTGATCGCGGCCATCACAaTGATCTTCCGTCTCCTAACCCGAATCTAACaCCATCTAG
>contig00294  length=2  numreads=12  gene=isogroup00025  status=icl_thresh
AA
>contig00295  length=68  numreads=11  gene=isogroup00026  status=isotig
agccctgccctttactgagtttcatgccctcgcgTTTCTCTTCTTCTCAAAGAGTGCTCT
TGGCGAGG
>contig00296  length=147  numreads=12  gene=isogroup00026  status=isotig
CCCAGCTAACCGACGACTGGTCAGTGTGGGGTCCTATTCTCGCTTTCGTGTTTCATGGCC
GCTCGCACAAGTGATTGAACTAGCGGAGGTGTCGTCGGCCTTTGACCGGTGGCCTTGCAC
ACTGGCTCGGAATGAAGTCGTGTCAAG
>contig00297  length=520  numreads=13  gene=isogroup00026  status=isotig
CCCTTCAAATTTCCCACGATCAACATGACCCACCAGCACCATTGTATTTCATGACTGTAA
TTTTTttGCTCCGACAACGTCGGATCCGGGCTTGCTGCTGAGGTTTTGGACCTTCGTTCG
CAGTCTTACAGGCGCTAAGCTACAACGTGCACGACGAGTCTATTCATTCAAGAGAGTACA
ACAAGCAGTGATCAAGACAAGTATAAATATGCTGAGCACAAATCaTGGTAATGTTCTCGC
CTtCAAGACTGACTGCTATACCCACCATAGTATTTTtCTACTTCTCGTGCTATGCGTTAA
TGCTAATACATGCCGTTGAACAAGTGCAGAgAGGGTTATTtAGGCTTGGGTCGTCTATGG
AATGGgTCGTCGCTATCAGTATACGTAAAGGCGTACAGATCAAGATATCACATACGCAGG
AGGAGGCTTCGGCTGGTTAGTTGACGgTTTGCCCATAGTGTACTTATCCTTTTtGTTtGT
CACGAAaCGgCAAGTCTGGAAGAAGAAGAGAATAACAAGA
>contig00298  length=429  numreads=9  gene=isogroup00026  status=isotig
AGAGACTGCGCAGGTATCGCGGCGGGTGATGGGGAGTTGCGgCAAaCCGCACGGTGACGA
CGGcgTTCTAATACCTGTGCTGgAATACAGTCTTTTTTGTTTCTtATACGTGGAGGCTCT
CCGcGCAGCTTCCATCGATGCTGTAAACCGTATGAATTGTGTCGCACCGCCTCGGGGACG
CGTGTTCGACACAtgtctgcgaggtgttgtgtaagtacctgggacacaagagggggtgca
taccatacctgccctttatggggttaaatgggttaactcgccctatagaacagggacacg
aatggaagataactatcttctacgctaaaggaggccctgatttacttctatcgacgcatc
gcgcgacgcgcgctctcacacacgaggcaaaaaaaaatgagagtcgtgcggtatgatata
tgacgtcga
>contig00299  length=19  numreads=12  gene=isogroup00026  status=isotig
CCTAGCTAACCGACGACTg
>contig00300  length=472  numreads=13  gene=isogroup00026  status=isotig
CCGACAACGTCGGATCCGGGCTTGCTGCTGAGGTTTCGGACTTTTGTTCGCAGTCTTACA
GGCGCTACGCTAGCATATTTACTTGTGGAGCAACGTGCACGACGAGTCTATTCATTCAAG
AGAGTACAACAAGCAGTGATCAAGACAAGTATAAATATGCTGAGCACAAATCATGGTAAT
GTTCTCGCCTTCAAGACTGACTGCTATACCCACCATAGTATTTTTCTACTTCTCGTGATA
TGCGTTAATGCTAATACATGCCGTTGAACAAGTGCAGAGAGGGTTATTTAGGCTTGGGAC
GTCTATGGAGTGGGTCGTCGCTATCAGTATACGTAAAGGCGTACAGATCAAGATAtcACG
TACGCAGGAGGAGGCTTCGGCTGGTTAGTTGACGGTTTGCCCATAGTGTACTTATCCTTT
TGTTtGTCACGAAAACGGCAAGTCTGGAAGAAGAAGAGAGTAACAAGAGGAC
>contig00301  length=127  numreads=8  gene=isogroup00026  status=isotig
TCAGTGTGGGGTCCTATTCTCGCTTTCGtGTTTCAtGgCCGCTCGTACAAGTGATTGAAC
TAGCGGAGGTGTCGTCGGCCTTTGACCGATGGCCTTGTACACTGGCTCGGAATGAAGTCA
TGTCAAA
>contig00302  length=147  numreads=8  gene=isogroup00026  status=isotig
CCCTTCAAATTTCCCACGATCAACATGACCCACCAGCACCATTGTATTTCATGACTGTAA
TTGtAAGGGAAAAagCGGCCCTcTTGCTCGTTCTTCTTTCCCGCCAGCATTCATTtCCCT
GCCTTACATGTCCATGATAGTTTTGCT
>contig00303  length=161  numreads=7  gene=isogroup00026  status=isotig
GTATGTGTGtATTTTTTtcTCTCTCCTTTTCtGATTGtGCGGCAGCCGACAACGTCGGAT
CCGGGCTTGCTGCTGAGGttttcGGtActtttGTTCGCAGTCTTACAGGCGCTacGCTAG
cATGTggggAGAggCCtatcctccgaagaaaatatgcttat
>contig00304  length=155  numreads=7  gene=isogroup00026  status=isotig
CCGACAACGTCGGATCCGGGCTTGCTGCTGAGGTTtcGGAcTTttGTtCGCAGTCTTACA
GGCGCTacGCTAGCATATTTACTTGTGGAGCAACGTGCACGACGAGTCTATTCATTCAAG
AGAGTACAACAAGCaGTGATCAAGACAAGTATAAA
>contig00305  length=244  numreads=14  gene=isogroup00027  status=isotig
GGTCCCGCATTCCCcTTtCTCcTtGCCCGCACCAGCACGCGCATACCAGACATTCTGGTG
CGGCTGGCTCTTTTTCACTCACcACctACCCACcTtACGCGTGAACCGTGTGTCGGTTGG
TCCTCgAAaCCCTCCCGACACACACCCAGGTGCGGTCGGCTTTCACAGCCGCCGTGTCCT
CTCCCAATCGCCGGGTTCACGCGTAACGTAGCACTGCTAAACGCATTCGTGACACCGCCA
TCGT
>contig00306  length=44  numreads=13  gene=isogroup00027  status=isotig
GTGAGTCTATTACtcAAtAATCAaGGAGATATGGCATAgCATGA
>contig00307  length=8  numreads=6  gene=isogroup00027  status=isotig
GTACGTAG
>contig00308  length=46  numreads=6  gene=isogroup00027  status=isotig
CGAGATCAAGGCATCCTCGACGGTGTTGGATACTGTACTTTAGTAG
>contig00309  length=166  numreads=10  gene=isogroup00027  status=isotig
AGAGATATAACACAAGTGGAGTGTAGCCGGcAATTtCCGtCGGGAGCGGACCAGTGTCAC
TCAGTATAACAGGCCTGCcGGGTTACGgCCCcGGTTAAACGCTCACTCGCTCTTGTACCG
TCGGTATGATCCAAGAACATTTCTAACGACaTGCTTTGACTTGCAG
>contig00310  length=72  numreads=13  gene=isogroup00027  status=isotig
AATTAACTCGATGATGCTTATCACCTCACTAATTGAAACGCTGATACACTAATTTGAATC
AATGTGACGAGC
>contig00311  length=971  numreads=27  gene=isogroup00027  status=isotig
AATGCAAAGTGCCGCAGAGGACTCCGAAGGCTGcTtACTTCTAATGCTTCTCGAGGTAAC
TTCGGGTTCGTGGTATCGCTTCTAAACGTCAAACCAAGTGGCAGTTCTGCTGCGATGAGC
CAAGTATAATCCATCCTTCATGTGCAACCATTTGCAGCATGCGTAGTCACTTGACGGGAC
GTTGATTCGGTTACATGCGGGTACTGACAGCGAACGATCTCTATCTTCGCGATTGCTACC
GCTTACAGCCCATTCACAACGTATAAAAGTAGGTGTGATATCCGTAGTTTACGACCTCAA
GCCGCTCTGCAAAGATGAAGGTTCTGGCAGTACTAGCCCTCTGCGTTGTCTTCACTACTG
CAGCTCCCACCGAGTCGAATGAGATCGAACTCACCAAACGCGCTGCACCGCAaGGTATCG
ATGTCTCGCATTGGCAGGGtACTATTAACTGGGCGACTGCGAAGAAAAATGGaGTCTCGT
TTGCTTATATCAAGGCGACTGAGGGCACGACGTACACCGATCCAAACTTTAGCACCAACT
ACCTCGGTGCATACAATCAGGGCATCATCCGCGGTGCTTACCACTTTGCACGCCCAGACT
CGTCCTCTGGCGCcACACAGGCAACCTACTTTGCCACGCACGGAGGTGCATGGTCTGGAG
ACGGCCTGACTTtACCTGGCGCGCTTGACATCGAGTACAATCCTTCTGGAGCAACCTGCT
ACGGTCTCAGCGCCTCCGCAATGGTTGCATGGATCACAGATTTCTCAAATACATACCATG
CAAAGACCACTCGCTGGCCTGTGATTTATACCACTACGGACTGGTGGAAAACCTGTACGG
GTAACTCTGCAAAGTTTGCCTCAAACAGCCCACTTTGGATTGCACGGTACGCATCGGCCG
TAGGTACGCTGCCCGcGGGCTGGAGTTACCATACCTTCTGGCAGTACGCCGATTCAGGCT
CCAACCCTGGT
>contig00312  length=3  numreads=6  gene=isogroup00027  status=isotig
TAG
>contig00313  length=133  numreads=2  gene=isogroup00027  status=isotig
TTGGTCCTCGAAACCCTCCCGACACACACCCAGGTGCGGTaCGGCTTTCACAGCCGCCGT
GTCCTCTCCCAATccGaCCGGGTttCACGCggTAACGTAGCACTGCTAAACGCATTCGTG
ACACCGCCATCGT
>contig00314  length=176  numreads=4  gene=isogroup00027  status=isotig
TGTACTCTTCCGaTCTCCATGCAGTCcGGTTCTGGTATCCGTTTTACTCTTGTGCCGTCG
GCATAgTCCATGAACGTTTTCAATGACATGCCCACATTTGCAGAATCAACCACgTGgTGC
CTGTCATTTCGTTAATTGAAACGCTGATATTTcgATTCGGATtAAGAAGACGAGCG
>contig00315  length=551  numreads=14  gene=isogroup00028  status=isotig
ACGTTCTTTCCTCCGCggCGGTAGTTTGAGGGGAAGATCATCGGCCGGTctAGACCCATA
TATGCACACATGCcATTCCTGCAAGGGgAAAGgAAGCAGGGAAACCTGTAGAACGCAGGG
TCgAGCCTCCGAACCCTCTTTTTCGTtGCGGCAAGGGACCACTTCGTGACGTCCCAGGGT
ctCCTTTGCCGCACCATGCGGGGTgCGCGGCCGAACCGGTGCTGaCAATCAATGACTTGC
CCAGACCAATTGAATTCAGTAGCAtcaTCATCATCATCatGCCATCAGCGAACACAgAGT
CCACACAACGATCGAACGAACcAGCTGCGCGCCATACTGTaGGgCAATGCAAAGAGACCc
tCATCCCcACTCGCAAACCTCCGGGCGAATCAAACCCAAGgCGACTCACCCATGCACGAG
ActATCGTGAcACCCCGTGTGATTCGCATCGGcGATTCAGATTTGAGCCTACCTACATAC
TCATATTCCAGCCGCAGCTGCACCACCATCGCACTCTCGGCCCGCGCCTGGACCACACCT
CCTACATCTTT
>contig00316  length=53  numreads=11  gene=isogroup00028  status=isotig
CtgaCTAGCCGTAAGcGCCCTCCGCCCACAGCAACTTTCGATAGgaTCTCTCA
>contig00317  length=255  numreads=50  gene=isogroup00028  status=isotig
CcGGCACGGAGTTGCTCTCACTTCCGCTCTCGCTCGGCGTCTCTGCCCACCTGGTCTAGT
TGGGGGCCGTGCTCACTTGTCTATAAAGCGCAGTGGGTGCCCAAGCCGCCTTtACCTCCT
GCTCCCTCCCGATCCTCCTCCTGACCCCcTTCCTCCTTTATACCTTTCGCACCCCCTCCA
TTTCTTCTCACCTCCCTGACGTCCTCGCGCCTCTACATCATCACCCTCgATTTGCCACCA
TGTGCCACTCGGAAT
>contig00318  length=65  numreads=12  gene=isogroup00028  status=isotig
GGTAgACACCCTCTTCTCCCTACCGAAACTCAGCACTCACGTCGGCTTACCCTCACCGCT
CTACA
>contig00319  length=134  numreads=57  gene=isogroup00028  status=isotig
GCTATGGGGATTTTTATCGTGGATGCCAGCATTTCGTTCGACGATATTACACTGGCGTCA
CCGAAGACTGCATGCAACCCAATTGCGCTCTATCATCCGCTCACGCGCACAAGTCCACAC
GACGCTGTCCCTGT
>contig00320  length=173  numreads=55  gene=isogroup00028  status=isotig
CCCAGGGTACGTTCTCGTTCACAAAGATGCCTTCCCAATGTACCCCGTTTCATTCCCCAC
TTCGCCGCATTTCAACTTGATGATTCCATTACGCCTTCTTTTCATTTGCTTcTaTGTCCA
ACCtGCTCTCACGCTTCAATCGCATCGACCATCGTtGATCCCTCTTTGATGTT
>contig00321  length=66  numreads=53  gene=isogroup00028  status=isotig
CCAGgATTGCGTACGACAAGAAGCAtACCATCAACCTCTTCCACTCAAAGTGCGAAGATT
GCAAAG
>contig00322  length=81  numreads=46  gene=isogroup00028  status=isotig
AGGTTTGTCCTTtCTCACGCTTTCACCTACCGTGCGGTCATTCATAAGGTCACTCATCTT
GAATCATGTCTAATTTGATCT
>contig00323  length=842  numreads=54  gene=isogroup00028  status=isotig
AGGCCGCGCGAATGGCCTCGCTTCCAGAAACATACGTACCCTACTCGCGCTGGTGATCCA
GTTCGCGCGCATGAGCCAAGAAAACTGCGCACGACAAATTCGGACAACCAGCCCTCTTTC
GCATCTAGACACCTCCGACGACCCACCACGATTCCCCCACcGCATATATCCTTCtCcTCC
TTCTCTTtcATGGCTGCATATCTGCCGAATCCGGACGAACGCAGCCCCACTACTGTACTT
ATATAGGGCTTACCCGGGTGtcGGGTCGCGCTCCAtGCGCACGCTTGTACTTATAATTAT
ATTCTTGTCTTTtACAtCTTTTCTGCGCTCTCTCATACcTACGGgTATCACGAAGACACC
CGGAACCcTAGATCGTCGCTCGATctATACATCCCGCCATACACGgCCCTGAATAaGTCA
TtAATTTtAGCTCGCAGTCCAGAcTCACAGAGTGTTTTGCACTAGCCAGTTGCAGtATGA
CACATTTCTCCTCCCCTTTGCAAAAAAAGGCCGaTCGcGACCcTTGTCGACCAGGAAGCG
CACGCAATCAGATGGCAATTACGAGCaTGCGCGTGAATAGATCCTCcGGTAAGGGgtGGg
TTGACTTAGCGAAGCAGTGTACACTGCCAAAAGACCCTCCACGCCACACGTCcAGTTGCA
CCAGTTGCGGTTTCTCCGAGATCTCTCCCATTTGTCTCGCCTAGaaaGAAGAAGaaaaaa
aaaCACCTTCGATTCAATTCAGAAAAAATTCTTCGCCACTAATGCAGACCGCCCcGCGCG
TCTTGCATTTAGTACCACACCGACGTTCCCGCGTACGCCTGCACAGCGTGCCGTTGTAGC
GC
>contig00324  length=251  numreads=21  gene=isogroup00029  status=isotig
GACTTCTGATGCTCTAGTCCACATCTcACCGTGTCTAGCGcccGCTCTGGCCATCGTGCG
CCTCCCGTggCTCGCCGACGACGACCATGGGGCCAAATGCTCATATATCTTCtCCccTAG
CCcAGTCGGGATACGAACCCATCCGTCTCAAGCaCcAGATAACTCCCGCCCGACGTCGAC
ATCTGGACTGAATCTTCTCtctCTCTCTCACGTACAACGAAGAACGATGCGAACCTCCCA
CGGCCACGTTC
>contig00325  length=98  numreads=43  gene=isogroup00029  status=isotig
CCGACCCCGCGAGAGGCGCAGCCCTTTTCGCGGCCCATTGCGCCCAATGCCACTCCATCG
GAAGCAACGAGCCACACAAATGGGGACCAAATCTAAAc
>contig00326  length=99  numreads=48  gene=isogroup00029  status=isotig
GGGTACGCATGGCCCcGATCCACTCCAAACCTCTCCGTCGTTGACAGGAGAGGCATTTTT
TTtCtGGCGATCCCTAAtGCGTTTTCTTtGCTTCACCTA
>contig00327  length=119  numreads=52  gene=isogroup00029  status=isotig
GGGTCATCGGCCGTAAGGCAGGATCCCTCGAAGATTATCCTTACTCGCCGGCACACAAGA
CGGCAGAAGTGGTCTGGACACCTTGCTCGcTGTCTGATTACCTACGAAATCCGAGCGTG
>contig00328  length=1408  numreads=64  gene=isogroup00029  status=isotig
TACATACCtGGAACGAAGAAGCACTTCAAGGGcATGATGTTGGAACAACATCGCCAGGAC
GTAATAGCCTACTTGCGCGAaaCCTCGCAACCCTCGCAATAaCTCGGCTTTCATTCTATG
CTGTGTACcGCTATTTCGCCACCAGGGTCGTCTCTTTTAgCATTCaGtGTCTTCgCCCAT
ATCATGCATGTAAACTCCACTCAATGTACACTACGAACgcAGAAACTCGCAGGGATCATC
CCCACCGCTGCCACATACTGCACACACACACGcATGCATCCACTACGCATGCTCTTATCT
TTTCCCGAGATTTAGCTGTCTCCGTGCTAACCAcGCgTCAGATCAGATCCAACGGTTAGT
GAGTGATTCTATGTGCGTACCTTAGTCGCAGAAGTTCCGCGGAAGACAAAAAAAAAaaGG
GATaCAGTTGCTaTACAAAAAAaGAATGCGGCAATGGTTTTTtCCGTCTCCACCATTGCG
TGGCGGCGCCCCCCACTAGATGCAGCTGGAACTCATGCGTGTGTATTCATCGGGGCTCAA
ATAcGTTACCCAGCCTTACAACCGACACGGAACGTAATGAACACGAATTGTATACAGCGC
TCGACGTTGCGCGCTCGACGGGTTTAGTAATAGgtacatccgtctcacaagggactcccg
tttaccgctgattcgcgatgtcctaaaatggacaaccatagAGAAAGAAGTAGAAAAAAa
CaCAGTTAAGCGAGCTCTCGCGAACGCGTGGTCTACATCACTCGGCAAACTaTCTTCTCT
CACCGGAGATCGTGGGTTAATCGGGAGCCGTGGGAGgAGGAGGGgCGGTGCTGCGGGCCA
TcTTCCCATGTAGGACGCATGGGAAACaGACGGGGAAGCATGGTATAATGGAGAGAGTGT
TCCGCGATCTCCGGGAgCGCAgCCAACCGTCCTACGGTCAaGATGGGTTTTGTtgTCGGA
AtGGCCGGTAcAGTGAGGgTAACACagCTTTGGCACTAGAGTTCTAGAACATGCACTACG
GGACGCCCgAGGTGTCGGAtAGTCACAgggggttttCTTTTtCGtGCGcACTGCGAGTAC
GagAAATGGCaTCATGTGGCGGGGAGGTGCAGTTGtcGCCGGAAGCCAAGctGgCATATG
ATGAGAATGTCATCAGGCAGGCCAATGAATCTAGGCGTGTGTGATACCGAGGTgCTGGTA
tcTCCGTTCACAAGGGGATCTGACCAAGGACCATGAAGtcGTTCGTAtgtcTTGTgTTCT
TCgCGGAAAAAGAaTGCCGATCGGgTGAAGAAAAGGGGCGTAGGGCGCTAGGGTTGTAGT
CTAAaCagAGAATTGTGggAGTTCATCGGGTAATGATGTAGCTGAAGTGGCGACACGTCC
TTCTTTCGTTGCCACGATGGCAACACTC
>contig00329  length=764  numreads=12  gene=isogroup00029  status=isotig
agagacactgagcgtcggtgatcgaccactctgccgctttttttcgcttggcgctgcgct
cattttgcgatcaccgccacctcgcccgcgcgctcgtctggtgatgtgtcagacaggcgc
gttcgcacctcccgccggcattccgcgctggaggcatgacttgcacccgcgacggcgccg
gcatcacggcaggcgatcccgctcaaatatcccggcttcttatgtatagcatacttgtgg
cagcgcggagccgatgctttgtcttacgcatcctagccattaccaaaatccagaggcaat
acttgtcagtcgattgcaacggaatgctcctcttCGTTAATGATTACCATGCATAGCTAC
CGATACTTTCCGGGTGTTGCCAAGCTGATAACACTTTCCCCTGCAGTCTTGTCCGCCACA
AATCTAGGGCAGGAGAAGCACGTCTGGATGAATTATCTGCCGCACATTATCTGTACGTCT
TAACGTGTGTGCGGGTGCATCACGGAAGTGAGCAGCAAAGGCTATTTGGAATTCATGGTC
GCACCTAGTGAGATCAACAATGACTATCGGATCTACGGGCCTCCTCGAGAAGGTTCGGGG
CCGAAAGGTATAAAGaAAGGATGCCGATATGTTAGTTCATGACGTCGTATGTTGGCACTA
TGTTGTCAAGCCACCATACACTAACGTCCGGAAACTGTCTCCATTCCATCTAAATCATAG
TTATAAGCAATGCCGCCCACAGGAGGCGTCCGATGGCATGGCCC
>contig00330  length=204  numreads=19  gene=isogroup00029  status=isotig
GAACCCATCCGTCTCAAGCACCAGATAACTCCCGCCCGACGTCGACATCTGGACTGAATC
TTCTCTCTCTCTCTCACGTACAACGAAGAACGATGCGAACCTCCCACGGCCACGTTCGTA
CGTACAATCAAAACTAGCAACCTGCTGCGCCCCCGTCCGATAACTCATCATCATCCCCGG
GGAACTCCCACCCGGCGGAATTAG
>contig00331  length=333  numreads=10  gene=isogroup00029  status=isotig
gagaagtatgtctggatgaattatctgccgcacattatctgtacgtcttaacatgtgtgc
gggtgcatcacggaagtgaacagcaaaggctaTTTGGAATTCATGGTCGCACCTAGTGAG
ATCAGCAATGACTATCAGATCTACGGGCCTCCTCGAGAAGGTTCGGGGCCGAATGGTAGA
AAGAGAGGATGCCGATATGTTAGCTCATGACGTCGTATGTTGTCAAGTCACCATACACTA
ACGTCCGGAACTGTTTCCGTTCCATCTACATCATAGTTGTAAGCGTAAGGCCTAGATAAT
GCCGCCTACAGGAGGCGTCCGATGGCATGGTCT
>contig00332  length=250  numreads=8  gene=isogroup00029  status=isotig
TGGGTGGCTTATACGATCTCCTTGTTCTCACATGTGGCGTTCCAACTGACCCGCcAAaAC
CCGCAaTTTTGGtAGTACATACCcGGAACGAAGAAGCACTTCAAGGGtATGATGTTGGAA
CAACATCGCCAGGACGTAATAGCCTACTTGCGCGaggCCTCGCAACCCTCGCAATAGCTC
GGCTTTCATTCTATGCTGTGTACTGCTATTTCGCCACCAGGGTCGTCTCTTTTATCATTC
GGCATCTTCT
>contig00333  length=562  numreads=23  gene=isogroup00030  status=isotig
CTTGCCCGCCGTCGCAGAATTTTCCCACGCTCCTCTTATCTCCCTACCACTACAATGTCC
TTCGCCCTCCCCACCCGTCAAGTTAACTTTGGCCGCCCTGCCCCCGCCGCCTCCCAGCCT
CAGCAATGGCAGCAACAATTCGCCCAGCCCTCCCAGCCAGCGTCGTCGCAGACGATGACC
ACGCAAAACGGTCtcGCcCtCCCcGCTGGCTCTGCCAAcAATGGCTTCCTTTCTCTCCCG
GGTTCGAGCCAGCCTCAGGCTAtGACCGCTTCcACCTACACCCCCTCGCCACTCCAAAAC
CAAgtCCCACCCACCATCTACATCGgTGGCGGCTGCACCATCGGTTGCTCCCCAATCCAC
CGCTCCCGGACCGGTgCATCCGCACCGACTCCGTCGGCTGTTCCGTCTACCCCGGCCCcG
CTCACGCTCGAGCAGCAACACATCACCGCTGTGGAGGGCATCGTGCCTCAGCTACAGAAC
ATCGTCGCTACGGTCAACCtcGATTGTCGTCTGGACCTCAAGACGATCGCGCTGCACGCG
CGCAATGCCGAGTACAATCCCA
>contig00334  length=67  numreads=11  gene=isogroup00030  status=isotig
AGGTTGGTACTtGAGcAtCATCGTCTCGGTTGTCGAGAACGATGTGCTTCTATCTTtCTC
TTTTtCT
>contig00335  length=362  numreads=54  gene=isogroup00030  status=isotig
AGCGTTTCGCGGCCGTCATCATGCGTATCCGTGATCCGAAGACGACTGCCCTCATCTTCG
CCTCGGGCAAGATGGTCGTCACGGGTGCCAAATCTGAAGACGATTCCCGTCTCGCGGCGC
GCAAGTATGCACGTATCATCCAGAAGCTCGGTTTCGATGCCAAGTTTGCCGAATTCAAGA
TTCAAAACATTGTCGGCTCATGTGATGTCAAGTTTCCTATTCGTCTCGAGGGTCTCGCCT
ATTCCCACGGACAGTTCAGCAGCTACGaaCCTGAGCTTTTCCCTGGTCTCATTTATCGCA
TGCTCAAGCCCAAGGTCGTGCTCCTTATCTTCGTCTCaGGCAAGATTGTTCTCACTGGTG
CC
>contig00336  length=115  numreads=46  gene=isogroup00030  status=isotig
AAGGTACGATAACTTTCCTTTTATAAACTCATGTTGCTCCTGCCCCTCCTGTCCACACAA
CCATCGCCGTTGTTAAAGAACCTTGCTGACCCcTCCGCGTTGGGTGTTAATAGGT
>contig00337  length=22  numreads=53  gene=isogroup00030  status=isotig
CAGGGAAGAGATCTACACGGCG
>contig00338  length=436  numreads=54  gene=isogroup00030  status=isotig
TTTAACACCATCTACACGGTGTTGTGCGAGTTCCGCAAGCCCTAAGCCGGCTGCGCCGCC
TGGTCCCCCTGACCGACTTTGTTGTCGTTGTCACCATCGTTGCGTGGTGTGCGAGTTTTA
TGGACCGTTGTTTTATGCCGGCTCCCTAGCTCGCCACGCCGATGTTCGCACCTTAAACCC
AAAaTTCATTCGCGGAGGGGGTCACCACAGCGAGAAGCTGACGTAGTGCACGCAGGATGT
TTCTTGCTTCCCTTCCTCCCATCATATCACCCTCAATTCGCCCCTCCTACTTCTTTGCGC
CACCCcTCCTCCTTCCTCCCGCTTTCATTTTTATCTTATTCACTTTtGGgACCCTGAACT
ACCAACcAACCACATTAACTACACACAACACATGTCGTTCACAATTCATGCCTTGATACC
ttacagtagttttacg
>contig00339  length=115  numreads=45  gene=isogroup00030  status=isotig
AAGGTACGATAACTTTCCTTTTATAAACTCATGTTGCTCCTGCCCCTCctGTCCACACAA
CCATCGCCGTTGTCAAAGAaCCTTGCTGACCCCTCcGCGTTGGCTGTTAATAGGT
>contig00340  length=436  numreads=55  gene=isogroup00030  status=isotig
TTCAACACCATCTACACGGTGTTGTGCGAGTTCCGCAAGCCCTAAGCCGGCTGCGCCGCC
TGGTCCCCCTGACCGACTTTGTTGTCGTCGTTACCATCGTTGCGTGGTGTGCGAGTTCTA
CGGACCGTTGTTTTATACCGGCTCCCTAGCTCGCCACGCCGATGTTCGCACCTTAAACCC
AAAATTCATTCGCGGAGGGGGGTCACCACAGCGAGAAGCTGACGTAGTGCACGCAGGATG
TTTCTTGCTTCCCTTCCTCCCATCATATCACCCTCAATTCGCCCCTCCTACTTCTTTGCG
CCACCCCTCCTCCTTCCTCCCGCTTTCGTTTTtAtCTTATTCACTTTTGGGACCCTGAAC
TACCAACCAaCCACATTAACTACACACAACACATgCCGTTCACAATTCATGCCTCGTTCG
CAGTGAGTGACAGGCC
>contig00341  length=5  numreads=39  gene=isogroup00030  status=isotig
AAGGT
>contig00342  length=902  numreads=32  gene=isogroup00031  status=isotig
ctctgctttgccggggcttactcctggccctctcgcacatactctcccttccgagtcagt
tgctctggtgctcgttggacttttGACGCGCCCGCTGCGCCTCTCCGCCGTCGCCCCTTC
GTACCTGCTTTTTTCTTTTCTTTTCTTTGTGAGCTATGAGCGCGGCATCTGGTCCGCCCT
GCTTGCACCACGTCTCGATCGGGCCCACGTTCGGCTCGGCGTATGTGGGCGCTATGGTCA
CGATGGCgTTgTATGGGCTtACGACGCTCCAGACGTGGTTTTACTATATTCACTATCCGA
AGGATTCAAAATCGATTCGGATTTTGGTTAGCTTAACATGGATCCTCGATACGGTACAcG
TAGTGCTTGTTGGAAGAGTAGTATACCATTATCTCGTAAACGAaTTCGGCAATGTGGCCG
CACTTGCCTTTGGAAACTGGGAATTATACCTATCTATTGGCATCAACGTGTTGATTGCGC
TCGTGGTACAAAGCTTCTtcGTagTCCGTATATGGgAACTCTCTGGGAAAagACGAAATG
GTGGctACCGGCGTTATGTGCTATTACTGcaTTACTCCATTTTGGCTTTGgTCAGGCGAC
CGTTGTTAAATTCTCTTTGATTAACGAGTTTGAGCGGTTACACGAGATCTTCGATAATCC
GGTAACACCATTCGCGgTTACCGCCGTTTTaTCGgAtGTGTTCATCGCAGGgGCACTGTG
TGCTCTCCTATGGAACGAGCGTACTGACTTtAAAGACACGAACAACcTGATTGCAATGCT
CATTATATGGGCTATTAACCGGTGTTTGCTAaCTTCgTTGGTTGCCATAGCAGAAGTCAT
CGTgTTTGCGCTCCGACCGCATGACTTCTGGTTCATTGCTATTGACTTTGTTGTTGGAAA
AC
>contig00343  length=60  numreads=26  gene=isogroup00031  status=isotig
GTGAGGCcAACCCCCcTGTTCATCATACTTACTCGCCATCATTGATCAATCGACTTTTAG
>contig00344  length=155  numreads=30  gene=isogroup00031  status=isotig
TGTATGCCAACTCTCTGCTGGCAACACTTAACGCCCGACGCTCGATGCGCTCCCGGAGCT
CGACGCACGGCTCATCCTTCAACTCCTCCGTCTCTACCTCCTTCCACATCGCAAGCTCGG
CAGTAGCAGGCGGtGCGCACCACCGCGTACGACCT
>contig00345  length=66  numreads=25  gene=isogroup00031  status=isotig
GTGAGCACTACCTTTtCTtCTGCTCGCAAATGCCGAAGATACTGACAAACGGCGGTGTGC
GAACAG
>contig00346  length=70  numreads=26  gene=isogroup00031  status=isotig
ACGTTCAGCTCGCGGGCGACGGAGACGGTGGACGATGTTGAGAGGGGGATAGAGCTGGAG
CTGCAGGATA
>contig00347  length=24  numreads=21  gene=isogroup00031  status=isotig
CGgtATGCGACATTCCCAGCAGAA
>contig00348  length=248  numreads=21  gene=isogroup00031  status=isotig
CTCCCTCCGGCACGAAAAGTAATAACAAGACgAAATTGACGAACTCATCACATACTACAC
GCACACACCTACACCCGCACCCATCTGCATCGTCCATCTTCCGCACCGCACTGATGTTTT
TTCTCTTGCTTTCCTCACATGCCTCTATCTGTCTCACTCTAGTATTCTACCTACCTAaCT
GTGTTCCGCTCaTTCTCTCCCCCGTTCTCAGAGATTCTCGGGGGATTTCCTTTCCTTTTT
TTTCGCCC
>contig00349  length=7  numreads=22  gene=isogroup00031  status=isotig
CGCAGAA
>contig00350  length=4  numreads=21  gene=isogroup00031  status=isotig
CGAA
>contig00351  length=249  numreads=13  gene=isogroup00032  status=isotig
CTCCTCCCCATcGACTTCGTAATCACATATATGACGTTAACCACGAGCTTGTTTGCTAct
ATCATCAtGCCACAAGCAGAAAAGGATAATGCTGATTCTACTACTGAACGCCAAGACGAC
ACCGATCCCAGTACTTCTCGTATGCGCACTCAGTTATCTACCATCACTACTTCAGgAaCC
AGTCCAAATACTAGCGGTATAATAACTAGCGATAGCACAGGAATAAACAAGCCTTTAAGT
TTTtCTTTA
>contig00352  length=204  numreads=34  gene=isogroup00032  status=isotig
GGAATGCGTGTAAATCACAACGATACTGAACTGCCTCTGGTCTCTACTCGAAAACGCAAG
ATGAGTGCAAAGAAAGCCGCTAGTGTCGCCGATACATCAAGTCGATTGCCGATCAGCTTA
CCCAAACCTGATGAGGGGAGTACTCTGCCCGCAGCGCGCCGGCGTAAGCTAGCAGATGGG
TCCGCGACTAGTGATATATCAAAA
>contig00353  length=73  numreads=10  gene=isogroup00032  status=isotig
GGTGAATGTATACCCATATCTTCTAGAACGGAGCCTACACGCCATTCTATGGCGCTAATA
TAAGAGCCCTGCA
>contig00354  length=76  numreads=36  gene=isogroup00032  status=isotig
GCGACTTCCCCTATTCGAGAGAAACACCCGCCAATACGCTTAAAAATAAAGCCAAGGTCG
CGTACAGTTGAATACC
>contig00355  length=1068  numreads=42  gene=isogroup00032  status=isotig
AACCCCCcTCCACACTTCTCCGTACTTTCTCACTACCCACATACCACATCTCGACCTAAC
TACCATGCCAGGAAAACTCAAGACCCCGCCCTCGCCTGACCGCACCAATACGCTCATCCT
GGCTCAGATGCCTCCAGAGTTCTTCGAGCCAGCCGTGCTGTCAGCTCTCCGCGACCATTT
CGAACTCTTCGGGTCGGTGCACTCTTGGGCgCCCATCAGGGCCTTCAACCGCGCTATCCT
CGTATATTATTCCGAGGATGCAGCCGAGGCCGCAAAGCTACACTGTGATAACCTGAAGCT
TGACATCACCCCTGGGAGTGAACCTATCATTTTGCGTGTATTCCGCGCTGAGCCGACCAC
AATCTCCCCACCTACGACTGGCCCCGAGGGCTTGTTCCTTTGCCCACCGGAAACCACGAA
GAACTTCCTTATCTCTCCGCCCGGCTCGCCCCCTGTTGGGTGGGAGCAGGTACACGAGGA
TCCTCCCAATGTCGCTCCGCTCGCAGATGACCTCATCGCGGCCCTGCGTGAACTACAGCT
GCGCGACAAGCGCGAGCCgAaCCCGTCTGGTCCGTCCCTCGTGCTCGACAGCGCCATGGA
CGCGGACGATGGTgTCGGTGCAGGAATTTCGGTCTACGTAGAAGATTGtGATGGCGGTGA
TGACGGTAGCGACCCCATGCGCGAGATCGACGAGGCAGATTGGGTCTATGGCgAGACCAG
CTCAGTTCGTGCGGCATGGCGCCCGCCGGTGACGGCCCGGCCgCCCATCGCGGTTTGAGG
GTGCTGAATCGTCTCTTGCTTGGCATTTTCATCTAGATCAGATAGTCCACCTAGgCCcTT
GCTTTGTACCTGgTGAGCAGTCCTTCCATTCACGTCGTGCTCTTGCTATTCCCTCCCcTC
TTTTCTTGTGATCGATACCTTTAAGACCTGTTCCGATCCCTCaCGGATATGGAAACGTCA
TTTGTTGCCTTTTTAATCCGACTCTTCGCTGCTTTTGCCTTCTCATCAATATGTTGCACA
TCAGCTGACTGTGAGCACAGGTTATCAAAAGCTTGCATTGACCATGTT
>contig00356  length=205  numreads=15  gene=isogroup00032  status=isotig
GTGGTCTTTCTCTCTTCCCcATGACTTCGTAATCACACATATGACGTTAACCACGAGCTT
GTTTGCTACCATCATCATGCCACAAGCAGAAAAGGATAATGCTGATTCTACTACTGAACG
CCAAGACGACACCGATCCCAGTACTTCTCGTATGCGCACTCAGTTATCTACCATCACTAC
TTCAGAAACCAGTCCAAATACTAGC
>contig00357  length=416  numreads=35  gene=isogroup00032  status=isotig
AGCCCCCGAATCCCCGTAAACCTGCTAAGCAGCAGACCATATCTTCCCATACTGCATCAG
AAAATCCGATTCCTACCACCTCCAATGAGTTATCTCTACTACTACGTAACGGGTCGGCAC
CTGTACCCGACTTCGATACGTTGAAAACTTTGGTCAACTCAGCACAAACCGTCGATAAGA
ATCTTCGAGAAAGTTTGCAAATTGCAGATGAGACAATCGCTGCTCAAGCAAGTATTATAT
TAGAGAAAGACCGCCTGGTCAAAAATCTTGCCCAGCAACTGGGATCCAACTCTCATTCTC
TCCAACGTGCCGAAAAGGAGATCGCTGAACAACGTCAACATTTGCAAGAGCTTGAAAGTC
GTATTGAAGACTTGAGCAGCCAAAACAAGGGCTTACTCAATGAAAATGCTAGGCTT
>contig00358  length=276  numreads=13  gene=isogroup00032  status=isotig
GTGTGCAGATCACCTTTTTTTtCGCATGATAACTTCGACTCACGTTTGTACTACTTATAC
ATCAGATGGTGCTGCACAATCGTCAACGGAGCAGTCTAGAGATGATGCTCAAAGAGTATG
CAGGCAGTGATAAGGCATAGTTTCCCCGGtcgTGCTCTGGTCTCTTTAATTtCCGATTCT
ATATAACTTTGCTATGTTGGAAGTGCGTtGTTTGTTTCAGtATTTtCTCTtATTTTttGT
tATtCtCTtACTCTtCTtGTTTTTttCtAGttgatt
>contig00359  length=235  numreads=14  gene=isogroup00032  status=isotig
ATGGTGCTGCACAATCGTCAACGGAGCAGTCTAGAGATGATGCTCAAAGaGTATGCAGGC
AGTGATAAGGCATAGTTTCCCCGgTcGTGCTCTGGTCTCTTTAATTtCCGATTCTATATA
ACTTTGCTATGTTGGAATTGATTAAaTtCAAGTCTCcTTtcATCCATCTCAACaCTGCTC
CATtCGTTTTCTTCtATTTTtGTCGTtGTTTCGTAGTTGATGATAATTCATCAAC
>contig00360  length=702  numreads=39  gene=isogroup00033  status=isotig
ATCATTTACCTTCACGGCCCAaCCATAGGTCAGCTActtacctagtCaTaCACGCCTCAT
CCAAAAACACTtTTCTAAAATAGAGCGTTCTGCGGCATTCTATCGCCATTCTGTCGCCCT
AGACGGTCAGAAGCACCCGAcGGCGGGGTCGgCATCCaGGgTATGAGCACACGGGACGGG
CGCACGAGTGAATATCGGTAGATATGcccgggAGGCGGGGgTGTTTTACTTTTGCACAAG
CGCTCGCTCTTTCTCCGCAGCGAGAGCGGCAGGTCGGCCCATGGCCCCAAGATCCCTCTC
TTGGAATCTTACGCAGCGGTCACCGGACCGCGTTATCGCTCTACACATCTGGCTTCGGAC
CATGAGCACCATGTCATCGAACGCCGCCACCCTTCTCTCGCCCTGGCGCGATTGCTCAGG
ACGCGCACTCCACGGGGACGTCAGCCCGCTCGTTTTTCCGTATATATAGTTCCTGGTCCA
GCGCTCTTTGgCtCTATCGTACCTTTCGATCTTCACGCCTTACGTTCATCTCTACGACCA
TAACTTCCATCATGCGCTTCACGACCACTTTCGCAATCGTCGGCATCCTTGCCTCCCTCG
TCTCTGCCAGCCCCGTCTCTGCCAGCCCCGTCGCCGATAAGCGCGATGTCTTCGTCCCGA
AGATTCTCTACCCCAAGGCTGATACGGTGTGGTACCATGGCC
>contig00361  length=96  numreads=90  gene=isogroup00033  status=isotig
AGACTCACAATGTTACTTGGGATGTCACGAATGTTCCCAAGAACATTAGCAACCGATTCA
GCATACGCCTTCGCGCCAATgATTTGATCACTCCTC
>contig00362  length=62  numreads=82  gene=isogroup00033  status=isotig
GTGAGTAGGATTTACGATAAGTATCGAATTTGTGGAGCAATCACTCACATGTCACACGTC
AG
>contig00363  length=86  numreads=92  gene=isogroup00033  status=isotig
TAATCTTGGCACAAGACTTTGAtCCCCGTAAGGGACGCGTCGAAATCCCTGTTCCGTGGG
TTGTGTCTGGCAAATACTCGCTCGTT
>contig00364  length=53  numreads=25  gene=isogroup00033  status=isotig
CGTGAGTATACAATGCATTATTTCTGCTAAACGgCGCTAATaTACTATATAGT
>contig00365  length=419  numreads=76  gene=isogroup00033  status=isotig
CTTTGGAGACTCGGGCAACTGGTCaCCGGAGTTCCAGATTAACTCTTAAGTGCTTTTGgA
CCAAGGACTTTTAATCgAAcTAAGGAACAAACCAaGGAACATTCACGAATTgTACATTTT
TGGAAcTGGACATTTTCATTCCCGAACTTTGTTCACCTCGGACAGAAACGGACTCCCTAC
TCTTCCTTTAaCTGTTGTTGTacttCTTCGTTATTTtCTGTACACCAaCCTGCTtGTATC
TTTACCACTTCTAATCCGAAATGAAATTTTCGAGTTGTCACATTTATAAAGAATACTCGA
AGACATCCCGCCCcGCAGCTACCCATACATGTAGACCCGTTCCAGAGGTTGAAGGAAGAA
TTTGTAGTCCCGTCACCTGCCCATCAAACGGCGTACAAAGGAGATTTCGCTCTGAGCCA
>contig00366  length=2  numreads=55  gene=isogroup00033  status=isotig
CT
>contig00367  length=258  numreads=17  gene=isogroup00033  status=isotig
ATCGTACCTTTCGATCTTCACGCCTTACGTTCATCTCTACGACCATAACTTCCATCATGC
GCTTCACGACCACTTTCGCAATCGTCGGCATCCTTGCCTCCCTCGTCTCTGCCAGCCCCG
TCTCTGCCAGCCCCGTCGCCGATAAGCGCGATGTCTTCGTCCCGAAGATTCTCTACCCCA
AGGCTgaTACGGTGTGGTACCATGGCCAGGTGAcACGTATAGTTATTTTTGgATCCGTAT
GATtCTAATTTTATGCTT
>contig00368  length=193  numreads=37  gene=isogroup00033  status=isotig
GATCGTACCTTTCGATCTTCACGCCTTACGTTCATCTCTACGACTATAACTTCCATCATG
CACTTCACGACTACTTTCGCAATCGTCGGCATCCTTGCCTCCCTTGTCTCTGCCAGTCCC
GTCGCCGATAAGCGCGATGTCTTCGTCCCGAAGATTCTCTACCCCAAGGCTAATACGGTG
TGGTACCATGGCC
>contig00369  length=247  numreads=11  gene=isogroup00034  status=isotig
aatcaaGCGCCCACCATCTTCACTGATACCCGCAAGCGCCCAAATGCGACCTCTCCATTC
TACCCTAATCTCGTAGCAGCCATCGTTTGCTGTCTGCACCATGTCAGACAACAAAAACCC
CACCGATGAGCAACCCCAGCAAGCAGAGCCTGAGGCACCCACGAATGCACAGGCTGAGGC
ATCCACGAATGCACAGGCTGAGGCACCCACGAGTGCACAGGCTGAGGCACCCATGAGTGC
ACAGGCT
>contig00370  length=2373  numreads=111  gene=isogroup00034  status=isotig
TTCTCGCACCACgaCGACaaTGTGCAAGAATTAGAGGCCGgAAGATCACCTTCTCGAGCT
TCTgggCTTTCTAACAAGCGAAGTCGCTCGTCCTCTCCAACCCGAAGTCTGTATCGTCCG
CATGCTGGCGCCTCTCGTGTTTCGGCTCGTCGTCTTGTGCACAGCCCcAATCGGTCATCG
GCTTCTCtTGCAGTACCtCTATTCTATCATGAGGGTATTTCATTACAATCTCCCGCACTC
ACAGTTTATTCTCTTCCCAATAACTCATCTGAGGTGGTGATCAATGTTATCTcctGATTC
CGGTTTGGAAGATGATGAATtcACATACCCACATCTCAGTCGTCAACCCTGATAATGACC
CTATAGGGGTTCATTTACaGgTCCAATTCTTCAaCACATGATTTGAGTTCTACGGCAGCT
TCTTTGAGTGACTACGATCCTGAGCGTCAAGCAAGACCAagCgaaGTCGAATAGCGTCaC
CTTCGATGAGAGtGGAATCTATAGCAGAATCCCTTCGTCCTAGTAGAATTTACCCTATTG
ACACAACAACGATCGAATGGCCCCGGTACACAAACACTCCCAAAGTGGCCAAAACCACAT
CAACATATACAGTGCCGGCGATGAAGTTTGATTGGTCAAGTCCACCAATGGATCTGGATG
GATGGGTATCTTGCGTTCATCCCGAAGGTGCACTTTACTTCCACCACCcAGCTCGCAGAA
TATACACAcctATAAACCTGTTTGAAGAGGATCTGTTTGAAGTTGTCCAGGACTTCGTTC
AACAGATTGAAAGTGTTAAGGAGAGAAGACACATCATGCCCGATGACGTTGAATATCTCA
TCTCTATCGACAAAGATAGAGATGGAAATGAGTGGGAGTGCTACTATTACATGATCTCTC
ATGAACATCGCACGATATTCTGGATGAATGACTTTGAGGCCGACTTAATGCTGAGCGAAC
TTGATGGTGTCACCGATCCCAGGCACATCAAATACGCTATCGAAATGCATTACTGGAAAC
ATATTGAGCTGTTCCCCGCTTATCATGACATTAGCAAAAAGGTCATCAATGAAGTCTGTA
GTATTCTTGTTCACGCTGGTTACGATTCGTTGAGTTCATCCACCAGTACCGCACCGTACA
CAACAGACCATCTACATCAACAACTCACATgGGTTAAGAATTTGAAGGATGTCGATGGCT
CATCGGGAGAATACACGGCTTGTGTAATAGGGCGCATGATGAACACCTTTGCgCACGaAa
CGCTTCATCaaCTTTgCTGGTCaGCCGTGTGCTCGCTTAAGCCGTGATCAGGCGGTATAT
GATACCCCAGATCGCAACCGTTCGTGGTTAATCACCATCTTATCGCCTCTCCTTTTCTTT
GCTCCAGATATCCATCTAAAGGGGTTGGAAACCATTTGGATCGATCAAACAGTCTGCCAC
GTCCCTTGGAAAGTGTTCATTCATAAACTGCACGAAGAATGGAAGGAATTTACCCTATAT
TCAACTGTCTTGTTGGCCGCTAATACTGCACTTCTTGCCGtCCCCAGCGTCGATGATGGC
TTCACTTCATCTAGGACGCCTGTACAGATCCTAAGTTATACGTCTATTATTGCAAGCGTT
GGCGGGATTATTCTTGGTCTACTGCTCGTAAGGCAATATCGCACAAAaTCCCGTGATACT
GCAGAAGAAGCGGCTGCCCACCTGACCAGGCATGACAACGAAAGTCACGGCCTCGAAACG
CTGGCTATTCTATATTCACTACCATATGCTgGGCTAATGTGGGGAATGGTGGCTTTCTTC
GCGGCACTTTCATGCCTTTTCTTCGtGGGAACCACCACTCCCACCCGAGTAACCACCGCA
CTGGTGGAAGGTTTTGTCATTGTTTTAATGCtCTGGTATATTTGGTTCGCCTGGTCCGAA
GAAGAAGACTGGTGGGCGAAAAACCTCCTCAAGCTCACAAAAGTAGAAAAAATCATGTCG
TTGGCGACAAACGCGTCGCCAATTGGGCGTTCAGCGGCATATCTATTCCGCCGTACATCC
TCACGCACGCCATCCGTACATGAAGCATCTTCTATGAAgGaAACCACATCCGGTATTTCT
GCAGCTTGAATaTATGTATATGCTATATATCGACACAAAGTATTCGTACACtGTTGcCGG
ACTAAGCGGAGCGCAATACCCGAGTCTCGTAAACCGATCCCAACAGGCCTGTCTGTTGCA
AGATCAACgTCCTTTGGGCCGAGGAGGAGGGtTGCTAGTGGCAGTAGGGCGGGTCTGAGG
ACCTCTCGCCTTGTAAGAGAAGTTGGGGGCTGTGTCGGGCGTTCCCTTAGATTGGCTAGT
GGTGGGCTGTGTAGGGCTGCTTCCGTCGCTATT
>contig00371  length=65  numreads=32  gene=isogroup00034  status=isotig
GTCCGTATCTACCTCGAAGcAACATAtTCTCTCTTGATGTCAGCCAACGGTCTCGCTCTG
CGCAG
>contig00372  length=39  numreads=37  gene=isogroup00034  status=isotig
CAAGCCATATCACGCGAACGACGCACCAAACCTATTCAA
>contig00373  length=116  numreads=40  gene=isogroup00034  status=isotig
CAAGGTTCCCgACACTCTTCTTCCTACTGTTGCGCCAGCATTTCTGACTGTTGATGATTC
TAtGACGGCgCCGCCTCATCCTTATCATATTTCCTCAAACGCCCATACAAAaTCCa
>contig00374  length=56  numreads=33  gene=isogroup00034  status=isotig
AAGAAATTATTTATTGAAGAGGATGGGGTACGAACTGTAATGACCATATGCCCAAG
>contig00375  length=290  numreads=35  gene=isogroup00034  status=isotig
GGACCTTGGCTGTCACTCAGtTaaGccCgACTTCTTGAACCCCCCATCCGCAACAGCCCA
CGCTTCAGTCCGTCATCATGTCTATCTTGATTTCTCAGCTCAAAACGTTTCTACGGCGAC
TTTGGAACGTTCTTTGCTTGAAATTGATCCCCCAATCTTGCCTGCTCACTTTGTTGAAGC
TTAGGACATGGCTACAAAACCTGGCCGCCCGTGCCGGTACAAAGGCTCAAGCTCGTAAGG
GAGATAGTCCTTTGATCGATTCACATTCAAAGGTCGCGGATGATGGACTG
>contig00376  length=269  numreads=14  gene=isogroup00034  status=isotig
AAGCCCGACTTCTTCTTGGCCCCCCATCCGCAACAGCCCACGCTTCAGTCCGTCATCATG
TCTATCTTGATTTCCCAGCTCAAAACGTTTCTACGGCGACTTTGGAACGTTCTATGCTTG
AAATTGATCCCCCAATCCTGCCTGCTCACCTTGTTGAAGCTTAGGACATGGTTACaAAGC
CTGGCCGCCCGTGCCGGTACAAAGGCtCGAGCTCGTAAGGGAGATAGTCCTTTGATCGAT
TCACATTCAAAGGTTGCGGATGATGGACT
>contig00377  length=148  numreads=9  gene=isogroup00034  status=isotig
GAGGCACCCACGAGTGCACAGGTTAATAGCGACGGAAGCAGCCCTACACAGCCCACCACT
AGCCAATCTAAGGGAacgCccGaCaCagCCCCCAACTTCTCTTACAAGGCGAGAGGTCCT
CAGACCCGCcTACTGCCACTAGCAACCC
>contig00378  length=485  numreads=5  gene=isogroup00035  status=isotig
GATGCTCTTGGCTCTCTCCTACCTGCGAGCACAGGTACACTTTACTCCTTTTCGTCACGC
CTCTTTATGCTCTTTCTTCTTGCGGAGACACCGACAACTTTACAGCCCTAAATGGGAATT
CGACGTGGTCAGCAACTCGTTTGAGGGCATTGGCACCCTTCACCAGGCCGCAGGTCATTT
GTCCATCGAACTtCCTAAAAAGGCCGTCATTTTTttCGAAGTCGCATGTACCTCGCCCTA
AGGATGCCCATTCCCTTGGCCGCATTTCAACATCATTTCATACGATAGCAACGACGACCC
ATCGGTAACATCTGACAAGGACATCTCCACGAACAATGCTTCACGGTCACCTACGCGTAT
GCCCGTATCGGAGCTTGTCAGCTGTCGCTCCCACACCCACTCCGCTAAACAGCGAGTCTC
TCGCGGGCATCTACTACGTTATGGGggCTCCAACATAGGTTGTACAACACCAGCCTAGCT
GCTCG
>contig00379  length=619  numreads=12  gene=isogroup00035  status=isotig
TAAGCCTCATCCTGGCTGATATGATAGGtCcACTTCGACCCCcAAaGCgaCTACATGctA
tcGATgaTACCatcACCACTCCCAaCCACtccccCCCtGCGTCCATCACCGGGTCCGTCG
GGAAACCACTTGCGCACCACGTCACCGCcATTCTCGATGCCTGGGCCGCTCTCCAGTTGA
AAGAAACGGGCTGGCCGGATGctCCGTGTGCAACCGCCGTACcGACCTGCCACACACTTG
GCcTCTACAGCCCCTCTCTCTCCCTCTCACGACTTCCGTTTACagCGATGTACGCAAATG
GtcATACCcTGCGTGgcAGTCGCGCCAcGTCCATCCTCCTGGCATTCACGTCcATGCCTT
CGGCCGAGTCGATCATCGTCGTGACGTGAAGGACGGGCGGCACCAGCACCCCATACatCT
ACGAGCTCCGCGTCATTTTCACGCagCTCCCAAGAtGTCtCcGTCGCCGCctGTAGTTGA
AGCCCATTCCTCGTCGGTCATGGGAAGTTTGgAaTCAgACGGCTATCGACTCTGCtCGtA
TCCAAGGTCATTATtctGCCATtcGGACATCctCACCTCCGACGCctACGCCCTATCTCC
ATCATACACAAAGGCTaGg
>contig00380  length=857  numreads=24  gene=isogroup00035  status=isotig
AGGCCgaGtGCTtCaTTCCGTGgGGCTGTCgtatcGCcGCcATAaCATGCCGGCACtcGa
tCcTtCCATCGTCCTCGCtCAAaTCcCGGGCACTGGAGGCCAGTGACGCGCGTAAAgTCG
GgaCTCCAACctCCAAAGTCGccccccccaaaaGGCTCGCAcACCGGCACATCTCcCTCG
tCccctGGGCacccGGCCGGATGgtACcGCGcAGAGGATGGACGaGgCaCACTTCAcGTC
CcGCGGCCGTCGTGCAAATtcATGtcATCCCACctAGGCCCCGACGTGGCCAACAcGGgA
tcgaCGATaCCctAactaGCGAAGAAACGAACCGCGCCATCGACGACACTATCACCTCCT
GTCGTTTCGGACGCTTACCGATAGGCTcTCTACTAGAAACAAATGGTTATgcggTTtGTC
GTGCTCGgCACTACCACCTCGACCACCTCTTGAGGATCgaGCTGAGCAAGCCTGCACgCG
TAACCAGCGCTCCACCACTTCCGCCCACTATCACCatcTACcTTtCACGCGCCAAGGCct
ACGCTCCACGCGGCagCTGcATtGTTGCCCTCGGTCGCCATCTCGACATCAGCCTTTTTG
GCTGTTCCCGAGCCCGGCGATGATCAAACAAGTGaaaCTCTGCAAGGGAGTTtCGCTACT
GCTctCCCGCgTtACCTTaCaCATGcTCcTCCgtGtCcGGgCCCCTCGATAgCGTCATGG
AaCGGTTGAGCAGGACGAACCATCCACgCATGGGAGACCACACAAtcTCtCTTctGCGCT
acgTtGACGACCATACCcACGCaTGTGtCcGAGCtcGTTATgaTTGTtCcACGAAGAtAC
GGCAAGCgTGAGGCCAA
>contig00381  length=564  numreads=10  gene=isogroup00035  status=isotig
CtCTCCACATGgaGAaGCTACAATCACtCTTtCTCAtGTGTTGCCTCATCACCACCaCCC
TTgCCcGCCGTGcGGCCCATCGTCGTTATGTAAAGGTCCAGAGAGATGGAAATTCcAGGC
GTGGTGGCTTCGCTGCCACTATCTGGTGTCATCTCGACACTCATACCCTCACCGGCaTTC
GgCTCGGAGCacaCTGGGAGGCGCGTGTGCGTTTGCCACGCAAACCATCTCCGAGTCgCA
CACCtcgTCAGATTCTTCgCCCTtgCTCGcgACTACGTCCACACCCATTTTTTtAAAAAA
AaataCATTGCCATATAACCACTGGTCGGGACACGTGTCATGCCTGTGGTCACTGCGTCA
CCGCTTTTGcATGTCACCTCAACGCCTACGCCTCCACATCGATGCCCAACCGCCACGCAG
GCGTCGGCCAAAGAATACAATATATATCTGGTCACCGCTCCGGGCgTTCCACGCGCTGCC
TTGACACTCATTCACATATCTGCATTCTTCCTTGCTGCCGTCACACAGGTGTTGAACGAG
GTTGCGGCCGTACGTATGATCATT
>contig00382  length=268  numreads=6  gene=isogroup00035  status=isotig
ACACCCGtcATTCGATGCACCGGCCAcACGGGTGACagCCTGAATGTCtcTtGACGGGCT
CCTCACGCGctCACgaCCACTTAGTTAGCCTTGGCATACGTCTGATGgTATTGCTCCTCA
gaTTTTGCGTtCcATCAaTcTTTGAcTcATttCTTCTTTTtCGAGGTGACCCTCAGttGC
TTTCCATTCCTTCTTGTATGGATATATGaTTTATGGTACTCCGACGTATATATTTACTCT
ATGTACATCAACTACCTCTCGtAATCTC
>contig00383  length=421  numreads=5  gene=isogroup00035  status=isotig
GTCCTTGGCTCTCTCCTACCTGCGAGCACAGGTACACTTTACTCCTTTTCGTCACGCTTC
CCTGCGCTCTTTCTTCTTGCGGAGACACCGACAACTTTATAGCCCTAAATGGGAATTCGA
CATGGTCATTTGTCCATCGAACTTCCTAAAAAGGCCGCCATTTTTCCAAGTCGCATGCAT
GCACCTCGTCCTAAGGATGCCCATTCCCttGGCCGCATTTCAACATCATTTCATACGATA
GCAACGACGACCCATCGGTAATATCTGACAAGGACGTCTCCACGAACAATGCTTCACGGT
CACCTACGCGTATGCCCGTATTGGAGCTCGCCAACTGCCGCTCCcACACCCACTCTACTA
AACAGCGCGTCTCTCGCGGATATCTACTACGTTATGAGCTCCAACATAGgCCTAGCCTTt
C
>contig00384  length=399  numreads=10  gene=isogroup00035  status=isotig
GCGCTCCGTGTGCGGAAACTGCAATCACCCCCCTCTCATGTGTCGTCCCATCACCACCGT
CCTTGCCCACTGTGCGGCCcATCATCGCCTCGTAAAGGTCCAGGGAgATGGAAATTCCAG
GCGTCGTGGCTTCGCTGCCACTATCTGGTGTCATCTCGACACTCATACCCTCATCGGCAC
TCGACTCGGAGCGCACTGGGAGGCGCGTGTGCGTTTGCTACGCAAACCATCTCCGAGCCG
TACACCTCGTCAGATTCTTCGCCCTTGCTCGCGACTACGTCCACACCCATTTTTTTTAAA
AAAAAGATTaaCATttaGCCATACAAACACTGGTTaGGGACATGTGCTATGCCCGCGCTC
ACTGTATCACCACTTTTGCATGCTGCCTCAACGCCTACG
>contig00385  length=142  numreads=3  gene=isogroup00035  status=isotig
TTGAAGCCCATCCTCGTCGGTCTTGGGAAGTCTGAGATCAGACGGCTATCGACTCTGCAC
GCATCCAAGGTCGTCGTGCTGCCATTCGGACATGCCCACTTCCGACACCCGTGCCCTATC
TCCATTATACGCAAAGGTtGCA
>contig00386  length=396  numreads=6  gene=isogroup00035  status=isotig
TACCCTCACCGGCATTccGGCTCGGAGCGCACTGGGAGGCGCGTGTGCGTTTcGCCACGC
AAACCATCTCCGAGTCTCACACCttATCAGATTCTTCGCCCTCACTCGCCACTACGTCCA
CACCcAGTTTTTTTCAAAAATTaCATTGCCACACAATCACTGGTCGGGACATGTGTTATG
CCTGTGGTCACTGTATCACCACTTTTGCATGCTaCCTCAACGCCTACGCCTcTACATCGA
TGTCcAACCGCCGCACAGGCGTCAACCAAGGAACgCAATaTATATCTGGTCACCGTTCCA
GGCGTTCTAAGTGCTGCCTTGACACGCGTTCACGTACCTGCATTCCTTCTCGCTGTCATC
ACACAGGCGAAGGCCGCCGCCATGCGTACAACTATC
>contig00387  length=153  numreads=6  gene=isogroup00036  status=isotig
GAGCGTCATCGTCTGCCCACGACCGCGACAGTCAACAACCCGCCCGATAACGACCAGGAT
CTAACGATGGCCGCCGCCTCCGCTAGGTCCTGCTTTTCTGCCTCTGCTTCTCCCACCTTC
GCTTCTGTGCTGACCATGCCAGGTCCCTCGCCA
>contig00388  length=62  numreads=23  gene=isogroup00036  status=isotig
GCTGCATTTTCTGCAAGATCATCAAGAGCGAGATCCCGAGCTTCAAGCTCGTCGAGACCG
AG
>contig00389  length=575  numreads=19  gene=isogroup00036  status=isotig
AAAACCTTCTCGTTCCTCGACATTGGCCCTCTCTCCAAGGGCCACTCGCTCGTAATTCCC
AAGTACCACGCAGAGAAGCTGCACGAGCTTCCAGACGAGTACCTCGCGGACACGCTCGTC
ACCGCGAAGAAGATTGCGATCGCCCTCGGCGCAGAGAACTACAACATCCTGCAGGTGcGT
TCCCCCCcATGCGCTCACTCCAACGTTCGCAACTCCCTCTGACAGTCAcTTCCCcccccc
ccTACACcACACTCTCTCTTtCCGAAaCTCTCGAGCACGTCCTGGCTCTTCGTCACCATC
TGTAACACCGCCATCCGACAACTGATATCTCTTCACCTCTCTTGAACCATATAACACATC
CACCTcTCCCCCCCTTTACACACACAGAACAACGGCAAGATCGCCCACCAAGTcGTCCCC
CACGTGCACTTCCACGTCATCCCCAAGCCACACGCCGACAGCGACGACGAGCgCGCGAAG
CAGGGGCTCGTCATCGGCTGGCCGCAGCAGtCGTTTTCcAGGGACGAGCTCACCGcaCTC
CATGGGGAGctGGTGAAGAAGCTcgAGGAGTGAGC
>contig00390  length=136  numreads=6  gene=isogroup00036  status=isotig
GTGCGTGGTCTCGgtGTGCTCgTTGGATGGAAAGCTgaGaTGTGCGTGTGTAGTGAGCac
GATGGACccaaGTTGTGAGaggTGGCAATGGGAAGTGATTCgAAATTCGAAttACGTTTT
GCGTCTTCAAATGATG
>contig00391  length=134  numreads=6  gene=isogroup00036  status=isotig
TGAGCACGATGGACCCAAGTTGTGAGAGGTGGCAATGGGAAGTGATCTCGAAATTCGAAT
ACGTTTTTGCGTCTTCAAATGATGACTGCTGAATGGCACGACTTGTTCTCATTACCTCgc
TTCGCAGTGAGTGA
>contig00392  length=84  numreads=17  gene=isogroup00036  status=isotig
GggCGTCATCGTCTGCctACGACCGtGACAGTCAACAACCCGCCCGATAACGACCAGGAT
CTAACGATGGCCACATCCTCCGCT
>contig00393  length=13  numreads=17  gene=isogroup00036  status=isotig
AGGTCCCTCGCCA
>contig00394  length=317  numreads=14  gene=isogroup00036  status=isotig
AAGACCTTCTCGTTCCTCGACATTGGCCCTCTCTCCAAGGGCCACTCGCTCGTGATCCCC
AAGTACCACGCAGAAAAGCTGCATGAGCTTCCAGACGAGTACCTCGCGGACACGCTCGTC
ACCGCGAAGAAGATTGCGATCGCCcTCGGCGCAGAGAACTACAACATCCTCCAGAACAAC
GGCAAGATCGCCCACCAaGTCGTCCCCcACGTGCacTTCCAcGTCATCCcAAGCCACACG
CCGACAGCGACGACGAGCTCGCGAAGCAGGGGCTCGTCATCGGCTGGCCGCAgCAGTCGT
TTTCCAGGGACGAGCTC
>contig00395  length=1  numreads=7  gene=isogroup00036  status=icl_thresh
A
>contig00396  length=201  numreads=6  gene=isogroup00037  status=isotig
GATCCTTTTTTCCTCCCAGTCGCACGCGTCGCCTACCAGGCAGAACGATACTCGACGCGC
cATGTTATCgTGAATCCATGTGCCCATAtccataGgCTATGAgcAGTCCTTTGCCATGAT
CTTGTaTATATAGGACATCTCCCTGTCGGCCTGGCTACTCATCGTCGGGGTCTGGATGTC
GTCCAGCTTTtGGtAGTAAAA
>contig00397  length=197  numreads=6  gene=isogroup00037  status=isotig
GTAAGCTCCACTGCCTCTATCATTTATAgATACCCATCCCATCCCACACATGATGTTTTC
AACTGTACCATCAAATTCCGAGCCTCGTGCTTTGCGGAAATTTTTTTCAACACAACCGTC
TGATCCTACGCAAcctGCCCCTACTCGCAAATGATCCGCGCCCCTTGCTGATCACACTGC
CTCTcccTCTCTCGCAG
>contig00398  length=410  numreads=20  gene=isogroup00037  status=isotig
GCTTGAGGAAACTCagCTGAGCGCTAGAACTTTAGGTTGGGCCAGTCTCTCGGGGGTCGT
ATCTGTtGCATCAACACGCAGGAGCCGTGTGTTGgCCCcATGTGTGTGTGTGcGCGCGCG
CTAAGACCCTAGAATGCAGCGCGCTACGGCCTACCTTAAACCCCTGGGGCTGCCGGACGG
GCGCACCTCTCGCGCGTGTGGGACGGGctATTCGGCAAAAaGGGaGGAGGGGAGAGAGAG
AGGAAGGACCcTTATTtGCACACGTCTTAAGACGCGCGGCTGTTGTGATGAACTGTTTAC
GGCTTTTGCTCTCCTCCGGTCACAACAAAACTTGGACACACCcATCCcACCGGGCGGGTC
GGAGGACTTGGGGCTGAGATGTTTCTGGCTTGCTACGTCATTGCAATCAT
>contig00399  length=155  numreads=13  gene=isogroup00037  status=isotig
CTTCTTCCTGcTGGACCcACcTGGGTGCCAGCGCTCGCTCTGGCTGCGAGCCAAGACAAA
GCGGGTAGGCGCGCATCAATAACAGTGCGACTTTTTTttCACCACCACGCGATAAGAATC
AAGGGCTTTTTGTGTTtGGGATTGATGGGTTTaGA
>contig00400  length=69  numreads=6  gene=isogroup00037  status=isotig
CgTAAGAATCTAGTAAAGACGTCTTCGAGTAGAGGTGGCTGAAGGATAAGCCCGCAGCTT
TttGTTTCC
>contig00401  length=23  numreads=5  gene=isogroup00037  status=isotig
TTTTTTTTTCctCCCTCATCTGG
>contig00402  length=201  numreads=9  gene=isogroup00037  status=isotig
GgCTCATTGTTTCGTGCTTTCCCGGGgTgTGAaTATGTGTCATCATCAGCTGGCCGGTGT
CGATTTTCACACCGCTCGGCACATCCACTACTCTTTGGGCGCAAAaCGCCCcTTCTTcTC
CGGAGcACGGAACCCCTCCCCCCCTTGGAGCTAATCTATCTGTACACATACACTTTGGTA
GCCCTGGCGACGGGCaaaTAT
>contig00403  length=248  numreads=14  gene=isogroup00037  status=isotig
ttttCTtCCTGCTGGACCcACCTGGGTGCCAGCGCTCACTCTGGCTGCGAGCCAAGACAA
AGCGGgTAGGCGCGCATCAATAACAGTGCGACTTTTTTTTTCACCACCACGCGATAAGAA
TCAAGGGCTTTTTGTGTTTGGGATTGATCGGTTTAGACGTAAGAATCTAGTAAAGACGTC
TTCGAGTAGAAGTGGCTGAAGGATAAGCCCGCAGCCTTTTGTTTTCCTTTTTTtCcTCCc
TCAtCTGA
>contig00404  length=12  numreads=6  gene=isogroup00037  status=isotig
cTTTTTGTttCC
>contig00405  length=955  numreads=30  gene=isogroup00038  status=isotig
gtcttctctcctctgagcatcttgctcgcgtggcatatgccagcctccttgcggcaaacg
cgtgtcttcactgtttcccgttgtgccgccgacTAGCACgTCCTcgTCTCCTAGCCCAAA
AAGCAATCCGCGGCCGTCACGGTCGGATCAAATGAGCCggcAAAGATGAATATTGAGACA
GaacctggcatttttttcttccggtgacttcttcTTATTATTACTACGGCTCCCTCCCCT
TCATCCATCATCCCCCGGCCAAAGCCGATAAACTCGGGCGCGTGGaCCAGGATACGCCGA
TACAATCCCATTTCCCACCATTCGCCCGATGGTGTGGAACgCGCACGTATGATCCACCTG
AAAGACTTCCTTCAGATTAGTGAttgggAGTGACGGTCTCGGATACCGCGAAGCAGAAAC
GCCACTGCGCACTGCTGTACCCTTGGCCCCATCCTCCTTTCCCTTCACGGTCCCTTTTCT
AAGATCCATCTTCAAAGAAGCCCGCTCTCGCCACGCACCTTACTATGCTGCCCTACGCCC
TTTTTtATTTtGCCTGTGGGTTCCTTCATCATCATCATCATAGAGAATTCCCGGGCCGCT
GCcTTCCCGGACCAGCTCCGGAACGCAAAACaTCTGCATCTACAGCGGTGTCAATCACTC
GTTTGCGCGAGCCCGCAagAATCGAGATAGCGAACGCGCGCTaCCGCGGCGCATTACGCT
TgCTTGCGCTCCCGATAGCACACCATCGGATCTGTGATTCTGTTAtCGTCATCTCCcTGT
TGCTCCCTGGCTGCGAGCACGAAAAGATGCCGAGCCGGAGGGCTGAGGCTGCCTATAAAT
TTTAGCAACAACCTTtCATGTTATGGTAACGACaCCCCCTCTTCTTAGATATCCACTGCC
CTCAGGCAACCAGTCTCCTCCATCTCCTACCTCTGTAACCACTTTGTTAACAATA
>contig00406  length=94  numreads=18  gene=isogroup00038  status=isotig
CCCCAATtATGTGCCATTTCCGCCGGTtCGCGATTTTACATTTTTTGAGCGGCTATGGCG
TCATTTTTGACCGTCGTGATTACCCCTCAATGTA
>contig00407  length=53  numreads=18  gene=isogroup00038  status=isotig
GTGTCCGAGAGACCTACAGACGTTGTGGCCACGAGGTTGAGGTGCCACAACAa
>contig00408  length=100  numreads=9  gene=isogroup00038  status=isotig
GAGGCGAGAACCCTCCCCCCACGTTCTTCGCCGCAGCGTCCCTGACCGAGAATCATCCTA
CCCTACCCCcTTCcATTATTCTCTACTTTTGCACATCACC
>contig00409  length=106  numreads=18  gene=isogroup00038  status=isotig
AGATCATCTGCGACAACCCTCGGTGCAAGTTTAGTGACATGCATCCCGCTCGATGCGAGG
ATTGCGTCCATACATGTTGGCAATGGCATCAAGCACCCCAATCGTA
>contig00410  length=66  numreads=14  gene=isogroup00038  status=isotig
TTGTGAGCGCTATGTGCGCGCTTGCTCCTTAGCTATGGCTTCTGATCGCCAGCTCCATTG
tcGCAG
>contig00411  length=203  numreads=11  gene=isogroup00038  status=isotig
TTCCCGTCATCGACAACGTTTGCCCCAATTGTCGCGCCAAGCTACGCAACTAGCGAGTCA
GCTAGACCAGCCCACGACGACGAcGACGACGATGTACCcTGTTCATCAACGGCGCATTAC
ATTTACGCGCCACGCCTTGCtACTTTTTTTTACTATtGTAGCTCTAGACCGATAGATAAT
GTTATGCCCccTTCGCAGTGAGT
>contig00412  length=24  numreads=17  gene=isogroup00038  status=isotig
CCCCAATtATGTGCCaTTTCCGCC
>contig00413  length=1  numreads=10  gene=isogroup00038  status=icl_thresh
G
>contig00414  length=722  numreads=20  gene=isogroup00039  status=isotig
tttgctgacgtctaccacgggacataccaagggcaaCCTGTCGCAGTGAAGCGCCTCAAA
CGTAAATCAGGAGGCcGTTCGGAAGCGCAGAGgAAaGCATTCAAGACATTCTGCAAGGAG
TCTCTgATATGGCGTCAATtGCGCcATCCTCAcATTCTTCCGTTTCTtGGTCTagACACT
GAGACTTTCAAaTCGACTCACTTTGCTTGCATGATCTCACCATGGTTTAAGAACGGCAGT
CTCCGTGATTACATCCATTCTGATGCATATGATCACCACTGTAGAgaTCGACTAatCcGC
GAGgTAGTtAGCGGACTGGTCTATTTGCATGAtcGAAAGGTCGTTCATGGCGACATTCAC
GCGGgAAaTGTCTTCATCgaTGATGAtGGATCTGCTGTTCTTGCCGACctCGGTCTTGCC
GTTGTCGGAGATGAGACTGCGTCCAGAATGAcgAACTCAaTGAACACGGCTGGGTCATTt
cGATGGATGTCGCCGGAAAGAATCGATCCGGGgCGTATAGAGAAAGCGGCTGACGTGTGG
GCATTTGGATGTCTATGTATCATGATGTATACTCATGAGCGACCGTATCATGATATCTCC
AATGATGCGAGGGTGATGCTCCAtGTCATGCGtGGcGGCcACCCTAcACGCCCagAGggA
aGcGAATGCCatGGagCACCcaTgTGTAATGGCATGTGGGCTgTTATaCGgAGCTGTTGG
AT
>contig00415  length=859  numreads=46  gene=isogroup00039  status=isotig
ACGAGAAACACAAAAACGCCCGTCAATGCAAGCTATTCTCGACAAGCTGATCTTGTTGGA
TACCGTACCATCCGTGTTTGACGACTTCCAAGCTGATCTTGACGAGTCTCACGGACTTCC
AAGTTCTACTACAACATTGGAGGTGTCTCATGATGGCCCTTACATCGCCCGACTCGTTGC
GCCTTGGCCAAAGGATCTAGACTCTAGTCAGGGTGgACCAGAGTGGACGGCCATCATGCT
TtCCTTTTTTTttttGTTTTTTTtACCTCGtATtCGGCGACCGTTCCCTCCGACGCAATT
GGTCACGTTCCCAGACAGGTgTTCTGACTCCTGTCCAACGGCTTTGACGTGCGGGGACGT
CATCGGCGCTTCGACGCCGGCTCTGTAGGACGTTCTAGTCTCGTGCCCAGACGTTTCTTC
TGACAGCTGCCTAAAGGCACCACGCTACGCAGGGTCACACCATTCATTTGTCACCTCTCC
CTCATGTTGTTACCCTGCCTTTCCCCTCTCTCGTCACTCTCATCATTCCTCAATCTTTGC
CTACACCTATACTATAGACCCCATCTATACTTTTCATGCACTCTCAATATATATCTATAC
GACCTATCTGACAATTGAACCGTCATGTGGAGAACATGACTACCTCGATCACTTACGATT
GCATTCCGTCATGGTGCGCCTGTGTATGTCGAGCGGACAGATGCTGCCGTTGCTTCTATG
CATGCAACCATGTCGAGCGTTACCCTTTCCGTTGGCTTTACTCTTCTCTCTCTAAACACG
TACTCAACACAGCCACCTATCTCTATTCGCTAGCATTGAACTCTTGCCTATCCCAGCTAG
TCTCCAGGCCCGGAATAGG
>contig00416  length=260  numreads=49  gene=isogroup00039  status=isotig
CGGATCCTCCGTAGCCAAGTTGACCGTATCTAGCGGCAAACTCGTTCGTTCACACAAACT
CAGCACCAGTAAATCCGAGTCGAGCTTGCCGCCATCGTACAGCATGTCCTCTAACTTCTA
GTGAGGAGGGTGGAAGGATATTCGCGTTCCCCGTCGCAGCTTCATCGTCTATTAATTTCA
GTCATGATATTCTTGCCCAAGTAGCTCTTCTGCGCCGACCTCTCTACCTCACAAGACGAC
GGTTCATTGCTGTCCTTTCA
>contig00417  length=56  numreads=28  gene=isogroup00039  status=isotig
GTGCGTCACTGCTTCGCTCTCTGTTCCGGAGCGCCACCGCCAATGCGCCTGTAGCC
>contig00418  length=348  numreads=24  gene=isogroup00039  status=isotig
AaCTGAAGTGGGAAGGCCCACCACAACGTTCAGCTCCAACCAACAGCCATTCTCACCATC
AAGTCTGCATCACAGAAGTTCGACGACGTGCCTAATGCACTTATTTTTATAGCTCGTTAA
GACGACATTCACCTCGAACTCAACATATAACACGATGCCCCCATACGTCACCCTACCCAC
GCAACTTGACAATCGCCCTCGACTCATAGTGGACAACCTGTCGCTTACGCGTGCACCACC
GTAGATCGGCCTTGGACCTGAGATAGGCTCGAGGCATTAcGTACCTCCGCCTCATCATGC
AGAATGAGTACGATGCGCGTAGATCCCTTCACTttATGTAGTTGTGAG
>contig00419  length=278  numreads=8  gene=isogroup00039  status=isotig
TTTCCCCTCTCTCGTCACTCTCATTATTCCTCAACCTTTGCCTACATCTGTACTATAGAC
CCCGCCTATACTTTTCATGCACTATCAATATGCACCTATATGACCCATCTGACAATTGAA
CCGTCATGTGGAGAGCATGACTAACTCAACCATTCACGATCGCATTCCGTCACGGTGCGC
CTGTGCATGTCAAGCCAACAGGTGCTGCCGTTGCTTCTATGCACGCAACCGTTACCcTTT
CCCATTGAGCTCTTGCCTATCCCAGCTAGTTTTCGGGG
>contig00420  length=69  numreads=10  gene=isogroup00039  status=isotig
TAACAAAaTATACTATTGCTATATCGCACTCTTACTGAACTCATCACgaTTACTGTGgCC
CGGaccAGG
>contig00421  length=212  numreads=10  gene=isogroup00039  status=isotig
GCAAGAGGCACACAAACGCCCaTCGATGCAAGCCATTCTTGACAGCCTTGCCTTGTTGAA
TACTGCACCACCGGTATCTGATGATTTACAAGTTGATATTGACAATCCCTGcAAACCCCC
AGGGTCTACAACAGTATTGAAGgTATCTCATACCAGCCCTCACGTTATTCGGTCTATTGT
ACCACGGCCAAAGGGTCTGGACTCTaGGCAAA
>contig00422  length=2  numreads=14  gene=isogroup00039  status=icl_thresh
CC
>contig00423  length=201  numreads=6  gene=isogroup00040  status=isotig
AGTTTCTGTCTTCTCTCATCTACACTTGTATACCTGTCCTCATGCCTTAGCGGTGGCACC
CTTATATAACcTCTCTCATATCATCCCTGGTTATTTGGACTTGTGTTTtGTTtGCCAACA
ATCaTTTtACATGGTCACTGTACCTTTTttCTTGATGTTTCCAACTTCTACTGCAAAGAA
GGCCCAAACCATTGTTtAAGT
>contig00424  length=63  numreads=13  gene=isogroup00040  status=isotig
CAAcatgtctgcctgcaGGgAGACCACAGAGACACAAATGACGAAAGGACTTCAAGAAGT
AGT
>contig00425  length=231  numreads=20  gene=isogroup00040  status=isotig
AGGCACGTGACCCTCCGCCGCATCATTCCGACGCGTCCTTCCATAGTCGGGTGTGATGAA
CGCCCGTTTGCGATCACGAGACGAGCGCGCCATCGCTCGGCGTTCATCGTTCGCCTCGTT
CTCCGCGTCTTGTCTTCCCCCACCTCGTCTCCAACTGCGTTTTCCCTTTCACACTGTCTC
CGCATATCTATCTCTCGCATCGCCCACTCATTCCACTTCGACTTTGCTCAG
>contig00426  length=108  numreads=19  gene=isogroup00040  status=isotig
CCGCCCTTCGCCATTGCTCCTCTCAACCTCGCCGCTAGTACGACCTACCACACTCACACC
CACGACCGGGAATCGTCGCTAACGACTTAGAACGATGGAGGAGAGATC
>contig00427  length=233  numreads=19  gene=isogroup00040  status=isotig
GGTTGGGTCGATTCGTGGCCTCAGTTCGCCGTGTCAGCTACGTCTTTATTTCTTATTCGT
TTGTTCTTTtGATCGCTTGCCCTCATTTCGATCCCCATGCACCCCtCCcTTTTtCTCGTT
CGATTCGTTACTCtaTACaTGTATTTTGTACTTAAaGGGagCGAGGTAAATgATGCCCac
TGAAGATACCTCACGCTCCCATATGAaCAAAAGTAGCCCAGCGACTCGGTGGT
>contig00428  length=140  numreads=21  gene=isogroup00040  status=isotig
ctggaccttggctgtcactcagttaGTTTCTGTCTTCTCTCATCTACACTtGTATACCTG
TCCTCATGCCTTAGCGGTGGCACCCTTATATAACCTCTCTCATATCATCCCTGGTTATTT
GGACTTGTGTTTTGTTTGCc
>contig00429  length=386  numreads=5  gene=isogroup00040  status=isotig
GCTAGGTAAAGTATAGCATGATCGAGAATGACTAACCGACACCAACGCGTTTGCCGGACT
TGGAGACTACGGAGATACGAATGACGAAAGGACTTCAAGAAGCAGTAGGCACGTGATCCT
TTCATAGTTGGGTGTGATGAACGCCCGTTTGCGATCaaCGAGACGAGCGCACCATCGCTC
AGCGTTCATCGTTCGCCTCGTTCTCCGCGTCTTGTCTTCCCGCACcTCGTCTCCGACTGC
GTTTTCCCTTCCACACTGTCTCCGCATATCTATCTCTCGCaTCGCCCACTCATTCCACTT
CGAGTTTGCTCAGCCGCCCTTCGCCATTGCTCGTCTCAACCTCGCCGCTAGTACGACCTA
CCACGCTCACACGCACGATCGGGATT
>contig00430  length=360  numreads=16  gene=isogroup00040  status=isotig
CAAGTAaGTAGTGTtGTCACTATCaCATGACACCCcTTcTGTGCcaCtCCCTTTCATTTT
GTTtGGTGTTGTTGGCTTGGCtGcAACAGCAATgTGaTGACTCCAGCATAGTCATTTTtA
CATGgTCACTgtACCTTTTTtCTtGAtGTTTCCAACTTCTACTGCAAAGAaGGCCCAAAC
CATTGTTTAaGTCAACATGTCTGCCTGcAGGGAGACCACAGAGACACAAATGaCGAAAGG
ACTTCAaGAAGTaGTAGGCACGTGACCCTcGCCGCATCATTCCGACGCGTCCTTCcATAG
TCGGGTgTGATGAACGCCCGTTTGCGATCACgAGACGAGcGCGCCATCGCTCGGCGTTCA
>contig00431  length=2  numreads=5  gene=isogroup00040  status=icl_thresh
AG
>contig00432  length=518  numreads=37  gene=isogroup00041  status=isotig
AGGGCGAGCTGGTCATCGACAAGCAcAAGGGCTCAGCCTGGTGGGGCACGGGgCTCGCGG
ACCgCGTGAGTCCTCGCGCGGAGGTCGTCGTCGTCGGCTGTGCGAGCGACTACTGTATAC
GGGAcACGTGTCGTGATGCCGCTGAACGTAAAAACACGGTGTTATTAATACGTGGTGCTC
ACGGCGCATATGACCGAGCGGctATATTTGGAGCAGGCATCGTCACCCCTGCCGACATtA
TCGAGCGAGACGTCGAGGACGCACTAGACTCGCTCGGCGTGATCATGATGGACATGGAAG
ATGTACCGGGAATCTTCCATGGCCGGTGATTTCATGGGACTGCCTTACTCGCAGGCGAGG
TCTGGCCCCCCTCATTGGCTCCTCTCCTTCACTCTATTCAAGAAACGCTGGACATTACGG
CAAACGACTAATGGGGGGCATATACACGCAGCCCTACCTCGGCGTTCTGGGCGTCATCTG
TTTGATTTGGGGTGCCAGTTGGGAGTTCCGGCTTGGTA
>contig00433  length=527  numreads=50  gene=isogroup00041  status=isotig
TGCATTCAATCTGCATTTTTGCTGAGGGAGGAGTACGACAGAGAGAGGGAGCACCCACCc
GCTCGTTACGTTCGATTTCCCTACGGCGTCGGCGGGGAGgACGGTCGCATTTGtCGCGTT
GTGAGGGGgCGgATAGAGGGGAGGAGGAGGAGCCGCGACTGGGGCGGGGGGAGGgCGGTT
TCTATCACACACATCATCAGCGGACAGCAGTCGGTCAGCGACATCACCCATCCATCTCTT
CGCACACGCATGCACACGTACACGGCATATCTCGATGGGACGGGACTTTACCACTTTCGG
CTTTTCGGGGCGAAAGTGAAACCCCCTTGCTCCAATCCTCGACTTTGCCCCCCCTTTGAG
TGGCGCTGGCACTAATTCAAGGGAAGGCGCCCGGAGCAGCATGACAATGTTGTATAAGAC
GCCCACCCGTTTGGCATACGCGATCCGGCCGTTAGGCTTGTTATTTCTCTTCTCTCTCTC
tcTCGCATCATCATCAGGTTTCGgtATCATtCCTTTCGCGgCACCTT
>contig00434  length=116  numreads=22  gene=isogroup00041  status=isotig
ACtACTTTCTTTTTtCGTCTTTTtCTGTTATTGTCTTCTGCATCACACAGCtATTTCATC
GACGTTTCTATTCAtCTTGGTCACTTtGgTTtGGGTTTTGTTATCTGCGAcGGCAT
>contig00435  length=59  numreads=8  gene=isogroup00041  status=isotig
GTGCGGCATAGGTTtCcTCATTAATGCATTCGAACATCTCtGTTTTGACATTGAAATAG
>contig00436  length=320  numreads=12  gene=isogroup00041  status=isotig
TCTCTTGTTGGACAATGCACCCCAAACGTAGGTCATGAAAGGGTACTACACAGCACGGGT
AGCGGGTCCCCTCTGGGGGgTTAGAAGCCTGAAgAGGGACTAaCGATGTACCCCCGTACT
CCACTCCCGTGGGAAGAGAACGACAAGCCACACTGTGCTGCGCTCAGCGCCACGGCCGGA
CCCTGCACCTCTAGACGGAAAGAAAGTCCTCGTCTTCATCCACAAGCATCTCTAACAACG
CCACAAAAGATGCTGCCGGAAAGCCGACGACGTTCTGGAAATCACCGTCGATCTTGCGAA
CGAGCAGACCACCGGTGCCC
>contig00437  length=68  numreads=6  gene=isogroup00041  status=isotig
TgcGAATCCCCCACCCTCCCCCTCGGTCTTCTaACTGaATCGTGGGACCaaaaaaaaacc
aCaTCACA
>contig00438  length=196  numreads=9  gene=isogroup00041  status=isotig
ACTCTTCTTGTCCATTCAACcAATAATCCACTCACGCGAGCCTCTTCTTTCGTTCCTCTC
CCATACATCAACCGcAtACGATCTGGATCCCTCCGGTATTCTCTCTCGtCaATTCTACGT
AACAACCgGTCCGAcCCtGGGTGCAAATCCACTTTCTACCCGTCAttcCGcAccGTTtcC
GGCCGCTATTTCGTCc
>contig00439  length=506  numreads=49  gene=isogroup00041  status=isotig
CGCATTCAATCTGCATTTTTGCCGAGGGAGGAGTACGATAGGGAGAGGGAGCACCCACCC
GCTCGTTACGTTCGATTTCTCAGGCGTCGGCGGGGAGACGGTCGCATTTGCGCGTTGTGA
GGGGgCGATAGAGGGGAGGAGGAGGAGCCGCGACTGGGGCGGGGGGAGgCGGTTTCTATC
ACACACATCATCAGCGGACAGCAGTCGGTCAGCGACATCACCCATCCATCTCTTCGCATA
CGCATGCACTCGATGGGATGGGACTTTACCACTTTCGGCTTTTCGGGGCGAAAGTGAAAC
CCCCTTTCTCCAACCCTCGACTTTGCCCCCCTTTGAGTGGCGCTGGCATTAATTCAAGGG
AAGGCGCCTGGAGCAGCATGACAATGTTGTATAAGACGCCCACCCGTTTGGCATATACGA
TCCGGCCGTTAGGCTTGTTATTTCTCTTTTCTCTCTCTCTCTCTCGCATCATCATCAGGT
TTCgTATCAtCCTTTCGCGgCACCTC
>contig00440  length=285  numreads=10  gene=isogroup00042  status=isotig
ACTGGTTCTACCATGAGCCCCACTGCATCCAAATATGTCTAGACCTGTTGTTTCATGAAG
CTTAAttccTCTCGTATTACCAGCTCAATGCGCCGACTTTAGAGCATTTCAACAAGCCCT
GGTCTTCTCTTTCTTACCCGTAGATTTACCTCATCGTACcACTCGTCCCAACCTCTTCTA
TTCCCCAGCTGTACCCTCAACACGGACGTGATAAAACTACTGCCACGCATATGACAAAGT
CTCGCCATTAGTTGGTTACCATAACTTGTTATATACGCTGCTAGC
>contig00441  length=76  numreads=7  gene=isogroup00042  status=isotig
GGTTCGTCCAGAATCTTCATCGCTGTTTTCCACTATTTCTCGTCATCGTCGCTCACGTCA
TTAGGTGCTCTACACA
>contig00442  length=630  numreads=35  gene=isogroup00042  status=isotig
GGCAGACTATCTCGCATTAaTATCCAGCATGCTCACCCAATGAAATCGCAtATGCTCGCC
TCCGCTAACCTCCTTTGTTGAACCCGAGCTCGAGCTCGCCACCGCATTCGGCAGCATCGA
CAAGCACGCgaGCAGAAAGACTCTCTACCAACTCATCGCTACCCTCAACGTCGCCTTCCC
CGACCACGACTTTTctGCAGTCCGACCTTCCCAATTCAGCCGCGAGCCTTCGGGCGCCGC
CGTCCTCTCTGCcCTCAGCACCACCCTCGTCGCACCCAACCGTGCCGGGCTCCATGCACC
CcGCTCGTACTCGTCCTACCCACCCAACTCGCCCTCGCTCTTCCCaTCGTCTCTGCCTAC
TCGATCCTCACCTACGGACACCATGAAACCCAGtCCCCGCGCACCACCGCCGATCGTGAG
CGCGACCCACCCGGTCGTGTACCGCGCGCTTGACGACGTCATCGGCCTGGCGGACTGTGA
TGTGTACGCCTACGAACCGGACATCGCATCCGACCCGCATGGCGGGGATGACGAGgACGA
GGACGtcGCCTCTGTGGGTGATGAAGACGAAGAATGGAACGACGACGAAGGCGCGAACGG
CGATGACGACAGTTTCCCGTTCGATGCCGA
>contig00443  length=220  numreads=32  gene=isogroup00042  status=isotig
TTTTGACGAAGTCGACGAGGACGCGCAGGCCTCACCCCGCAAACGGAGTGCCAGTAGCGC
GGCGCGCGGCATGGCTGTCCCATCCAAGCGGATCTCGCCCAGCGCACCAGGCAACTCCCC
GCCGCTCTATCATCAAGTGCGTATGCATCGTCGTGGCGCGCTCCTCTGGAGCGCGCATTG
GTTCTTCTTCAACCGCAAGCTCAAGCGGGTGGTCTACATC
>contig00444  length=201  numreads=35  gene=isogroup00042  status=isotig
ACTGTCTGGTCGCGCACGCGCCGCCCGAGCTGGGGCACCGACTCGGAAGAGTCGGACGAA
GGATTCGAGCACAGCTCGTCACCCGAGAAGGTCCCCGGCGAGCGCTTTGTCGGATGGGCA
GGTGGCGCTGGCGCTGGTGCACGTGCGATGGGCTTGCGTGCGTGGGAGTAGGCAGCTTTT
CCTTTGTCTTTCCCCCCcTTc
>contig00445  length=58  numreads=19  gene=isogroup00042  status=isotig
GTAAGTGGGTTCGCTAGGGAGGAAATTGGGTTTGGCGCTTACCACATGGGCAACTCAG
>contig00446  length=199  numreads=19  gene=isogroup00042  status=isotig
TGCCCTCCCcTATCTTTTTCCCCAACATCAAGCCGCGCCTTCAACAGGGCGCTCGGACTT
GTCTCTCCTCCTCTTATCCTCCCTCCCcTCGTCTTGCTGGTCTTGCGCCTATTGTGTCGT
CCGTTTGCTgTTCCTATATGCTATCTGTACGATTATGTTATATATGCCGTATTACTTCAT
TATTGCCATTGTGTCGGTC
>contig00447  length=220  numreads=31  gene=isogroup00042  status=isotig
CTTTGACGAGGTCGACGAGGACGCGCAGGCCTCACCCCGCAAACGGAGTGCCAGTAGTGC
GGCGCGCAGCATGGCTGTCCCATCCAAGCGGATCTCGCCCAGCGCGCCAGGCAACTCCCC
GCCGCTCTACCATCAAGTGCGCATGCATCGCCGCGGTGCGCTCCTCTGGAGTGCGCATTG
GTTCTTCTTCAACCGCAAGCTCAAGCGGGTGGTCTACATT
>contig00448  length=78  numreads=24  gene=isogroup00043  status=isotig
AGCCATCACCGCCCCCGCCGTCGCCACTGTCTCTCGCAACGCACTCTTAAGACCCACCCA
CCCCCGCATTCATCGTCG
>contig00449  length=251  numreads=33  gene=isogroup00043  status=isotig
ACGTACCCCACCTCACCCACAACCACCCACCACACTTAACCATGCCTTCCTCGCCTGCTC
TCGCCAACTTCGACCCCTTCGCGGTCCATCCCTTCACGGCGTTCGCATCGCCAGCTCCTC
CAGCATCGGCGTCGGCGCCCACCAATGGGTTCATCACACCACCTTCGTCAGGCCCTACCA
CACCCACGGGTTCGCCCCCACAACCGACGGTACTCCGCACACCTGCGCCACAGCGCCCCG
ACAGCGGACGA
>contig00450  length=1193  numreads=48  gene=isogroup00043  status=isotig
CGCCCCATCTTCGAGACCTTCCGCCCTGACCGCGCCCCTTCACCGGAGCTTGCGGACATC
CTCTCCAAGACCCATACGGCCCAGACCTGGGGTCTCCCCGCGTCCCAGCCGAAGCCGATC
CCCCGTCGCTAGACGCGCACGCGTTCTTGCCTCTGCATACCCATGCATTAATCATACCCT
GCATATTATACTCGAAGAGAGAAAAGAAGACTAGAATCCATTATCATTTGTACTTTTACT
tcATCATCGgAGGGGgAGgAAGgAGGGAGAGAgCGGGGTTTTATTAAAGGGAGGGgTGGT
TAATGCGAGTCTGTCGGCGGGGAGGTCTCATCTTCTGGGCGATTGTGTTCTTTCTGATGT
GCCCATACnTCTTGCAGCATTTGACACCTGAAAAAATGATCCACGCATTTTTCTAACTCC
TCTCACACTTGTGCTCCCCACCATTACAATATGTCTGATCTCATCAAGGCGCCTCCACCT
CCCGGTACCACTGATGCGGTCTCCGCCTATCCCGCCATGCCCGCCGACGCTGCGTACGCC
GCATGCTACTGTGAAGAAAATGTCTACATGCTCGCTGCACGCTTTGCGTCTGAGATGGAC
CAAGCAACGGCGAcgACAACGACGACGAAaGATGCGGGGCAGCAGACGTTGCCTCTGCGC
TGGTCTGCACACGCGGTGTTCATCTCCAATCACTCCAAGACGgTTAGTCCTGgCGGgACG
CcTTtcACCCCCAGTTTCATATCGTACTCCACTCCATGCCATtGTCCAGGACAACGGGAC
TTGGGCCATGGTCGCCTAGATAAGCTCgCCTCGCTTGATGATCGgCACACGCGTCATCtC
CGGAAGGgCACATCcAAaTCGCGCTTCCGTGCGTTACTCCACAAATGTCTGATGATCTCT
CCTTCCCCAGATTTCGGTtCTCTACTAGTgCGCtCCACTTGTATGAACCTTCCGAATGCT
CACATGTTTTCGCCCATCCGTACCACAGGtCGCATTGTGGTCCCAACGCGCCGCCCGGGA
GCCTGGGGCGCCAGTTGTTTGGGACTACCATGTCGTGCtCGCCCTCcGACCCCcGCGGGT
GCTTGCCAAGGaCGAAGCCACAGCTTATTTGTCGCACGATGATGCaCGGCAACGGAaGCA
GAAGACGATGATCTACGATGCTGACTGCACGCTCAGCACGCCGTGTAGTTGGG
>contig00451  length=121  numreads=15  gene=isogroup00043  status=isotig
AaGACTACATCCGCGCGACATTTTCCCCAGCGCTCGGCCTTCCGTCCGAGTATCACAGCC
TTTTCCGTGTTATTCCCGCCGAGATCTTCCTCTCAGAGTTTGTTTCGGATCGCTCGCACA
T
>contig00452  length=92  numreads=15  gene=isogroup00043  status=isotig
GGTAAGATCGCGGGCCGTTTTGTtACCGGTGAACGTGTGACGATGGACTAACCGGATAAC
cGAATTACGGTTCCTTTTTTTtCTTTGTTATA
>contig00453  length=343  numreads=15  gene=isogroup00043  status=isotig
GTTGCGTGAGCCGGGAGGCGTAGACTACCACATGCCGCCACCGGCTTGGCCGCCACTGCG
TGGTCGCGCGGTAAGGTTGGGTGTGCAtACCAACCTCATGGACGCATTTGTGGCGATGGA
TGCGCAGAGTCACGGAGCcGTATACGACCTTCCCGGTTTCATTTCCTGGTGTGCGGGCGA
TGATAACGAGGTCGCTTGATTGGAGAGAATACGCGTGCCATAAGCCGTATGCGTCATTTG
CGTCCGGGAACGTGGGTCTCAGAACCCTGACGCCCagggAGGCGAGTTTAAAGCAAAGAA
CGATTGCgAGGggCGGGAATTTCCttATTTGGACGATCGGGCT
>contig00454  length=251  numreads=29  gene=isogroup00043  status=isotig
AcGTACCCCACCTCACCCACACCCACCCACCACACTTAATCATGCCTTCCTCGCCTGCTC
TCGCCAACTTCGACCCCTTCGCGGTCCATCCCTTCACGGCGTTCGCATCGCCAGCTCCTT
CAGCATCGGCGTCGGCGCCCACCAATGGATTCATCACACCACCCTCGTCGGGCCCTACCA
CACCCACGGGTTCGCCCCCACAACCGACGGTACTCCGCACGCCTGCGCCACAGCGCCCCG
ACAGCGGACGG
>contig00455  length=191  numreads=5  gene=isogroup00043  status=isotig
CGTATGCGAAAaaaaTCATCCCATCTCGATTATACTTTCCTATCGCGTCCTCTGTGGCTC
CAAATCTACATCACAACACCGGCCCATTTTCGCCAATGACGCATACGTGCTCTCTGTACT
TCTCCCCTTTCCCccGCATCTGTCGCGTGGCGCAACGAACGGTCTGGGGCGGCCGAAATT
GATGCACGTAT
>contig00456  length=918  numreads=20  gene=isogroup00044  status=isotig
AGCTCGAGTCATCGACAACATCAACCCCATACCTCCGCCCACCCGTTGGCTGATCCCACC
ACCCCAGCTTAACCCAAAGCCcACTCCATATGTcaCCGCGcATTCGCCCGTCCGGTGCCT
GCAGTTGAGGTAGCcGCACAAGCCTGCTATCTGCTAACATGCTCAGCTGGGCGCCGATGG
AAAAAGGAGGCTTTCGCAAgaCTGTCTTCGCTGGCACGAAAAtGgAGACCACGAAGACGA
cGAGAAGGACTGCCCCGAGCAAGCCCTCGAGAATACGAGTTGGCAAAGCGTCCATCATCA
CGCGCGACTCGGGgAACGtCctcGTCGCAGTAACCGTCTGgTtGGgTtCCGTCACGTTCA
AacGCATgaCTTGCCCAaCGTacAtcGCCCAGTATCcGctCCAGCTTTTCtGGACGTTgC
TTAgTAAGGCcTTTGGGTCCAAATACGTCGAAAGTGGAACGTCTTCGTTGCCGGAAGTCA
TGACTTGGAAGAATGCATCGAAATTGGTTTTTGCTACTGGCGTGACGGCGGTGACGTAAT
TGTTGAGTAGGACGATGTCGAAAGTTGTGATATTTCGGCGATCCTCCTCGCTGTCGGGAT
CGACCTTCGCGATATTAAAATTGTCTCCGTCGACCTGAAGAAACACGTTCATAGTAGATC
TAATCGCAAGAGTGTCAGGCGATGAACCCGGTATTTAATGGCTTTACTtACGTCCACATA
CTTATGCTGCATGCTACAGACGTCACCTTGGGAATAGgCGACGGATTTCCGGtGGCATTG
AAATCAATGGCGGGAGAcTaCCCcAAAAATAAAaTGGGCTTGACGTGTGCAAGCTCTGTC
GACCGACTGTTTTGACATAAAGCCGTAGTACGCATCAGGACCAAGTGCAATGTTGACTGC
ATTCGAGTAGTTCCACTG
>contig00457  length=166  numreads=12  gene=isogroup00044  status=isotig
CACGACGAATTCGGCCTTCTCTGTGCTGCAGTCATCGAGCACAaCATAcATGACTGGGAG
CCTCAtcGAGAGTGTGCTATCgTTTagggagggAaCTTCTACcgAGGCCACCGCAAACGA
ATCGGTgATCCAGGTtGGACGTGAAAGGTTGTATGtGtcGAGTTGG
>contig00458  length=100  numreads=10  gene=isogroup00044  status=isotig
AGAAGGTTTCGTtGAAGATGCTAGCAACACGGACCTGCAGcgTCTCCGATAtATCCCAGC
CgTTGATCGTGAACACACCGGCTACAACGATCTTTGTGGC
>contig00459  length=73  numreads=9  gene=isogroup00044  status=isotig
TGGGATCAGCAAAGAAgtGAgaGCACtCAGGGtGATCAGATACATTCCCCTTTTcAaTGA
CTGCGGGATAAGt
>contig00460  length=915  numreads=13  gene=isogroup00044  status=isotig
GTGTAGAGCCCGTGGAAcaGcGGaTTGAACTCCAGtcGCGAGCcGGTtGTCGAGCACTGG
CCATaTTtGCGTAAGGCACGCTAGCTCGTACGGCAAAATCGAAAGAGCcAACgATGAcTC
CAAGGAGAAACAAgaTAGCTGGTGCTGCATAGGTCCAAGAGTATTGCTCCcATCTGGTCG
AGGAAGCgTGCGCAAGCCCGTGGTTACGATCGCTAtgTTGTAAGAGcACCTCAAGAGTGg
cGATGGCTCCTCCAAGcAATaTcATGAGAaGAGCCTTcACCGCAAtATTtAGCATAGGcG
GCTGCCAATAGCGTTCCGAAACTTCTGAAAATGGGTGATCTTCCTATGTTGGAAATATCA
aaCAAGTACCCGGTTGCCTCCTAAAATACACATACGCACATTGGGGCCATTCATACCTTG
AGCAACAATAGCTAACGCACCATCTCtcgtaacacctgTTTGGAACGTGATGGTCTTCAG
GGTTGGTCGCAAGAATGGCCGAAGTTGACGCCAACGAACCCGGATCCCGACGGAGATGGG
TGGTGGGGTGAAAAAGAGAGAGGACAGCGACAACGACCGCCAGGCAAGCCAAAGCGGCCT
GGACAACTCGAACCGAGGAGTCTTTACTAACAAGACGATTTTTGtGGAAAAGGCCTGGCC
TTCGAAGAATTCCTGAGAAGGCGTCGTGTAGGTTTGGAGGGCGACATAAGGGAAGATGTC
GTGGAAGACGGCCTGAGAGTGGCTGGAAAGCCGGTCCGGATTCATGATGTCaTCTACCGa
GctGTAcGGCCAGTTCCAGAAAttAAAGTCATCTCCtaCTACATTTCCACAGTTTttCCc
cGCTccGCTGTCACCCGTaTGACTCAACCAAGagaGCAGTTGATCACCGGCAGggaGGTC
GACGTCTTCCCGTGT
>contig00461  length=17  numreads=6  gene=isogroup00044  status=isotig
TGGGATCAGCAAAGAAT
>contig00462  length=271  numreads=4  gene=isogroup00044  status=isotig
AGGTACAACCACTCGAATGCTGGTGAACAATTTTGGGGAGGCAGTATCGAATATTCGGAT
TCGGATTGTACCGAACTAGACACACCAGTCAGCATTTCGCTTGGCCCTGATGCGTACTAC
GGCTTTGTGTCAAAACTGTCAGCTGACAGAGCTCATACACATCAAGCCCATTTTGtTTTG
GGGAgTCTCCCGcCATTGATTTCAATGTCACCGGAAATCCGTCGCCTATTCCCaAGGTgA
CGTCTATAGCGTGCAGCACAAGTATGTGGAC
>contig00463  length=211  numreads=4  gene=isogroup00044  status=isotig
TTGAAAAGGGGAATGTATCTGATCACCCTGAGTGCttttCTTCTTTGCTGATCCCAGCCA
CAAAGATCGTTGTAGCCGGTGTGTTCACGATCAAcGGCTGGGATaTATCGGAGAcTGCAG
GTCCGTGTTGctAGCAtcTTCAAcGaaaCCTTCTCTGTaTCCaGtaaCgTGAACGgAGGC
ATCtATCCCAcAtTTAACCTCTTTGCTCTCA
>contig00464  length=95  numreads=22  gene=isogroup00045  status=isotig
GAACCCTCCCcTTtCGTctATCGACACCCCctACCCcGTCTTGAACAGTCCCCcTCGcTG
TTCAAGGcGTTCCCcAGCTGCTAACTGCACTACTT
>contig00465  length=62  numreads=14  gene=isogroup00045  status=isotig
CAGGCACCAGTGaGTCTCCTTATCCCATCGCACATCGTAGTTCTCTATATCATCCGAGAG
AG
>contig00466  length=346  numreads=26  gene=isogroup00045  status=isotig
ACTGCATATATACATATACACACACCCGCATCGCGCAACATCCCCTCTCTCGTACCATAT
ATCATGCCACGGCATACGTTTATCATGGACCCCTCcGAGCCGTCGACTTCGTCGCAGCCG
GTTGCGGGACCAAGCTCGGCAAGACCGAGTCAGCGCGCGATGACGTTCCATCACTATCAG
CCCCCGGCGACCGCGGTCGACAACGACGACGAGCAATCCGCACGCGTCGACGACGCGGCC
ACCGGGGTAGCTCATCAGTTACAGCAGCAGCGGCCTCAGCCACTACGCTGGGCACTACCT
TTAAACCGTGCTATGGATGAGAACAGTGCGCTGACATCGCCATCGT
>contig00467  length=565  numreads=62  gene=isogroup00045  status=isotig
CCAAATTCCTCACCACCCCACGCTTCCACCACCGCCCCAGCGTTCTTCTTCAGCCCAACC
CCcACCACACTTGGTCTCGCCTACATCAACGACAACACCTTCATCTAGTCAATATGTTTG
GCCAAACCCGCCTCTGAACGTGTCCCCCAGGACCCCGAGCGAACCCACCCATTATGGTGA
CACCCAACGCCCACTTGGTCATGCCCGACCAAGTTTAGATTCCAAACCTTCCTCTCAAAA
TGAGAGTCTAAACCCACGTACcGCTATCTTTACCAACATTGCCGACCTCGCCGCCCACCA
TGGGATCCCCcAATTCCTTCCACCTTTGCCAAATCAACCTCGCAATAATCAACAAGACCC
ATCCGCCGTCGCCGCCGCAGCACAGCCTCAACCCGACCTGCCGCTCGACTTTGATTTCAG
CACTCTTTGCAACAACTACTTAACTATGCTTTCCCAAAACAACACCGAGATGCCCGCCGT
AAACGCCGACAaTCTCGCCGCTCTTGTCACGGGCGCACCGATGGAGAACGACGATGCCAT
GCAGCTCATCATGGCTGTTCTCTCC
>contig00468  length=68  numreads=19  gene=isogroup00045  status=isotig
GGTAAGCGCCTtGTTCACAGCATGCACTGCCCATttCGCAGtCATCGCTGACTCGATCAC
CTCTATTA
>contig00469  length=277  numreads=19  gene=isogroup00045  status=isotig
GGTTCGCCCAATATCCCCATCGCCCCCGAGGCGCCCGCGCCGCAGTTCACGTCGcccGCC
TTCCTCTCTTCTCCCCTCGACACCCCTCTCGACGAGTTCCTCGACACGCCCGCGATCCCC
GACATGGACTtcTCGCCGGACATCATGACCTCCCCGGTGATGTTTGACTATGCCGGCCCG
ACCACGTCGCAcGAtcTGCCGTTGTTCGAGGATATGCCGTCGtGGGGTGCCCCGCCCGTC
TCCAAGTCGCAGCTGCCGTCGGTGGTGACCACGAGCC
>contig00470  length=9  numreads=6  gene=isogroup00045  status=isotig
CaGGCaCcA
>contig00471  length=124  numreads=29  gene=isogroup00045  status=isotig
CTGGAccTTGGCTGTCACTCAGTTAACCCTCCCcTTtcGTCTaTCGAcACCCCcTACCCc
GTCTTGAACAGTCCCCctCGCTGTTCAAGGCGTTCCCcAGCTGCTAaCTGCACtACTTCA
GGCA
>contig00472  length=371  numreads=10  gene=isogroup00046  status=isotig
GACTGCTTGGGTCCCCcTTGcTCTTCACCCACCCTTAGACTGGACATGCCAATACTTTGC
TCTCCGTCCcGGTTCTTaTCGATATCCCTCGAATGcATTtTTCGCTAGCTATGAGCACGA
GTGTTtCTTGTTCTATCAGTAGGAcAGATCATAGAACTACCCGGCTTCAAATGGTtgctA
CATACTCGTGATCTCGCATCACCCTcAAagCCcgCATCGTCATGATAGGCAGTTGGAGGT
GACACAAGAACTTtGTtGTGCGTGTACGACTCGGAAcGAACCAAGCCGGAAGACAATTGT
CTCCATGGACTGCTTATCCCCATCGCTTTCCCTTTCCTCAGAGAGCTCATCCGCCATTTC
TCTTTTGCTCA
>contig00473  length=363  numreads=20  gene=isogroup00046  status=isotig
GgTCCCATATAACACCCTTAACAACTCTgCACGCTCTGTcATAGtgCCACTAAcGTCTTG
TCTACCATCGGCGTgTGTGATACCCGAGGAGaCTATCATTGCCAGCGTGCGCCAGGATCC
TCTCATTCTCCTtGGGTCTCCTCAATTGCCACCATCACCTCCCACTTTACCGTCTTCGAC
ATAAACGACGATGCCAAaCGAACGCCGCtCGGGGCCGCAaTGGAAGAaGTTATTtGCAAT
CGGATAGCATACGAcGGGgACAGGTTAGACGGAGAGGGTACGAACACTCAGCAGTTATGG
TGCTCTATAAATTGCTTTGTGGGGCGGGTAGAAGAAAGGAATGATGGACGCAGAGAACCA
GAC
>contig00474  length=157  numreads=8  gene=isogroup00046  status=isotig
TTAACTATATTCTTTGCTCGTGCTCTTGTGTTTCCAGATGAGGTGCACGCTCTCATAATG
ATACCATAAACTATAGTTACTAAAGTAACCTGGAGCTGGGAGCCGACGCTCGAGCACCTT
ATATTCTCTGTCATACCTGATGGGTTTACCACTCACA
>contig00475  length=406  numreads=8  gene=isogroup00046  status=isotig
TCGACGAGATTTGGTGCAtGGgTtCGgTTAaGCATGgCAAGAgTTTCTTGATGAATGCTG
ATCGTCTCTCCAGTCTATTTGATTGCGCGGACAAcACCcGAAATCTGTCCTCTATTATcT
TCCGGACTTtGTTTCCGGAAATCTACCGGCGCATTTTACACGACTTCCCGACCACATGGG
ACACTtCcGACAGGCGAATGGTATCTCCAATCGGAATTTTGTGACCGTcGGACATTCATT
CGGCGGCGTCAGCTTCTGCcACCCAaTGCCCCACCcTGTGgTCGTCCATGATCGCTGTTG
ATaCAGCTATCTCTTCTTGTCTCCTTACAGATtATGATCGCAGAGCAACTTTGTACAGTA
CCATCAAAAaCACGCtCcctCGTCCGGGACCATTGGAAGATATCAG
>contig00476  length=37  numreads=8  gene=isogroup00046  status=isotig
TTAACTATATTCTTTGCTCGTGCTCTTGTGTTTCCAG
>contig00477  length=67  numreads=4  gene=isogroup00046  status=isotig
ATgAGCTGGGAgCCGACGCTCGAGCACCTTATATTCTCTGTCATACCTGAtGGGTTTACC
ACTCACA
>contig00478  length=4  numreads=8  gene=isogroup00046  status=isotig
TTAA
>contig00479  length=252  numreads=5  gene=isogroup00046  status=isotig
GGGTCCCCCTTGccTCTTaCACCCACCCTTAGACTGGACATGCCAAtACTTTGCTCTCCG
TCCctGGTTCTTATCGATATCCCTCGAATGtATtgTTCGCTAGCTATGAGCACGAGTGTT
TCTTGTTCTATCAGTAGGAtAGATCATAGAACTACCCGGCTTCAAATGGTTtCcACATAC
TCGTGATCTCGCATCACCCTCAAAaCcGgCATCGTCATGAtAGGCAGTTGgAGGTGACAC
AAGAACTTTGTt
>contig00480  length=52  numreads=12  gene=isogroup00047  status=isotig
gTGCTTCCGCTTATGCTATCACTAGACCGCCCGTAGACTCTGTACTACTTCT
>contig00481  length=25  numreads=12  gene=isogroup00047  status=isotig
GTTtGTTATACTGGTCTTTCACGTA
>contig00482  length=194  numreads=30  gene=isogroup00047  status=isotig
GTATGTCTGACGTGATTGAATCAAATGCCCAATTGATGAACAAGCTCAGTTAGTCATGTC
CACGTAGCGTTTATTATGCTCCTACTGTGCATTTTCCCTCTTTTATTTTATTTATTTTCC
AAAGTCACCGGTGCTTTTTCCGACGCCTGCAACGAAGACGGACCGTTGATTTTAGCTCTT
CACTCTCATACAGA
>contig00483  length=52  numreads=38  gene=isogroup00047  status=isotig
CATAACACTCTCATATAACCACTGTCTGCGGCGTCTGGACCAATGGGCGTGG
>contig00484  length=715  numreads=42  gene=isogroup00047  status=isotig
CCCATTTATACTAATGGTCgTCGTATTACGCCAGACGCGCTCAATGCACATCGCCTCACC
CCATGTTAATGTTGTTTTTGcGCCCGGGGTTGTGCCGACTCGAGCGCATATGCAGAGTGA
TGAACGCCCGTCTGCAATCACAAGACAAGTATGTCATCACTCAGCGTTCATCACCACCTC
GTTCTCCGCGCCTTGTCTTCCCCCACcTCGTCTCCGACTGCGTTTCCCTCCCACATCGTC
TCCGCATCTCCATCCCTCGCAtcGCCCACTCGTTCCACTTCGATCTTGCTCAGCCGCCCT
TCGCCGTTTCAGCtaCaCCGTTATCTATTGCTTATTCTTTtGTtCTCTCAATCGCTTGCC
gTCATTTTGATCCCCATACACCGCTCtGTTTTCCGTGTTCGATTCGCTACTTAATACATG
TgTTCTGTgCTTAAACGgcGAGGAAtCcAAAGGGATTCCTCGTCAAGTCAACTCAGGTGT
TTtGTtGCTTCCCTtGTGTGATCCCTACcGTGTCCCTcAGTTCTGCTTGTCCTCACACAG
AGGTCAAGGTATACATGATCCACTCTGGATACTACTCTGGGACCTGGATTACTTAGTCTC
ATTATCATGCATACGGACCTAAATCTGGGGAATATTATCACTACGTGGCCGGATTTGTTT
AAAAATGAAAGCAATGGCCCCTTCAGGTGACTTCTATTCATATTCAGCACTCTGG
>contig00485  length=78  numreads=9  gene=isogroup00047  status=isotig
TCATGTCCACGTAGCGTTTATTATGCTCctACTGTGCATTTtCCcTCTTTtaTTTtATTt
ATTTTCCAAAGTCACCGA
>contig00486  length=100  numreads=15  gene=isogroup00047  status=isotig
ATTTGTTATACTGGTCTTTCACGTAttagTCATGTCCACGTAGCGTTTATTATGCTCCCA
CTGTGCATTTTCCCTCTTTTGTTTTATTTATTTTCCAAAA
>contig00487  length=220  numreads=36  gene=isogroup00047  status=isotig
TGCGCATAATATCCATTAATGTTTTGCTTTTCTTACCATCGAAGCCAATTGTATGCCCAT
AGGCCCATTTATACTAATGGTCGTCGTATTACGCCAGACGCGCTCAATGCACATCGCCTC
ACCCcATGTTAATGTTGTTTTTGCGCCCGGGGTTGTGCCGACTCGAGCGCATATGCAGAG
TGATGAACGCCCGTCTGCAATCACAAGACAAGTATGTCAT
>contig00488  length=16  numreads=9  gene=isogroup00048  status=isotig
GCGGTTgCCGACCcGT
>contig00489  length=145  numreads=12  gene=isogroup00048  status=isotig
ACTTCTCCTCCACCATtCCTCAGTTGGTATCCATTtCctACCAAACCCCCAATAGTAGTC
ATTAAATTCTTCCACGTGTGCCCCTTGATCCGCTTCCGCTCACATCcatGTCCCTCGGTA
ACGAGTACACCCCCCTTCcGCCCGG
>contig00490  length=46  numreads=9  gene=isogroup00048  status=isotig
CCCGTCCTCAAGTCCGCCGTCTTATGGTGCTACAAGGCCTACCATC
>contig00491  length=120  numreads=20  gene=isogroup00048  status=isotig
GACACCGACGTCGAGCGGTCACTCCACCCGGCGTTCACCCGCCGGGCTTCCGGAGAATCA
GACCCTAACACATCCGACGAGTCGTCCGACTCTGACGACGCCAGCGCAGACGAACTCGCC
>contig00492  length=293  numreads=19  gene=isogroup00048  status=isotig
gTACGCGCTAGtATCGGCGTCAAAACCGTAGAGGCGACTCAGCGCGTTTATGGCCCACTC
TCCAAGCGTTTTCTTtCGTCGGAATTGCCCTAGCTGCATACATCCACTCATTGGACGCCA
cTACGACCTTCTCATTCGGCACcTTtGCGGCGTCGGAATTCAACGCCCATTCACTCATAG
GTGCCATtAGTGTTACCCAAGGAGTTATTATTGCTGTCGGAAAACCTGTTATTGCCAAAA
TCGCCGATGCAAGCTCGCGTGGCACTGCTTACCTGTTTGTCGTAATTTTGTAC
>contig00493  length=191  numreads=14  gene=isogroup00048  status=isotig
CCTTCTCCTCCACCATTCCTCAGTTGGTATCCATTTCCCACCAAACCCCcAATAGTAGCC
ATTAAATTCTTCCACGTGTGCCCCTTGATCCGCTTCCGCTCACATCCATGTCCCTCGGTA
ACGAGTACACCCCCCTTCCGCCCGGCCCGTCCTCAAGTCCGCCGTCTTATGGTGCTACAA
GGCCTACCATT
>contig00494  length=139  numreads=3  gene=isogroup00048  status=isotig
ttgatccgcttccgctcacatccatgtccctcggtaacgagtacaccccccttccgcccg
taggccccttcagctatcctcctcctcaaaaTCACTCCAACGAAGAGTATGCCTCTTTAT
TATTACTATTATAACAGGG
>contig00495  length=174  numreads=19  gene=isogroup00048  status=isotig
aTACGCGCTAGcATCGGCGTCAAAACCGTGAGGCGACTCAGCGcGTTTAtGGCCcAcTCT
CCAAGCGTTTTCTTtCGTCGGGTACGCATAGCTTCCGTCGTTCTCGGAAGGGAGCCTcgA
ATTTGACTCCCCTTATCACAaTCTTTtCATCTATCACCGCTTtCGccAGTGAGT
>contig00496  length=340  numreads=5  gene=isogroup00049  status=isotig
GACCAGCCTTGGATGCCGATCTTTCTTCATCCAGTGATGAAGATAATGATAATCATCATC
TTGGGCGGATCCATCACTATGCTAGAGTTCCTCTTTAGATATAGCCAAGATAACAAGGGA
CTTGCTAATACCTCCGCGTCGCGCTGGGAGCGATATTCATGGGAGTACACTGCTCCATCT
ATTCTTttcGTtGTCGGACTCTTGATCAAGGCCCTTCATtCGGTcgtgCGcGCAACATAC
CcTtAtGcaTTGATGAGGtcGGAGCGCcAGCCcGTGTCAGCGTTGTTCTTCAaCCCTATG
TTctATGGGCCTATCATCCTCATtCcGCGCTCTTTtcGAC
>contig00497  length=313  numreads=7  gene=isogroup00049  status=isotig
GCAAGATGTTCCCGATCGCTTTCAGCGCACTCGCTATTCTCACCATCCCTGTCGCCAAGA
TCTTCGTTGCCGGTATATTCAAGTCGGGATCACGTATAACGAGCGCCAGCCCAAGATTAA
AGTTGAGCTCCAGATTCGGGACTCTtCTGACctCAGACGATTCGACCAGCGGCGTTGCTG
CCGAATTCGCCCTCACCACTCTTCCTGATTGGGGAATTATCCGGCGtCCCGATTGGACCA
CAGATtcGGTTGCCCTTGGTtCCATCCAGTCGTCATGGTTCAGTttcGAAACGCGtGTGG
ATTTCGGTGTGCT
>contig00498  length=154  numreads=6  gene=isogroup00049  status=isotig
GGAgCTTCCcGTTGCGAAGGCaCtGGAAAACTGCACAGctGTGCCTTATAGGCTTGTtGT
GAACCAtACggcTGATGAtGcTtACGTCATCTCCACCACCAACACGACATGTAGTACAAC
GCTCAAaCCACCAGAGTtttCCTTtGATGCcGCc
>contig00499  length=644  numreads=13  gene=isogroup00049  status=isotig
AGCTATTTTTCGtATACCACAGTCGTAGACAAAAaGGaGTGCTCGCGAGTAGTATTCACC
TATGGTAATAAGAATCCAGGTGCACTCAACAGCAAAGACCGCTACAACATGACGGTAATG
GAGTGTACCCCAAAGATGATAACTTCAaCCACCAATGCGTCGCTATACTCAGAATTCGAC
TCCGTGACagTACAAGACATGTCCCCGCTCGATGACAAGAACACAAAAGATGTGATCTCT
TCTCATCGgaTAGCCAACGACGCTGCCTTTAAtAAAGCTGTTAGCGACCCcCTCGCTCCC
GTTCTCATGTCTCCCACTCCTGGCACGGATTTCAACCTCTTCTTTGAAGTCATGACGCGC
AAGTACGGCAATGTCACTCTTGACGCaTACCTTAAGTCCGACAGACTCAAGGCCTTGGTT
CAAGAGGGCTGGACCATGTATGGTGCACTCTTTGCCAACCGTGCGCTtcGTATCGAGCCG
GAAGGaGATGACAGGGtcAaCACGACGATATATTACACAGCCTCGCGTaTAGAGATGGAC
AgCATACCcAcTCGgCTTCTGGAGAGCGTCCTTGCGCTGCTCCTCCTCTTTGCGTCGCCG
TCTCTGTTCTCTCGCCGAACACAGAtGTCCTCCGCAAGCCGTCC
>contig00500  length=205  numreads=6  gene=isogroup00049  status=isotig
TTCTCGGCTGGTgCACGGATGAGCATGCTtGCcGGgagcGAcATAGTCGCtCTTCTCCGC
AAGGCTCCACCTGGCCAGTTGCCTGAAGAGACACTTAGTGGGATGCACgTCAAGCTCGGG
GCcgTTGGgTCACGAGCTGGACGCATTGATATCGCGGATGAGCTGGGCgAGCAGGACAGT
GGGACGCCTGAGAAGGAGAAATACA
>contig00501  length=312  numreads=6  gene=isogroup00049  status=isotig
ATAAAATGCTCCCAATCGCTTTCAGTGCGCTTGCTATTCTTACCATCCCCGTTGCTAAGA
TCTTCGTTGCGGGTATATTCAAGACAGGATTTTGTACATTGAACACTGCCCTAAGATTTG
AATTGGACACCAGATTCGGGACTCTCCTCACTTTAGACGATGCGGCcAATGGGGTTGGTG
CCGAATTCGCTCTCACCACTCTTCCTGATTGGGGGACTATCCAGCGTCCCGACTGGACCA
CAGATTCATTCGCTATTGGCGCCATTAATTCATCATGGCTCCAATCCGAAAGGCGCGTGA
ATCTCGATGTGC
>contig00502  length=148  numreads=4  gene=isogroup00049  status=isotig
aactatttctcgtacatcaaacccataaaccaaagacaagtcgctacgcgagtagtgttt
gcttatggcagcaagaatccgggtgcactcaacagcaaagaccactacaacatgacgata
atggagtgtactccaaagatgataacct
>contig00503  length=282  numreads=2  gene=isogroup00049  status=isotig
tatggtaacaccacttttgacgagtatcTTGAGCCCGACAGGCTTGAGGCCCTGGTAAAA
GAGGGCTGGActATGTTCGGAGCGCTCTTCGCTAACCGTGCGCTCCGCATCAAGCCGGAG
GGAAAAGACGGAGTTAACGCAACGATTTGGTACCAGACCGGACGTaTGGTAATGGATAGC
GTACCTACCAGGCTGCTAGAGGGCATCCTTGCGTTGCTCCTCCTCTTCGTCGCCGCGGCC
TCCATTCTTTCGCCAAATACAGACGctcTACGTAAGCCACCG
>contig00504  length=550  numreads=10  gene=isogroup00050  status=isotig
ACTTCACAGCACGGCTTCGCCACCATGACGGCAAGGTGACATGGGATGACATCAGGCATG
ATAGTCAAAAAGTATTTAAGGTCTAACAAGTCGTCATTCGACCAAGATAAATCTCGTGCT
TGCtcTTCGaACTCCCGGAAACACAttCTGTCACAGGCTTTACCACCGTCaggTTCCATG
TGTTCCGACTTTTTACGAGGTCGGGGCTTGGTGACTATTCCTGTTTGGTCCATTTCgTGc
gtTTCcaGATGGGAGTCACGCAgtTaAgagatgcacagaActgcgtcagtatgctagcta
aacgcctctctgtgtcagAGCTGCTGGCTGCGCGTGGGACAACCACTGGCGGGAGATGTT
GAGTTGGCCAGTTTTCACCGCTTATCTCTTGGTGCCGCGTTATTATTCCAGGCCAAGGTA
GTTGATCTCTTTgGGGAGTAAATTATACGAACCTCCTTAGGCAAATTTGTGCTACCTTGG
GATGATCTCCAAAGTAAACCAGATCGAAAGTTATCCACGCTCTCCGTAGGTGGTAGTATT
TGTGtAACTA
>contig00505  length=276  numreads=10  gene=isogroup00050  status=isotig
GTTCGCCTTCCGCGAAgAGATTTTACCAGATGATCAAATTGAACTGAACGAGTTGGAAGA
GGAGACAAGCATATCTCGGCCTGGTAAAATACCTCCTAAATCTGTCGAAAACGAGGTTCC
ATGCCGCTGTTATCCGGGCCCTTGCGACCTAAAaTGTCCATGTTTCGTCAaCAAGACCTG
GTGTCAGCGCAATTGCTCATGCGCTACTGATTGTGGGAAATTAATTTCTCCCTAAGAGCT
CAAAAGTaCCTTTGGTGAATACTAaCCTTATTCCCA
>contig00506  length=118  numreads=14  gene=isogroup00050  status=isotig
GGCCCCCGGCGTTTTCCAGGTTGCAGATGTGCGTGTGTAAAGGGGGCATGCGAAGATGCT
CAATGTGTATGTCGAAAACATAATCGAGAGTGCGACCCagAGCGTTGTAGATGCTTAG
>contig00507  length=57  numreads=13  gene=isogroup00050  status=isotig
CAATGTGAGTGCATAGTTGCTATAAGTATACACGCTAaTACTACATCTCCATATCAG
>contig00508  length=481  numreads=14  gene=isogroup00050  status=isotig
AAAaGGAAagCTATAACAACAACCacTGTTGATATGGGCTTTGATGAAGCAGGACCTTCC
GATGATTTTAAAGACAGAAGaGTATACTGCCGGAATGTTgAaCTTCAAATGCACGATAAT
ACGAGTGTTGCTGTGCGAATGTCACAGCATGGATTTGGTGCATTTGCCGTCcGCAACATA
AAGCCATCACAGTTtATTtGCGAATACGTAGGAGAATTCGCCAATAACTTCACGATGCAC
CATCGAGAGATTATTCACGAGCACACAAAAaGGaCTaCATGTATAGTCTTGAAGAGCAAG
aTCAGATCCATGAAGGAAAGCGGAAaGAAAGATGGAAACGACTCGAATGACGCGGCTGAA
GTGCTTGATAGTTAtACTTGGGCAACTTCAGTCGATACATCAATCACAACAAGCAAAaaG
GCTAATTGTCAGGCCACGTTCACCCGTGTTCACGGAGATCTACGACTTGGGATTCGATGT
T
>contig00509  length=4  numreads=12  gene=isogroup00050  status=isotig
CAAT
>contig00510  length=162  numreads=2  gene=isogroup00050  status=isotig
AGTTGGAAGAGGAGACAAGCATATCTCGGCCTGGTAAAATACCTCCTAAATCTGTCGAAA
ACGAGGTTCCATGCCGCTGTTATCCGGGCCCTTGCGACCTAAAATGTCCATGTTTCGTCA
ACAAGACCTGGTGTCAGCGCAATTGCTCATGCGCTACTGATT
>contig00511  length=143  numreads=6  gene=isogroup00050  status=isotig
ATAGTTTATCCTTTCTCTATGCAAGGCGATTGGTTGTTGAAGCTTCCAGGTGTTCGCCTT
CCGCGAAGAGATTTTACCAGATGATCAAATTGAACTGAACGAGTTGGAAGAGGAGACAAG
CATATCTCGGCCTGGTAAAATAC
>contig00512  length=115  numreads=5  gene=isogroup00051  status=isotig
AAATCTTCTGGCTCTCACCACCATCTTACCCATAATTGGCAGCTTCTGCATATCCCGCAA
TAATGCACTTTATACTTACCGGAACAAAACAGCCTATACTACAAATGGACCCTCT
>contig00513  length=50  numreads=5  gene=isogroup00051  status=isotig
AGGTTTCAATATTGTGTTACTACTTGCCACGGGTTCACGCTCACACCACG
>contig00514  length=78  numreads=7  gene=isogroup00051  status=isotig
AaaGCCTCAACACCACCGGGTCTCACTCACGAGTCGTTCTAGATCCTTGCCCTCTGTTTA
TGGCGcTTTACAAAaTAa
>contig00515  length=68  numreads=7  gene=isogroup00051  status=isotig
TTGTTGGTAAAaGTTATAGCGACTCGCACACAAGCACACAATTAATTTGGGCGTCTGATC
ATTGTGAG
>contig00516  length=56  numreads=7  gene=isogroup00051  status=isotig
ACTTGGCAGTGTGCGCGTTTGCCTGAAGCATGACAACGCCACcGCCcTCGACTAAT
>contig00517  length=58  numreads=8  gene=isogroup00051  status=isotig
GTAGGTtCTCTTGACGAATGCTCCTTACTAGAAGTTGTAATCGGTTCACTTCAATCAG
>contig00518  length=858  numreads=13  gene=isogroup00051  status=isotig
GGAAATACATCGGAGCATTTACTGTTCATCCTGTTCGCAATATATCGACATGCTTACGGA
AAACGTTGACAGTGAATCTGAAGTGATCAaGTGTCCCATGATATATATATTTCGATGaGG
TCACCTAAGTcaTCGACACTGTATTGGGCgAACACCAGATCGGACTTCAGTAATTtATCG
CTCAGGGgTCTATCCTCTCCAGAACGGACATCCTAAGTATACGATGACAGCCCCAGCTCT
GGGATCCCAGCAAGTTCTCAGATATAAACTTCGTCATGGCAAGCTCTAGAAGGAATTATC
GAGTCCTCTCGACCTCACTCAAGTAACTCCCAACCTCCTAGCaCACTTATTTGTCGCCAC
CTTAACCACAATTTCTTGCCATTATGCGTTTCACCATCGTCGCTCTCGCTTTCACCcTCG
CCGCGGCTGCGAATCCGACCTACTCCGACCCCAAGAAGTGTATCTGCCACAAGGACAAGT
ATTGGGGCAAGGGCACGAACATCAACCAAGGCTATACTTACTACAAATGCTCGTATCATA
GCGGACACTGTGTATGGAGCGGTATCGACAGTCAGCTTCAGAGCAAGGaCAAGAACTGCC
CTTcGTCGGCTTCCGACGTCAAGGATGGCAACTTCAATTGCCGAGGAACAACAAGTGGGA
ACAGGGCAGGTTtATTGAAAAGGgTGAGCcTTGGTACCAGTGTGCTTACCCCAAGGGTGC
TTGTACTTGGGAGACGACCGGCGAGCTCCTCAACAAGGCTCAGACCAACTGCCCCGTGGA
CGCGAAGTGCCAGTACTACTAAACATGCTTGGCCAGAATTTTTCCCAAGAACCCttAAGT
TTACCCAAGAAAACCCTT
>contig00519  length=2  numreads=3  gene=isogroup00051  status=icl_thresh
TT
>contig00520  length=267  numreads=23  gene=isogroup00052  status=isotig
ATGGTGCACCCCCGCCCCCACCCTCGCACTtcGCAACATCCTTCGCTCACTAGCTACAAA
TATCCTTCGCTCACTAGCTACAAATACTCTGACGGTTTCTAAGTCCCTTCGCAATATCCA
GTAATGAAGCGCAATTCAACTCAAGGCAAGCAATTATCAGTAAAAGTTTTATATCTGCAA
TCGTGTTTGCCTAGTCATCCGGATAATGTCTAACTTCACGGACACGTGTATTTACTCATA
AGGCATCTACGATCCTAGTGTCTAGGT
>contig00521  length=64  numreads=23  gene=isogroup00052  status=isotig
GTTTTTTtAAATCTCGTTTATGTATTGTTAACGAAGGTGTGCACTCACGTTGCCAAAATG
AGGT
>contig00522  length=254  numreads=21  gene=isogroup00052  status=isotig
CTATAACGCCCCGGTCCCCcTCCGTCAGTTGTGCAAGCGATAGTGGCTTACGGTATGCGT
ATCGAGCGACCATCACATTGCCTCTCCATTCAATACCAAAGTGCTTCTTGATCGACCGGT
TCTGGCAGGAATTTCGATAATCTGCTGTAATGAAAATCCGATAGTCATGGTGCAAGCGAA
TGAAGTAATCTGGTCCGCGAGTGTATCGAAGTGCAATAGCACCTAGAGGAAAGACAGAAT
CCACATCAaGCTGG
>contig00523  length=53  numreads=4  gene=isogroup00052  status=isotig
TCGGCGGCAaGGCCCATACGCATAGATGCACCGCTAATATACTGGCTATCAGC
>contig00524  length=100  numreads=8  gene=isogroup00052  status=isotig
GTTATAGTATGTTGGAATATCGACcGTCGCcGGTCGTATATTtCCGGTCGAGTATAGGCG
ACAGGAGTAAGTGTGAcGTAACCCCCTCTATCAGGCATTG
>contig00525  length=638  numreads=19  gene=isogroup00052  status=isotig
CGTAGAAAATACTGTGGAAAATGCACGCAATTTTCTCTAGTTTTGAGGTCACCCATATGC
CTTTTCGCATCCAATCGGGCCGAGCACCGATGGAGTACACTCACGTGTTTTTGCTCTTTC
TTTAACTTGAAATTTAAAAaGCCTACAGTCTGCGATGCTCTTAAATGTCATAGTacatCA
gccttttcgTttCccAGCAGAATCAAACGCGAGATTGCATGCTAGGATATGATAGCAAAT
TACGAACTCTCGCTATCTGGTACTGGCCTGTGGATGCTCAAGGATTACGCGTCACTCCCG
ATAAGCTGCGCGACCACAGTATTTTTTATGACTTTCTTTTACCTTCCTGCTTCTGTGCCC
TTACATCATGCGAGGAATCTGCACACACGGAGGCATTTATCGACTATGCTCTCGAAGGTC
GTTGTGTAGGTAAATGGGTAATGTCCTGTGCTACGGCATCTTGTGGCTTTTTTTACAATC
TCGAGCAATTTTACGGTATGCATAAGTTGCCGACTCGCATGTATAGGCGTAGAGGCGAGA
AGTGCTATGCGCCCcTTTaTTtGCATAGAGGCGACCcACCgATTCGTTTGCCTCTTATTG
ACTACGCTCCTGTGATtCAATTCCGCATGTACACCCCC
>contig00526  length=289  numreads=4  gene=isogroup00052  status=isotig
TAAGTTTTGTGTATTCATCTATACGTTAACACCTACTGCATGATGGTTCCAAAATGCTCT
ACGGTAGATGCTAAGAGCCTTTGtATGACCAGTGGCTCTTCGACAGTTGATCCTGCTTCA
GTCTATCAAGCCGCCTTGAGTTAGTACACGTGCATATTTGATGTGGCCAAtgtaccataa
atacatctgtgtcggcttccgggtctgggatcgtcgtcaattgtcctcatgtcgccaatt
ttacttgttttctgaccgctttttgtatcaacaggcgtagaaaaatact
>contig00527  length=1  numreads=2  gene=isogroup00052  status=icl_thresh
C
>contig00528  length=354  numreads=22  gene=isogroup00053  status=isotig
AACATTGGgTCGGGCGTGTcGATCATCAAGGTGGACGAGGACGGCTCGTTCGAGCGTGTT
AGTGGGACGaGTCTCGGTGGCGCCACTCTGTGGGGTTTGCTCAGTCTGCTCACGCCGGCA
GAAACGTTCGATGAGATGCTCGATTTATCCGAACgCGGGGATAACTCGACGGTGGACATG
CTCGTGGGAGATATCTACGGGCAGGATTACGGCAAGCTTGGGTTGAAGAGCACGACCATC
GCGAGTTCGTTCGGGAAGGTGTTCAAGAAGGGCGAGAAGAAGCAGTTCTCGGCAGAGGAT
ATCAGCAAGAGTCTGCTGTACGCCGTGTCAAACAATATTGGACAGATTGCGTAT
>contig00529  length=62  numreads=22  gene=isogroup00053  status=isotig
TCCCACACGCCCCCTCGTCGTTAGGGGCAACCATCCGCACCAAGAATCAGAAAAgaaaTC
AC
>contig00530  length=58  numreads=14  gene=isogroup00053  status=isotig
GTAGATGCGATCCAAcCCATACTTTTCGGCGTTCATATACCTAAAATAAGTGTAACAG
>contig00531  length=203  numreads=16  gene=isogroup00053  status=isotig
AGCGCCCGtTTGGTACCTTTGCTCCAGAACCGGATGGCATACGAGAGCGTGCCGATAGTT
GCTGCATGACCTAGATATAATATATAAAAGAGGAGCGATGATTGACAAGACACCGcgGCC
GTCGTTCCTTGATAAGCTTCCTCCGCCGGCGTAAACATTTCACTAGCCCAACGCCACGTA
CCTCGAATAAAGCACCCACCAAA
>contig00532  length=88  numreads=8  gene=isogroup00053  status=isotig
TGCAGTTGCGCAATGCAGTAGGTCAGTCACCTTTACCCGCGTCCGAATCGATAACAGAAC
GCACaAAAACCCTTCGTGCCGGAGAAAC
>contig00533  length=166  numreads=13  gene=isogroup00053  status=isotig
CTCCTCCTCCTCCTCCTCCTcCCTACCCtTTTTTTCTATACATCTCCAATAATAACCAAG
ATAATACGTAGAtTATTATagTATCACCCATGCAAATCATCCCTTCACGACCGAATCAAT
GGATTCGGCGCCGCAACATGTTTGATCCATGCACCGATAGAGCCCC
>contig00534  length=19  numreads=8  gene=isogroup00053  status=isotig
TGCAGTTGCGCAATGCAGT
>contig00535  length=152  numreads=21  gene=isogroup00053  status=isotig
ATGAACGCCGAAAAGTATGGgTTGGATCGCATCTACTTTGGTGGGTGCTTTATTCGAGGT
CATGCAGCAACTATCGGCACGCTCTCGTATGCCATCCGGTTCTGGAgCAAAGGTaCCAag
CGGGCGCTGTTTCTCCGGCACGAAGGGTTTTT
>contig00536  length=973  numreads=58  gene=isogroup00054  status=isotig
GgCCCTCTTCcAAGTCCCCCCcTCATCGTCCAAcGCGACGACACCCCAAGCTAGTTAATT
TCCCAACTCTAACCCCCCcGCTCGTAATCTACCAAAATGGAGGATGAGGTCGCTGCTCTC
GTtATTGACAACGGTTCCGGCATGTGCAAGGCCGGCTTTGCCGGTGATGATGCCCCTCGT
GCCGTTTTCCCGTCTATCGTTGGTCGCCCACGTCACCAGGGTGTGATGGTCGGCATGGGT
CAGAAGGACTCTTATGTCGGCGATGAGGCCCAGTCGAAGCGTGGTATCTTGACTCTCAAG
TACCCGATCGAGCACGGTATCGTCACtAACTGGGACGACATGGAGAAGATCTGGCATCAC
ACCTTCTACAACGAGCTGCGTGTGGCTCCCGAGGAGCACCCGGTCCTCCTCACTGAGGCT
CCGCTCAACCCGAAGGCCAACCGTGAGAAGATGACTCAGATCATGTTCGAGACGTTCAAC
GCTCCCGCGTTCTACGTCGCGATCCAGGCTGTaCTCTCGCTCTACGCCTCCGGTCGTACC
ACTGGTATCGTGCTTGATTCCGGTGATGGTGTCACCCACACCGTCCCGATCTACGAGGGT
TTCTCGCTCCCACACGCGATCCTCCGTCTCGATCTTGCCGGCCGTGACTTGACGGATTTC
CTTATCAAGAACCTTATGGAGCGCGGTTATCCCTTCACGACCACTGCTGAGCGTGAAATC
GTTCGCGATATCAAGGAGAAGCTGTGCTACGTTGCGCTCGACTTCGAGCAAGAGCTCCAG
ACTGCTGCGCAGTCTTCTGCTCTCGAGAAGAGCTACGAGCTTCCTGATGGTCAGGTCATC
ACCATCGGTAACGAGCGCTTCCGTGCTCCTGAGGCCCTCTTCCAGCCCGCATTCCTCGGT
CTTGAGGCTGCCGGTATCCACGAGACCACTTACAACTCGATCTTCAAGTGCGATCTCGAT
ATCCGTCGCGATC
>contig00537  length=358  numreads=25  gene=isogroup00054  status=isotig
TTTACGGCAACGTCGTTCTCTCGGGTGGTACCACGATGTTCCCGGGTATTGCGGACCGCA
TGCAGAAGGAGCTTACCTCGCTCTCGCCGTCGTCGATGAAGGTTAAGATCGTCGCACCTC
CCGAGCGCAAGTACTCCGTCTGGATCGGTGGTTCCATTCTTGCCTCGCTCTCCACCTTCC
AGAACCTCTGGTGCTCGAAGCAGGAGTATGATGAGTCCGGCCCGGCCATCGTTCACCGCA
AGTGCTTCTAAACGGCAATGGCCTGTGTTAaGGTGGCGAAAGCCATGGACTAAGACAGAA
GACGCGCGTAGACCACGAAaTTGTACATGGCAggatggTTCGCAGTGAGTGACAGGCC
>contig00538  length=323  numreads=26  gene=isogroup00054  status=isotig
TCTACGGCAACGTCGTTCTCTCGGGTGGTACCACCATGTTCCCGGGTATCGCGGACCGCA
TGCAGAAGGAGCTTACCTCGCTCTCGCCGTCGTCGATGAAGGTTAAGATCGTCGCACCTC
CCGAGCGCAAGTACTCCGTCTGGATCGGTGGTTCCATTCTCGCTTCGCTCTCCACCTTCC
AGAACCTCTGGTGCTCGAAGCAGGAGTATGATGAGTCCGGCCCGGCCATCGTTCACCGCA
AGTGCTTCTAAACGGCAATGGCCTGTGTTACGGTGGCGAAAGCCATGGACTAAGACAGAA
GACGCGcgTAGACCACTCAGTTT
>contig00539  length=35  numreads=10  gene=isogroup00054  status=isotig
CGCAGTGAGTGACAGGTCGCAGTGAGTGACAGGCC
>contig00540  length=260  numreads=16  gene=isogroup00054  status=isotig
GTCGTCCCCTCCATCGTCCTCCAAGCAAAAAaCCAtGGGAAAAGGCTcGCCTCCGTCctC
GCTCTCGCTCTGCTTCGCCATGCTTACCGTCTGAAtcAGTTCACGGATCTCTCGCTCGTG
CCGGAAAGGTCAAGTCGCAGACCCCCAAGGTCGATAAACAGGAGAAGAAGAAGACCCCGA
AGGgTCGGGCCAAGAAGAGGATCCTCTACAACCGCCGCTTCGTGAACGTTACGCTCCTGC
CTAACGGCAAGCGCAAGATG
>contig00541  length=214  numreads=14  gene=isogroup00054  status=isotig
AACCAGAACGCtGCGAAATAAACgTCGTTCGCCTTTtCGGGCGTGCGCACgACCACCCCC
cTCcTCTGCCTGGCGCAGCCACATTCATGTACACTACTTGGAGGGCATCACCGGGGCgCG
TCAGTTCagggggggACcACgTATTCTGtGTTTTTTTTtGTtCtACGTtGTTCTGCATCA
TCATTGCGCATCTGTAGgAGCATtATGCTAtCTT
>contig00542  length=475  numreads=16  gene=isogroup00054  status=isotig
TGGTAGTCTCTAAttCCTTCACATAGTCACATGTTCACGGTGGAGGGTtCAAAAAGGAGG
AGGACGACGATCGCCTGATTGaCCATTCTCAACCTCCTCTCACcACCACCACCACCACCA
CCGCCATCATCAACAACGCTCTGATCAAAGCCATGCCTTCCAACAAAGACGGCCAGTACA
CCGTTACCGGCTCTGGGACCAACTCCCAGGGCAACCACTACTGCAGCCGCGACTTTGGAT
CCGGCACGAGCAACTCGTACCACTACTCGAACCAGAACGGCTCGTATTACTACCAAAACC
CCAACGGCTCGACGTACTACAATGATGGCCAGGGCGGCTCGACGTACACGTCGCCCAACG
GCTATGTCTACAGGAAGTGAGCACTGGCGGCGGGACGCCAACTATCCATCATGAGCGCAG
AAGGATGTGAGGCTCAAAGGACTaTGAcAAACTATGTCTTCAaTTATGCGgAaTt
>contig00543  length=188  numreads=15  gene=isogroup00054  status=isotig
TGAGTCATTCTACCATCTTCCACATCCACCCTGCCTTTCCCTGCCATCCTCCattttttt
ttttAAAAAaataTAAGATGATACCGCAAAATTCAAGCATAGTTCACACTGAAACTACCG
TGTTGACAAAAaaTGCATCTAaCGTCTTTCGCTCCTATCTGATCTTACTCTCCCaccctc
GCAACCGC
>contig00544  length=84  numreads=11  gene=isogroup00055  status=isotig
GgAGCATCTACCATTCACCCATCCTCGTGTAGTGGGGCGCGTCACGCAGCAGGGGCCTCC
TGACcTCGAACTGTCATGACGCTA
>contig00545  length=199  numreads=12  gene=isogroup00055  status=isotig
CCTTAGAACCGTCCCACGGgACGGGTCTGGTGCTCTGGTGACGtCTTTCGTCGCAAgAGG
GTGAGTGACAGCCGAGAGCCCTCAAATACTAAGCTAGTAGTCCTTCGCTGcACCCGACAA
CGATAGCGGAGTCCCGTCGGTAAcGCCCAGTACTGCAAGGCTTCAGCCTTTTGCCCACAC
TATTATCCCGATGCTCCCG
>contig00546  length=33  numreads=11  gene=isogroup00055  status=isotig
CCAAGGTCACTCAAGGGCCGTCTGGCTTTACTG
>contig00547  length=114  numreads=13  gene=isogroup00055  status=isotig
TTGCaTTCCGCCgTATCTGCTACACCGTTCGGTATGGAGCTCgTTAGCCAATCCCGCACT
TCAGGACTGTTTACCTAGCTACTGGCcGTCCCAAACCGCCACGCTACTTTACCA
>contig00548  length=380  numreads=11  gene=isogroup00055  status=isotig
GTGCCCACACCCTTATCCTTTTATGTTCATCCCTCTTCATAGTTTGTTAAGTATAACTGG
AGTCGCGTACTTGTCTTAATTACGTGCTATGGCTAATAAaTACAGAATTTTTtCATTtAA
AAAAAaGaTGCCATCAGATGACATGTGCCTTGCACGgCGGTGCCaTAAAAAAAaaCGTaT
GCATTTATGTgtAaCcctactAatgTtttctatatgaCctctgactcatagatgtttatc
aagatagTACATCaCAAAATTCGccGATCCATTCAACCCCTGACATGGATCATCCTTAAT
CAGGAACGggAGCATCCAttGggCCaaCAAGAcaaccctatctaagtggacaggctggga
tcggtcgactcacgtgttcc
>contig00549  length=202  numreads=12  gene=isogroup00055  status=isotig
CCCTAGAACTGTCCcACGGGACGGGTCTGGTGCTCTGGTGACGTCTTTCGTCGCAAGAGG
GTGAGGAAAAGCCGAGAGCCCTCAAGTACTAAGCTAGTAGTCCTTCGCTGCACCCGACAA
CGAtAGCGGAGTCCCGTCGGTAACGCCCAGTACTGCAAGGCTTCAGCCTTTTGACCACAC
CATTATCCCGATGCTCCCCGGG
>contig00550  length=144  numreads=5  gene=isogroup00055  status=isotig
AACGATAGCGGAGTCCCGTCGGTAACGCCCAGTACTGCAAGGCTTCAGCCTTTTGCCCAC
ACTATTATCCCGATGCTCCCGCCAAGGTCACTCAAGGGCCGTCTGGCTTTACTGTTGCAT
TCCGCCGTATCTGCTACACCGTTC
>contig00551  length=140  numreads=11  gene=isogroup00055  status=isotig
ACTGTTTACCTAGCTACTGGCCGTCCcAAACCGCCACGCTACTTTACCAGTGCCCACACC
CTTATCCTTTTGCGTttCATCCCTCTTCATAGCTTGTCAAGTaTAACTGGGTaCGCGTAC
TTGTCTTAATTACGTGCTAT
>contig00552  length=340  numreads=5  gene=isogroup00056  status=isotig
AGAACTGACCATCCACATCGCCCACAAACCTTGCTGTGACTGGTCCACGACGCATGGTCC
ATCCGCAATACTTTTGCCTCCACCATAAGACCTATACTTGCTCCTTGCGCACAACTGCGC
GTGCAATCTCTCCAGTCTCTCCTGAAGCCATGATGCAGGTTTCAACCGAAGACTGTCACT
ATCGTACGCCCAGCTTCCCAAGTACCTGTCGTGCAACGGCAATGCTCAGTGACGACAAAC
AACTCCCTGCCGTACTTGATTTACACACATACTAGTGGCAGCGTTCACTATTCAGCTGTT
TGAGCTGGTTTACAATACCGAAGATGATATCAAATGGATA
>contig00553  length=125  numreads=5  gene=isogroup00056  status=isotig
TGGTTGTGAGTGTTACGTATGCTCCcAAGAAAGCCGtcTACCGCTTCAGCTGTCTATCGC
AGGAAGCCCTCATCGTGGATTAAATGGGTCTTCCTTTTCATGCGTTATGGAACTTTGCCA
CTTCA
>contig00554  length=301  numreads=11  gene=isogroup00056  status=isotig
GGGGTGTGTGGCACCTCCcGCCGCCAAACAGCTAACTAAGTATAGGTATAAGACTGTTAA
TTTATCAACACTTTCATAGCCACTTTACCCCCTATACTGCCGCCGCATGCCGTCCATGGG
CCTTTTTCCGTAACCTGTTTCCTTGTTTCCTCTTGAtAATTGTGCAGTCCATCTtgATTG
CGAGAGTATTTGCGCTCTATGATCGGAACAAACGAaTACTGTACATCATGTGTTCTACGT
ACTTCCCTAGTTCTTTCCTCGGTATCGCCAATGTTATAAGAAaCCTGTTAaGTCCTATGA
C
>contig00555  length=836  numreads=20  gene=isogroup00056  status=isotig
ATATGGCGCAAACTGCCATCCTGCGTCAaCTGcAAaCGACTTGATCTATATTgTATCTTc
tATTCTCCCACTTgTtCcGGATtcTGTCATGCTTGCCTTGACTGTTCgTCGGGCTTATCA
GctGTCACGtGGACCgCTCGCGGAGCCCATACTGTATGTTGTCCTTCGTGATGGAACCTG
GGCTTTCTTTCTTGTTTGGCCCATTATCgTTATTGctGGCGTGCTCATGGCTGTGGGTCA
CAACAAAGGATCTTTCATTATCATGAATGCATGGTTTTGCACTATCATGACATTCACGgC
CACACGTCTCATTCTAAATATGCGACGGCTTGCTaCAAAATCTGAgCTCAGACACCAGAa
GGCTGACTCgaGCGGgAATAtAaCAACTGAACaTaGTGCagCTGtCcTTAcAaGCGgCAT
TGGTCtcGAGCTGAGctAtGTTTTCCAAGtaCGAAGCCGACTCTCAaCATTCTATGGTGG
ACAATAcGTTCCCCCCTTCcGACAaCGAGGCTTCGACGcTtCCGCAACAATGGCACGAaC
GTcaaaaGCCAaCTAGTCCcGCCCGTATAACTATACGGCACATCGTCGCCGCTGTACAGT
ACCCAATATCCTCTTACTGTGGACTTGGCAAaGACGACATGTATGCCTGGCACCGACaTT
CCTTCTAATATCAAGAATTCATCTGATACTCTGCACTTTACACGCTACCAGTGGCTCAAT
TCATTGCGGAACTTGATGCCCATATTCAGGATCCACTCAATATTCCTCGCAGCCAAATCT
TTGACATGTATGACCAAAGGTTCAGCCAAGCATTGATTCTGAATGCACTACGCTAT
>contig00556  length=320  numreads=16  gene=isogroup00056  status=isotig
TGGTTGAAGCCCTCATCGTGGATTAAATGGGTCTTCCTTTTCAtGCGTTATGGAGCTTTT
CCACTTCAGGGGCTGTTAATTTATCAACACTTTCATAGCCACTTtGCCCCCTATACTGCC
GCCGCATGCCGTCCATGGGCCTTTTTCCGTAACCTGTTTCCTtGTTTCCTCTtGATAATt
GTGCAGTCCATCTTGATTGCGAGAGTATTTGCGCTCTATGATAGGAACAAACGAaTACTG
TACATCATGTGTTCTACGTACTTCCCTAGCtCTTTCCTCGGTATCGCCAGTGTTATAAGA
AaCCTGTTAaGTCCTATGAT
>contig00557  length=60  numreads=7  gene=isogroup00056  status=isotig
ACGATTATGTTCAGAACTGACCATCCACATCGCCCcACAAACcTtGCTGTGACTGGTCCA
>contig00558  length=269  numreads=9  gene=isogroup00056  status=isotig
CGACGCATGGTCCATCCGCAATACTTTTGCCTCCACCATAAGACCTATACTTGCTCCTTG
CGCACAACTGCGCGTGCAATCTCTCCAGTCTCTCCTGAAGCCATGATGCAGGTTTCAACC
GAAGACTGTCACTATCTGGCAGCGTTCACTATTCAGCTGTTTGAGCTGGTTTACAATACC
GAAGATGATATCAAATGGATATGGTTGAAGCCCTCATCGTGGATTAAATGGGTCTTCcTT
TTCATGCGTTATGGAACTTTGCCACTTCA
>contig00559  length=205  numreads=11  gene=isogroup00056  status=isotig
TGACGCAGTGATGGTCCATCCGCAATACTTTTGCCTCCAtCATAAGACATATACTTACTC
CTTGCGCACAACTGCGCGTGCAaTCTCTCCAGTCTCTCCTGAAGCCATGATGCAGGTTTC
AACCGAAGACTGTCACTATCTGGCAGCGTTCACTATTCAGCTATTTGAGCTGGTTTACAA
TACCGAAGATGATATCAAAtGGATG
>contig00560  length=312  numreads=14  gene=isogroup00057  status=isotig
AGCTCTTTCTGATGCCCTTCACTGCGGGAGGCTCACCCGGCTCTATGTCTCGGCACGACA
CACTCTGTCTGACCTCAGCAGCGCTCGCGCCCGGTGGAACTGCGGGGAACGTGCACACAT
ATGCACACTTAGCGCACGGTCAACGCCCGCCGTGGTCAACGTCACCGTAATCAACGGAGc
tCTGGCTCTCCGTCTTCCTCCACACACACACGCCCCACGATCAACCCCAGATCTGCCTTC
TCCCCACTGCGCTTAATCGGCTCGACATATTTGCCTTAACGTTCGAGTTACCTACTCGTG
TTTGAAGGCGGG
>contig00561  length=54  numreads=9  gene=isogroup00057  status=isotig
TGGGTCGGCTTACATATTTTGCCTCGCCAAGCCTAAATATTGAGGTTTAAAacG
>contig00562  length=294  numreads=16  gene=isogroup00057  status=isotig
TGCAACCTgCTCTGCCCAGTAGAGTCGTGCTCACCTCACCAAGCTCTTGACTGTAGGCTT
TGGTGTGTGGACCGTCATCACCGTCAACGCATTTGTGCTTGGATCCGATCATGCCCCGCA
AAACGGaCGCATTACATGCACTTGTTGCGCTCGCGCTCTTCTCAGGCGTGAGCGCCCAAG
ATCAGCGTCCTACGACAGCCGCGGCCGTCTCAGAcTCCCcAAGTACcTCTGCcGCCCCGA
CATCTACATCcTCGATCCcACCACcTCCtACCAcGACCTCCATTCcACCTTCAc
>contig00563  length=322  numreads=13  gene=isogroup00057  status=isotig
TTCCCGACTGCCATCTCCGCGTCCTACACCCCTTATCCCACGGCATCCtCCATTCCCAAC
GCCCTTCCCGAGGTCGTCTATCCCGTCACACCTCTGGACCCTcTCCCCGTTTCCGACCCG
CTAGACGGACCATGGCTtcTCCCGGACTTTAGCAGCGCCTGGGAcAAGGCATGGTCGCGT
GCCCAGGAGGCGATCGCcACACTCTCTCTTGAGcAAAAGGTCAACATcACCACCGgCACA
GGCTGGCAGATtGGGCCGTGCGTGGGCAACATCCCCCCGATCAGCGACGATGTAcTCCCG
CGTGGACTCTGTCTgCAGGACT
>contig00564  length=29  numreads=9  gene=isogroup00057  status=isotig
CGCAACCTGCTCTGCCCAGTAgAATCGTG
>contig00565  length=264  numreads=13  gene=isogroup00057  status=isotig
CTCAGCTCACCAAGCTCTCGACTGTAGTCGTTGGTGTGTGGACTGTCATCATCGTCAACG
CATTTGTGCTTGGATCCGATCATGCCCCGcAAAACGGACGCATTACATGCACTTGTTGCG
CTCGCGCTCTTCTCAGGCGTGAGCGCCCAAGATCAGCGTCCTACGACAGCCGCGGCCGTC
TCAGAcTCCCCAAGTACCTCTGCCGCCCCGACATCTACATCCTCGATCCcACCACCTCcT
ACCACGACCTCCATTCCACCTTCA
>contig00566  length=8  numreads=12  gene=isogroup00057  status=isotig
GAATCGTG
>contig00567  length=120  numreads=6  gene=isogroup00057  status=isotig
GTCTTCCTCCACACACACACGCCCCACGATCAACCCCAGATCTGCCTTCTCCCCACTGCG
CTTAATCGGCTCGACATATTTGCCTTAACGTTCGAGTTACCTACTCGTGTTGGAAGGCGG
>contig00568  length=231  numreads=37  gene=isogroup00058  status=isotig
ACcGTGCGGGTGTGGAAcGCCGTCACAGGcGAACCCATCGCTGTCCTCAACGGACATGAA
tccTCGGTGAaTTCCGTCGGATTCTCGCCCGATGGCCAGCGCATCGTCTCGGGCTCTTcT
GACAAGACCGTGCGGGTGTGGAACGCCGTCACAGGCGAACCCATCGCTGTCCTCAACGGA
CATGAAgagTcGGTGATCCGTCGgATTCTCGCCcGATGGTCACCGgATTAT
>contig00569  length=65  numreads=14  gene=isogroup00058  status=isotig
CTCGCAGGACTATTCAAACACTCAACTgaTaTGGAACGCGGATGAaTATCTCGCGTCccc
AGGTG
>contig00570  length=114  numreads=21  gene=isogroup00058  status=isotig
TACCACCAGATACTGGAACTACATCCCGTTCcGATCCATCTTCGCTGACTCTTTCCTTCG
ACGATGACTCTGGCTGGCTCTTTGTAGCTGAAAGCACCGCTACAAAGCCCAAAC
>contig00571  length=277  numreads=15  gene=isogroup00058  status=isotig
GGCTgTGCTGGGTCCCTGTCAATCGTCGAccttgcgAaCTTGCTTCATGTGGCCATACcG
TTGcACTCGgTGCCAGCACaGgCATTGtACAaTCCtCcGTATCACTTCCcTtCTCactGC
TGCTTgaGgCcTTACTTTTTCgAaTcTcTtCTgTTTtCTAtGcTTtGTTAGCTCTTTGAG
TTTCTAAAcTCgAAcgaATCACGGAAGGCACGaTGGAcgTcTTCTATTGtCGTTTAGCaT
ATCCTCAAtCcATGTAaTATTtATACTTTTCCATCAC
>contig00572  length=123  numreads=9  gene=isogroup00058  status=isotig
ATCTCAGCTGAAGTGTTTGtaCacgTgaGGtCGaCcTGACTTGTTCgatctCcTGTAATA
TAGTCaTGTActtCCTTAGgTGTatATGTgaTCCcataggCAtttCGCAGTGAGTGACAG
GCC
>contig00573  length=277  numreads=15  gene=isogroup00058  status=isotig
GACTATGCTGGGTCCCTGTTAATCGTCGACCCTATAAaCTtgcTtCATGTGGCCATACTG
TTGTACTCGgTGCCAGCACAGGCATTGTCACGATCCTTCGTATCACTTCCCCTCTCATTG
CCGCTTAAGGtcTTACTTTTTtGAATCTCTTCTgcTTTCTATGCTTTGTTAGCTCTtCAA
GTTTTtAGGTTAAAAGAGATCACGGAAGGcACgATAGACGTTTCTATtGCTGTTTAGCGT
ATCCTCAATCCaTGTAaTATTtATACTTTtCCATCAT
>contig00574  length=251  numreads=11  gene=isogroup00058  status=isotig
CATCACCAGATACTGGAACTACATTCCGTtCTGACCCGTCTTCGCTGATTCTTTCCTTtG
ACGACGACTCTGGCTGGCTCTTTCTAGCTGAAAGTaCCGCTaCAAaGCCCAAACGGCTAT
GCTGGATCCCTGTcAACCGCCGACCTAATACACTTGCTTCCTGTGGCCATACTGTCGTAC
TCGCTGCCAGCACAGGCATTGTCACGATCCTCCGTATCACTTCCCCTCTCATTGTCGCTT
AAGGTCTTACC
>contig00575  length=150  numreads=13  gene=isogroup00058  status=isotig
TtCGCAGGATtATTCAAACACTCAaCTGATATGGgaCGCGGATGAAcATCTCGCGTcgCC
tGGTGTACCACCAGATaaTGGAAccACATCCCGTTccGATCCAccTTCGCTGATTCTTTC
CTttGAcGGACTCTGGttGGCTCTTTGTAG
>contig00576  length=976  numreads=22  gene=isogroup00059  status=isotig
GACATCATCCTCGCTTCTCTTCACTTTCCCAAAATGTTCTCTGCTCGTCTGCGCGCcAAT
cATCCcGTCCtCCGCACCGTCGCTGGTGCCATtGATAGCAATGGGCTACGCATCGCTGCT
GTACATCCTAGACGCTTGAACTCATCGTCGTCCACGTCTTCAACGAATCCCACACTTTGT
CCGGTCTGCTCAGCCCCGCTCCCTACACCGCTTCCGGCTTGTCCCTCATGCCGACAACAc
ATTCTGCGCGCCCCAAGTGATATGAATAAGCATGCTATTTTCGACATTGCAGATGtCCCC
AACCCCTTCGTCGTCGATACCaCAGCTCTAAAGCACCGCTTTCGCGAGGTGCAGCGTGTA
GTCCACCCGGATGCCTGGTCAGGGAACGAGAAGCAAGACATTGCTCGACAGCTCTCAGCA
CTGGTCAATGGCTCGTATAAGACCTTGCTGAGTCCCATGAAACGTGTCGAATACTTACTT
GAGCGTAACGGGATGCCCATGTCGGAGACTGACCAGCTCCAGGACCCCGCGTTTATCATG
GAAATAATGGAGGCACGAGAGGAATTAGAGGAGGCATCCAGTCAAGACGACGTAAATGCT
CTCATCGAGGCCAACCAAGAGAAAATTAAAGAgaCTTTGCAAGAGATAGAAAAGAGTGTT
GGAGAACAAAATTGGCAAGCGGTTAAGACCTCAGCCATCCGCcTCAAGTACCTTGAGGGC
ATTGATGCCGCGGGCCACGCTTGGCCAGAGACAGCATCGGATCACTAATACTGCAGTAAA
CCTATAATTTTTACAACATTCAGCGTGCAAGATGAAGAGGACATGTAaGGGTCCTCCTTG
AGTTTTCCAAGtAGCAGCGCCGGCGCcTAGGATGGATACTAGACAGATAGACGACTTGTA
AtCCCTAcTCAACTGCCGTAAATACAGTATACATACcTTTTTATAATGTCACCACaCTaC
AAAAAAAAAAAAaaCa
>contig00577  length=177  numreads=25  gene=isogroup00059  status=isotig
CcAGTATCCGTAGAGCCTGAGCTCGACTTGGACGCCGTGCGAGAGCAGGCTGCATTTATT
CTGGGATCGTCCTCGACACATTCAAGCGCGCCCAGTCAAACACCTACCGCAGACGCTACA
AGTTTAGAGAAGGATGATCCTCAGGGGCATCGTAACCGTCGACAGTAGTCTTTCGAG
>contig00578  length=61  numreads=6  gene=isogroup00059  status=isotig
CAGGTCCAGCGCGGTTTTAAACATGCGAAATGTTTGCGCTGACATCTTGCTTCTTGCCAA
A
>contig00579  length=1308  numreads=44  gene=isogroup00059  status=isotig
GAGTCGTGGGCGTGTGCCAGGGCCTGGCGGGCGAGGGAACGTTTCAGAGCGGGCTGCGCG
GAGCTAGTCGCGTCCAGTTGCATGAGTAGGCGGGACGTGGGCCGTAGAAGACGGGCAAGC
ATAGGGCAgTCCTGACTAGGACTCCGGACCGCTTATATGCTCTCTCTTCTACTCCTCCAC
TAACTAGGCGCtACTGATCTTGCAACGAgTgctGAGGTTTGCACttCAAGACACTGGATA
CGATGGGATCAGGTATTAGGGAGAAAgATTCTTGAAGAAGTcGATGtACACGAAAGATGA
TGTCGGAAcTAGCCGAAAATGGCgGaAACAAAAACACCTGCCTTCCAAGTTCGACTcCCC
ATTTGGAGCGAGTACTATGCACATTAGTACTATAGCGCTCTTCTACTTCTTTAGCCGCCA
ACGCAAACGATATTCATGTCaTccAAGTCTCTTGTGAATGCATCGTCAACGACATGATAC
CATTTGAGCTCGAAAATGATATACTTTAATCATACAGGCTCAATGCGGCAATGTCTTTCA
AGATCTTTCCCTTGAACAAACGGGGTTAAgCCTTGACATTTGATTCCCCAATCACTTAGC
CCCCgcaacTTCGTAGAAGCCCGAGACATCTTTTGTGGCCCAATTTGCTGTGACATGGTT
TGCGATGCTGCTTTTTGCTAGCGCATCATCAGCACACGGTACTCACGGCACCGCATGGGA
ATCAATTATCTGGCACAATCTTGACGCCtTATCTTACCTGGGCGCCGCATACGGCAGCCG
CCGATCACCTCGTTGGAAGCGCGTGTTGACCGGCCCAAcACCTTGAACTGAACTGGAGTA
ACTTTCTATCATGTTCGTCTGTAAGTTAAGTAGAAAATGATTAAACGTATAAAAACTCCA
GTACCGCGCATAACTGTTACATCCTGATCAAACTCAGATTCTTGCGGAACGCGACCGTGC
CCTGAGGGCATTGGATGTGACGTTGTTTATGTTTCCTgGaCTTCCGCAAGGTCACCTCAT
TCCACGcCCCGCGTGTCATTTCGGTTCCCAGGCGCCGACGCCACTTAGAACCCAACTACC
GGAAGTTCTCTGcGCAGCCTTTCTTGCGGCACTACAAAAATGACGGAGGAGTCGCTCTTT
CGTGTTgTGTTCTTCCTCTTCCCtTcCCTTCGCaTTCCTTCCCGACACAAAAGACAACCA
TGCGATACTTCTCTCTCTTCTCGTTCTTCGCTCTTTTGTCCATTTTTACTATTGTGACGG
ATAGAGCAAATGCTCAACGCCCACcACGGCGTAATCGACACATTCGAT
>contig00580  length=831  numreads=14  gene=isogroup00059  status=isotig
TCTCTGATGGCACCCCCATCGATTACGAAAAGGCGCGGCAgTTTATGGATTATTACTGTC
GACGTTTCAACTTCGGGAAAGAGGATATTACATGGGAAGAGGTTAAGCCcGGCCGCAGGG
gCGgAAaCCGAaCTTGGGAGGCCATCATGACTGTCGGCGGACGACGCATCGGTATGGGCG
GCGGAACCAACAAAAAaGCAGcAACCATCGCGTGTTACCTTGACGTCGCCTCATATCTAG
AGAGCTGCGATCCCACTCTTTGGCAAGCCTTTGTGGAGGCCGCCAAGACCGGGAAGGATC
TCGGTATGGCACCAAAGGTGTTTCTTCAGATGAGCGAACGCCTGGACGACGACATACGCG
ACCTTCTCTACGATATCAAAAaGAGCTCACTCTACCGGAACCGTCCATCGACGgCGTCAA
GCCAGACGGCGGGACCAGATGCGCAAGCTCCAAGACGCGCTCGAGCCCCTGCAACAGCCA
CATATCTCGAAGAGAAATCCACTCGCCTCCAGGAACGGAGGAAAGAGTACCTAGAAAACC
CAGCCATGGAGAAGATGCGTAACACCCGCGCTTCTCTTCCTGTCTTCTCGCGTGCGGAAG
ACATCCTGAAGCACGTAGAGGAGAATGAGGTCACTATCTGCATGGCGGCGACGGGCTCTG
GGAAGACTACGCAGATTCCGCAGCTCATCCTAGACGACTGGATCgAGAAAGGCAAGGGAG
CGCGCTGTAACATCGTCTGTACGCAGCCTCGTCGTCTTGCTGCCATCGCTGTCGCGGACC
GTGTTGCCAAAGAGCGCGGTGAAACGGTTGGCCGTGGATCGGTCGGTTACC
>contig00581  length=264  numreads=9  gene=isogroup00059  status=isotig
GACACAGGACTTGTCGGGCGCACGAAAAGCACCCAAGCTCGAAGGATCTCAGTCTCCGCA
TTCACACCCTGACCCACCGACGCGTGGTCATAAAATGCCTCCCCcACcATCATCcTCTCG
TGGCCATCGAGGTCATCGCTCAGGCAGCTCcAGACGCGGCTCTCGTGGCGGATCTGCGAA
GCCAGCGCAAAaGTCCAGAGGGCCTCAACTCCCCGAGCTCGAAGAGCCTGTTCACGACCA
GCCGTATATCTTACGCTCGCAGAC
>contig00582  length=315  numreads=12  gene=isogroup00059  status=isotig
GttTTTTTTTTtGAGTGTGGTGGCATTACAAAAAGTATCCATCCTAGGCGCCGGCGCTGC
TcTTGGAAAACTCAAGGAGGACCCTTACATGTCCTCTTCAtCTTGCACGCTGAAtGTTGT
AAAAAtTATaGGTTTACTGCAGTATTAGTGATCCGATGCTGTCTCTGGCCAAGCGTGGCC
CGCGGCATCAATGCCCTcAAGGTACTTGAGGCGGATGGCTGAGGTCTTAACCGCTTGCCA
ATTTTGTCTCCAACACTCTTTTCATCTCTTGCAAAGTCTCTTTAAttTTCTCTGTAACAT
GCCCAtcagccatat
>contig00583  length=147  numreads=34  gene=isogroup00060  status=isotig
GgACCTtGACTAGCGTCTAcAacgacaTACTGCTTTACCTCGAGATTTTTtACATGTTAC
ACATCTTGAATATTCCGATAGGATATGAAAGAACAGAGTGGTGGACTTTAAACCTACAGC
TACAAGAAGTTTATGTTATCCAGTCAT
>contig00584  length=81  numreads=37  gene=isogroup00060  status=isotig
GTTCGACATCCGATCTTTGACGATGCTGACTGTGACGACTCACTCGCCGATTTCATGTGA
TGGCAAATGCCGaTGATATAG
>contig00585  length=51  numreads=40  gene=isogroup00060  status=isotig
CCTCACTATTCTCTGGTGGTATCATCCAAAGGGCTATGAAATTATAcGATT
>contig00586  length=57  numreads=41  gene=isogroup00060  status=isotig
GTATCGGTTTTTTTtAATCATTTTGCCAGGTGCGACTCATAGCTTCAATTCTCACAG
>contig00587  length=234  numreads=42  gene=isogroup00060  status=isotig
TGTGCACGAGCACAACAACATTAGGCTCTTTTGACGATAAAACTCATACGCTCCTCGCTA
ACTATCCGTTGCTCAAACCTTTTTCGACAATCGATGATATAAAAGAGTGTTCTCCATGGA
CATCTAATACACACAATGTTAGATGATGACATGTGtAATACGTACTGAAaTTTtAAGTGG
TAGCACAATTATATAAGGAGTATATTCTTGGAGTTATTGTAGTCGACTTGTTTA
>contig00588  length=56  numreads=20  gene=isogroup00060  status=isotig
TGTGAGCACATTTACTCGTTATTTTTGATATTCTTTCAATCTTGCCCGCCCATGAG
>contig00589  length=1920  numreads=32  gene=isogroup00060  status=isotig
TTTTTCTAGCGAAGTGATCgAATCTTCATCTTCATGGCATCAATAGCATATATTCAGCGA
TGTGGCATATCTATCTTCAGATAAACCGCGTCCCGCAAAATGCCTGCCATTCTGCCCAGT
CCGTGGTGAACGCATAAAATCAGGAAGTCACCCAGCGTGGACTTATACGATTTTGCCCTA
AAATATCTCCCCCCTCGGTTGACGACCAATGGTAATGGTTTGACCGCATGTGAGAACATG
CTTTTGTTGCATGTGTGTTGGCAAGCCATActGAAGTTTGAGGCTTGGATCCAATCACTG
GCAAGAGGCGTACTCTCAACATCTCGCATACAACAAGAGAaGGGGAGgAGAGAAGGACTA
ATTGGtACTCAGTGACTTGGAATTAgTCGAACGCGaTGAACGCGCCGCCAACACCTTGTA
TACAACGAGGAGACAAGTTGACATTCGCGATTCGGAACAGgACAACCTTGAGGGGCGTTT
TGTCAACCTCTCAGGTTTCTTGGAAATTACCGGTTATGTAATAACGTTATGTAATTCTTA
ATGGACATCTCGTCGTTATAAAaGCAAaTGTTATACGCTCACACGAGTACAAAAATATCA
TATTCAGAAGAAGCACAGGCGTGGATTCGACACACGTGGTTTTACCTGGCCCGGATGCGG
AAGAGTTCCGGACCCGCGGCGGTCTCGTAGAACTCGGGTCTTGCTCGTGGGTAACGACTC
TCGTCTGCAATCGTCGTCTTTATACACTTTGCTCTATTTTCCTCAGCCCTATCATTCTAG
CTCGCATCTCTGTTGAATATGCTTGCCACACTTCCAAACGAGCTCGTTGCGCGCATCGGG
AACTTCTctCGTGATCAAGGAGCACTGGCATCGCTCGCTGCAACGTCGAAGCGCCTACAG
GACGTGTTGGAAAACGTCAGATACTGCGACATATCCATACGCTCCGAATTGGGGCTCGAC
GCGTTTGCGAAGGTTATCTTCAAACGCAAaTTCGTGCAAGCGCACGTGCGACATCTGCAC
TTTTACGCTGGTGAAACCATCGGTATCCTTGCGATCGTCAAGTTCTGCGAGACGCTCcTC
ACATTCGAGTCTACTGTGCACGTCGACTTGAaCTTCGTACGTTCCATCGCCGCGACTcAA
GTCTGCGCCGTCTAGGACTTGTCGTCAGTAACTCGCATGGTAATATCGACCTGGACGAGA
TGTGTCAGAGTTTCTCTTCCATGAGCGAGCTTACGTCGTTGACCGTGGAGTGCTATTCGT
CGCTTACGCATCCCAGAAATACTCGTCCTTGGACGATGCCAGGACTTGTATTTCTCGAGT
GGATCTGCGAGCCTGTCGACCTTGCGCCGCTCACAAAGCTCAACGCGCCGCAGCTCGAGA
GCCTCTCTATCTCAGTCGAaCAAGAGGACGCGTGGCCcGCGAACAACCAAGTACCGTGGT
CAGCAGCTCATCGTACTTGCATTCAAACCGTAATTCAACATCATCGGCAAATCACTCACT
TCGGTATCGGTCTTGCATATTCAGTCGATTTGCAGTCGATTCTCGACTTTCTTcGCCCcA
TCACGGTGCTTTCGTCGATCGCcATCATGAATCGCGCGGTGACCGACGGACAGCTTGCCG
TGATCCcACGAAGCGTGCGTTTAAtCCACCTGGACATGATTCTCCGCGACTCCGTAGACG
TGAaCGCCTTCTTGGCGACTCTAAACGCTATCAACGATACTCGGCGCGGTTGTCGCGTGC
GCATCGCCAACGCTTCCGGATCTCCGTTCCATTCCCGCGAACTCAAGTCAAGACAGTGGA
TCGACCAATATACAGCGTACGGTGTTTTGAGATCTTGGACTGATACACACGTTGGGATGG
CGCGTCGTATTGTGTTAGAGGACTGCGATGGTGCTGTTATCGCTCCTATCGATATGTAGG
>contig00590  length=170  numreads=2  gene=isogroup00061  status=isotig
GGAGAAATCGTCGATGAAGGAGATGTAGTAGTGTGCACCACCAAGCGATTGAGTCCGAGC
TGGTCCCCAACATCTGTGTGTACGCGATCACCGTATGCAGTTGTTGGTGAGcttGCACTT
TCGTGCGGAATAGGTGTGCGGGTGATCTTTCCCTTGACACATGCCTCGCA
>contig00591  length=273  numreads=18  gene=isogroup00061  status=isotig
GAaTGTGGTCTCGGTTGCCGGTGTTGCTGCATGACACATCcGTCGGTGTAGCTCCATGAG
TGTCACCTTGGTGGTACCTGCTGTGGAGACTGCGTTTGCAGCTTCCAGGGCTGCAACACC
TCGGATAGGGTATAGTCCCTGGTGTTCTGGAACCACCAGGACTGTTTCGCCCCCTGGTGC
GATGATGTGTGCACCCTTGCGTGGCTCGAACCGAACTGGGTAGCCTGCTGCAAGCATGCG
GCTCACAGATACAAGTGATAGTGGCATTGTCGG
>contig00592  length=58  numreads=11  gene=isogroup00061  status=isotig
TGCGTATAGGACATTCTGCAGCGTGATAGTGATGTTTTTGCCATCGACTTGCACACAG
>contig00593  length=761  numreads=30  gene=isogroup00061  status=isotig
ATTGGGACTTCGCCTTCGCCGGTAGCATTAAATGTTCGACCATCTGCCGACGTTACTGGG
ACCGGTTCAATCATGCGAAAGGTTGTGAAATTTTCACGATGTGGTTCAAAGTGTCGTGTG
GCCCCCGAGTCGATGAGTCGAGTGTATCGGTCGGCCCCCAGGTTGCTACCTGCTGCCAGT
GTGAAATGTAGCTACGTTTGCTGATGCCCCCCCTCcGCCGTAGCCGTCGCGACTGTGTCG
GCCTCGGTGGTCTCGATTTCCTGAGTTTTGAGGACCCTGTCCTTCCTTGCCTCCGCCTTT
TGCCCAACAATCACGGATGAAATGTCCTGcagCCATTGCTGAAGATGGTGCTGGGGTTGT
TGTAGGTTTACtGgTGAGCACcTCATCGTCTCGGgCAGTCTCCcGAaGAGTCcGgATGAT
gTCGTtGGggCTgAGgAGAaTGCcTGACTGTCGCGCATtCAaTAaCATtGTGCGtATTGT
TTCTTTGTAACTCCCTGGCATTGCTCCGAGGAGTATAGACGAGTATGACGCTGGTTCCAT
CTTTCCTCCAGCGTTTGCATGTGCCTTGTGCAGCATCTCGAGTTTGTCAAGTGTGTCGCG
TGGGTCTCCATCCTCAGCACACTTTGTGTTTGTCATTGTTGCATGGATGTCGTATTGGGT
GAGTTCCCCTGTGAGCCTGTACGCGTTCTCCAGGATCCTCCATGCCTCAGCAGCCGACTT
GCTGCCCAAAATTTTGACCTTGTGCACCTCCTGAAGAGTCT
>contig00594  length=69  numreads=6  gene=isogroup00061  status=isotig
GGTACAGTGTGGTCTTGACCGATGCATCATTCACGCGCCACTCATCATAGTTCTTCTCCC
ATTCATCCA
>contig00595  length=241  numreads=5  gene=isogroup00061  status=isotig
GCTCCTCATCCTTTGGTGGgATAGGTTTCAGCGTGTCTGGGTCGATGTGGCCCTTAGGCT
TCTCTGGGCATTTCGCACGGCCATCCAAGTACCGCAAAAGCTTCCGAGAGACAATATATG
CCTCAAACTGATCAGCAtaGATGATCCAGTTTTCGCCTTTTGCATCGAGCTTCGCGAGCC
GAGTGCTCCCTTCCAGGGAGGGCGGTAAGGACTGGCCTAAGGTGCTCATAACCTGTTGTG
A
>contig00596  length=154  numreads=5  gene=isogroup00061  status=isotig
atccagtgcttcagacttgcgtttcATCGTCATGACACATGCTTCATCGGAGAAaTCGTC
GATGAAGGAGATGTAGTAGTGTGCACCACCAAGCGATTGAGTCCGAGCTGGTCCCCAcAC
ATCTGTGTGTACGCGATCACCGTATGCAGTTGTT
>contig00597  length=308  numreads=28  gene=isogroup00062  status=isotig
CTCTTCCGCAACCTCTTTCGCAcATTGGATACGAATgCAGCACTGCGCCCCGGTGTCGGC
aCCTCCTCCTTAGCTCTATCACGCTACTTTTTTTtGtGTGTctGTTTTCATCTCTCATAT
ATATATAAGTAGCGCCACCACACACCAATGGCCGGTGTTAACCCCCGCGCGTCtGGTCTC
TGGCGTGAAGTCTCCTCCATGGGCCAGTCTATCCACAGCGATGATcTCGAAAACGGCGAG
CACACTGCCGCCGACCACCACGACGGGCGCACGCCGCTCGAGCGTACGATAGATCGGATA
GGCATGGg
>contig00598  length=51  numreads=21  gene=isogroup00062  status=isotig
TGCGTAGCGCTTTCGTGCTGCTCAGCTCAACTTTCGTACGACATATGTAGG
>contig00599  length=109  numreads=42  gene=isogroup00062  status=isotig
CCCATACCAGTGGACATTGCTCTCTTTATGTGGATTTGGATGGATGGCAGACAACATGTG
GATAGAGGCCGTTGCAATTGCCCTCCCACGCGTCCAGCGCCATTTTAAt
>contig00600  length=62  numreads=14  gene=isogroup00062  status=isotig
GGTACATAGCCCAaCTCAGCGACCCCGCTGGcACTCTCAGTCTAACTCATCTTgtgTGCc
cA
>contig00601  length=217  numreads=42  gene=isogroup00062  status=isotig
GTGaCGGATGGCTCGATCGGCGTACTCCCAGCATCGATGCACGCAGGGATGATGTTCGGC
GCTGTCGGTTGGGGAGCTTGcTCTGACCTTATGGGTCGTACTACGGCATTtAATGCCACA
CTCGTGCTTACCGCTGCGTTTGGCGTACTCGCCTCGCTCGTGAGCTCCTTTCCCGCCCTA
TGCGGCGCGCTCTTCCTCTTAGGGTCAGCTGTCGGCG
>contig00602  length=56  numreads=24  gene=isogroup00062  status=isotig
TACGTCCCTTTCCCcTCCTTGTCCTATGaattttGTAAACGTTGTAaTACTTAGGG
>contig00603  length=463  numreads=25  gene=isogroup00062  status=isotig
CTCAATGCCTACCGATGGCACACTCGTTCTCGAGTACATGCCCAAGAAcAAGCAATACCT
CGTCACCGCCCTCTCCGTCTTCTTCTCCTTCGGCGCCGTCTTCTCCGCCATCGCCGCCCT
GCTCCTCGTTCCCTCCCATTCCTGCCCTCCTCTACCCGCACCCTGCACACCCGCGGAGAA
CAGCGGGTGGCAGCACATGTTCTCCGCGCTCGgaCTCGctACACTCGTgaTGTTCGTAGC
CCGCATAGTCTTCTTCCGCCTGCACGAGTCACCACGATACCtcGTGAGCGCGGGCcGCCA
TGcGgAGGCCATCCAATCCCTCCAGATGATCTCGCGCTtCAACGGCTCCGAGCTCTCCCT
CGACcTCGCCGACGTGCaGGaCGCGCCCGTCGGCGTGTCcGGCTCCCACATCGTCTCTtC
CCCCGTCGAGGAGCAGCGCGGACCGCACTCGCGCTCCCCGCCC
>contig00604  length=271  numreads=12  gene=isogroup00063  status=isotig
GCCGGTCACTGAATTGCCCTCAGTCCCCTGCATCCcACAGctCGCTACGTCCACGCTCcT
TTGTCActCCTTCTTGCATCGCtCTCTCTTTCTTCATAGTAAcACTATtcTAGAGTGCAC
AgatttaGGCGCTCGCGCTCCACAGCCGTAaCTTCcAACAGGCGCTGAAacACAGCATCA
CCCCcGACGATCCAGCAAACCCAGGCCTAAAACCGTTAGCGTGGAAAGTGCGGCTTGGAT
TGCCCCTGGGCTCTTAAACAGAACATCTTCA
>contig00605  length=68  numreads=32  gene=isogroup00063  status=isotig
GCGCCAAAACTTGTCACCACCCtCCcTCATCTCACCTACTTGGgCCTTATCCTTGTGTGC
ACAGTCAA
>contig00606  length=52  numreads=31  gene=isogroup00063  status=isotig
CTTGCGAGTTCGGCAATTAaGCGTTATTGTGTACCATGCAAGCAGAGACGAA
>contig00607  length=49  numreads=10  gene=isogroup00063  status=isotig
GTGAGTCTCTCCtgATGATGACTACAACCTATGTTTACTTTTaaaaaaG
>contig00608  length=24  numreads=34  gene=isogroup00063  status=isotig
TACCAGCGACGTGGGAAAGGATGT
>contig00609  length=54  numreads=10  gene=isogroup00063  status=isotig
GTGAGTTCATCAACAaTCCTTCTCCGCGCTCTCATTGTTCTGActGCTCTGCAG
>contig00610  length=743  numreads=53  gene=isogroup00063  status=isotig
CCCTCCCCAAGTCGACATCCAAACTGaCATCCAAACCAACGCCCAAACTGaTACCCAAAT
CAATGTCcAAACCGATGTCCCAGCCGACGTCCCAAGGTCGgAATCGCCAACTCCTGATGC
TGCCAGCCCCaTGCTAGAGGATGCACTGACGGTGACCTCTCCAATCGCGGAAGTAAACCC
TCAcACTCTCCCGGCTCCATCATCGGCTGTGACCGATGCTCCCAACaCAACGaGCGCTCC
AGGTGCCACATCTACCATAGGTAATTCAGCCGCCATCACAAGTGCGCCACCAGCCGAACC
AACGGCACAAGCGACCGAGCCCGtCACAACACCCGCCGAAGAGGAGCCCGCATTGAAtGA
CAAGCGCAAGAACTCtGCCAAAAGCCGGCGCTCGACTGCTGATTCCGCAAAGCTTGTCGT
CAATGCAAGTGTCAAGGTTTTtGATGCTGCAATCAGCTTTGCTACAGGCGGTCGGTACAA
GAGGCGGGGCCGCCCTGAGAAACCTTCTCAAGCAAAGTTaCCGACGAACCCCAAGCCAAA
ACCAGCGAGAGAAGACTCGGCCTTGAAGATTCCTTTCCTCAAACCTTCGCCCAAGCCTGG
AGACAAGCCCAAGACACCTACTGTGAAGCCGACTGCGACGATTACGCGAAAGTAGATCaT
GCTCCgTCGTCctGGCATTGTAGTGTAGCGTCTTCTCCCAGCCTGAGTATTCGTATCTTT
ATACCATCTAATATCATACCATT
>contig00611  length=598  numreads=20  gene=isogroup00064  status=isotig
GTGCCTCTCTCCCCGATCAACGAGCAGCCAAGCTTGACCCATATGCTCCTCAActATCAG
TCAAACGACGGTTGCCGAAGCCGGTGACTGACGCCCGTGCTTTCTCTTCCTCCCACATCG
ACCCCATAGGCCTCGCATATTATCGTATCTTTTAGCCGAGCGGAATCCGGCGgTCGGTCA
ATGCATGGACTCTCGCGGGCCTTCGTTTGACGTCGTGACCGTCCTGTCCGATACGATTCT
GGTCAACCACATCACTGCTGCTGCCCTGTCACTCGTGCTTTTTGATATCTTATGTACGTT
CTCTGACGAGGTCCGTTACGTATGGGGATCCAAGACGTCTCTTTACACaTCCCTGTACTG
GTTTATGCGCGTCTTCACGCCTTTCACGCTGCTCATCAGTTTGCTTGTGCGAACGAACGT
GGACGTGGCTCATCATAAAGCATTATGCACCGCATACTTTTGGTCCATGCCTTTTGCTAC
CTGTGTTATTCCACAGGCCGTTGGCGAGGCGCTCATGATGATGCGAGCGTGGGCACTATA
TGGGTGTACCCGGCGTATACTTTACTTCTTTGCCGCTCTTTTCTTTGTGCGAAATGCA
>contig00612  length=306  numreads=24  gene=isogroup00064  status=isotig
CTGCTCATCTCTCTTCACCTCTATCAAATTCGCTCGGTCCACATTTTTTCTATCCCACGT
GGTACACACTGGCCAGGCTGTATCGGAACGCCTTCGCACAACCGATACCTCTTCATCGCG
TCCTCTGTCGTCAACATATCCACAGCAGGAATCCTTTTTGTTCTTACCATTTCCAAGTTC
AGTGAGCAGATCTACGACACCTACGGAGAAACCCTGCGTGCAAGGGACTTGGTTGCTCAG
CGGACAAGCACCGGGATCCTGGGCATGTTCCTGCGCGACGCGTCCTTCTATATGCTTTGC
GTGCTT
>contig00613  length=53  numreads=19  gene=isogroup00064  status=isotig
GGTGTGATATTGTGTCAATTGCTTGTCAAGTTTGCCGACTAATCCACTTTCCA
>contig00614  length=93  numreads=20  gene=isogroup00064  status=isotig
GCTGGCGAAATCGCATTTGCGATTATCACTCCACAAGAGTCAATCCGCTCGATGATATCC
ATGCCACTAATTGCCACTATTTACGGTcTGAGC
>contig00615  length=65  numreads=16  gene=isogroup00064  status=isotig
GTGAGTCAACAATGCGAAAaGAAAAAAaTGCATGCCATCGAATGCTCACAACGTGTTCAC
CAAAG
>contig00616  length=299  numreads=16  gene=isogroup00064  status=isotig
TCCACCCGCCTTGTTGTCACCCTCCGCCAAGCGGCGATGGCCACGCAGGATCTATCGGAG
CCAGATAGCCTCGAGATGCCTGATTTGCACAACGTCGTATTTGCTCGGAGGTCCGATATC
GAGTCCACCATCGACGAACAGGGTGACGACTCGCCAAGCGGAGAGCATgCACCCTTTtCA
CGACCACTCCCGGTTCTGTAGCACAAGTGGCATCCgCTATTACTTGTGATGAGAAGAGAG
ATGAAAaCATAGTATAGCTCATAGATAATGTACATAAGTATGCATCTAAGTATAAAGTG
>contig00617  length=209  numreads=4  gene=isogroup00064  status=isotig
CCGCATACTTTTGGTCCATGCCTTTTGCTACCTGTGTTATTCCACAGGCCGTTGGCGAGG
CGCTCATGATGATGCGAGCGTGGGCACTATATgtgTGTACccGGCGTATACTTTACTTCT
TTGCCGCTCTTTTCTTTGTGCGAAATGCAGTTCGTTATAGTGTTTCGTCTCCAAAACAtc
TtCTATGTATTCAAACGCTACCTTTACAG
>contig00618  length=146  numreads=19  gene=isogroup00065  status=isotig
AGTCCCTCCTCCCcTCTGCTTCTACTTACCTCTTCTCCTTCCTCGTGGAGGCATCGTACC
TCATCTCCATTATCATTTTTTCGACTACTAGCTTTGACATTGTAGTTTTtCTATGTTCTG
AATCAATGTCCACGATCAAAATACTT
>contig00619  length=46  numreads=20  gene=isogroup00065  status=isotig
GTGCGGCTCTGGAAGTTGTGCACCGCGCGTGTACTGATCGTGACCA
>contig00620  length=133  numreads=24  gene=isogroup00065  status=isotig
GgATGCCATCCGGGCACTGATACACGAATCCTGAATGACGCACTTCAGTTTCGATCTTTA
TGAGCGGCGGCTTAATACTGCTGAGACTTTGGTGCTGGGTCCCGATGTTACGTTCATTGC
ATCCACTGATACA
>contig00621  length=51  numreads=25  gene=isogroup00065  status=isotig
GGTAAGACCTGCTCCCTTTATaCTACCCTTCCTGGCCGACACGACTCAAAA
>contig00622  length=522  numreads=30  gene=isogroup00065  status=isotig
GTCGACTGTGCGGATTGTTGCACCACTCAAGGAGCTCGAGCACGATCATTGgCGTAGTAT
CGACATTCGGCATATATGGGATAGGTTACAATGCCAACTCGACACCTAGATATCTCACTT
GTTTtGCACGGTTTCCACCGGCCCACTTCCCCTCCATTTCCTGTATTTtCGCTCCCTTCC
TCTGTGAGGACAACATCCCCTCTTCCCGCTGGTTTCCTCGTGCGAGGGTCCATTTGTGCT
CGCAGTTGCGCACATGATTGGACGCCCGTGCGAAGTGTCTTATCTGTTTGCACGTACTTG
CTTACCACCGCCGCTCGTTTACCTTTATGGGTACCGCCCtgTTCGTCGCTAAtATAACGC
TTGTGTATCTGTACGGATATCCATGCATACCGTTGTCGATGtCcTGCCTATCTGCCCGTA
TAGACGCTCACTCTCATCAgtACCAATACCCCAATcGTTtaCCCGTACGACCACCCGCAC
AGATGCTGgaCCgaGCCACCGCCGATGCTCCGCTTGTTTGCC
>contig00623  length=53  numreads=4  gene=isogroup00065  status=isotig
GGTACGAACACCTGCACTTATCATTGTCAATACTCTACTTGTCTATCCGTACA
>contig00624  length=264  numreads=3  gene=isogroup00065  status=isotig
GACACTAACGTGTTTAAGTTCAACCACTTGCCCATGGGGATACAAACGGAGGAGCACTGG
AGGAAGGAGGAGAATTTTATACGCTGTTGCCAGTGCAACCAATGCTACTACTATTAAAaa
CCTCTGTAACTGATGGCGCAACAACAAGGAGTAGCAATCCCCATGCACACGCTCCGCCGC
GTCTGGTCCATTTGCATCCACACCCTTTATCACATTGTTCAGGATGAGACGCTCAATATC
ATTGGAACACTCCaaGTCCAACCA
>contig00625  length=246  numreads=10  gene=isogroup00066  status=isotig
TCTCTGGTTCCTCCGTCGCCCCGAAGGCCCTCCCGCTCGAGCCCCGCGCGTGGGATGACG
CCGGGGTGCCCAGTGGAGGTGTAGGAGCAGCGGCCGTCTCGCCCTCGTCGCCGTCTCACA
TGTTGAGGGGCATATTTTTCGGCAAACCAGGCGCGGGCAAGGGAACGCTCAGTGCTCGGC
TGGTGGAGAAGTAtGATGTTCTCTCATTGTCGACGGGTGATATTTTGAGGCAACATATCG
CCGAGC
>contig00626  length=174  numreads=21  gene=isogroup00066  status=isotig
GCACGGAAGTTGGTCGCATGGCGGAGGAGATCGTAGCGCAGGGGGGTCTCCTTCCGGACG
AGTTGATGTTGCAAGTCGTTACGAGCAAACTTGACCAGCTGCACGACAAGCATTGGATTC
TAGACGGCTTCCCTCGTACAGTGGGGCAAAGTCAGCTACTTGATTCCCATTTAC
>contig00627  length=57  numreads=22  gene=isogroup00066  status=isotig
GGTAAAAGCtCCCACTTATCGTTATCCGCGACTTCCATTtCAGACTTTGTTGGCACA
>contig00628  length=194  numreads=28  gene=isogroup00066  status=isotig
GGAATCAACACACGCCTCTTACTCTAATTGCTAATATCGATGTCCCTGACGAAGTCATCC
TTTCGCGTATAAGCGACCGCTGGGTCCATCTGCCAAGTGGCCGTGTATACAATATGCAGT
TCAATAGGCCCCGTGTGGATGGTCTTGACGATGTGACTGGTGAACCTCTTACCAAGCGAC
CGGATGACAACCCT
>contig00629  length=77  numreads=19  gene=isogroup00066  status=isotig
GTAaGCGCTTAACaTATGCTCCATTCTCCCACgCCACGATGCCCCGGCACTAATCTACAT
CTCGGACCGCCCCACAG
>contig00630  length=424  numreads=17  gene=isogroup00066  status=isotig
GAAACGTTTGCACGACGACTGAAACAGTTCTACGCATCAACCTCGCCGCTGCTAGAGCAT
TATGCCTCGCAGCCGACCTCGGCCGCGCTACTTGCCACGCTTCAAGGCTCGACCACGGCG
GAGATCTGGCCTAAACTGGAGGATGTtATCGCGACACGGTTCCCCAACCTTCGGCCGCGC
CGCACCACGACCCAGCGTACGCCCGCACGCGCGGCTCTGGCAGATGCTATGGTGGCTGCA
ACATCGCAAGCCCAAGATGGTCGAACaTCTTCGGTCAgCGCcGATGTGGGTCGCTCGACg
TAGGGGGgACAAAgCAGTAACTCAATCAGGTGTTCGGGCCCGGACGCAGTACATCTCAGG
GCGGCCGAAGCATCAACGGTAGGTGGACTGCGACCCGAGCTCGCTCCTCCCACTGTGATT
TACC
>contig00631  length=115  numreads=4  gene=isogroup00066  status=isotig
CTTGCTGTGTGATTTGCTTAGACGGGTGATATTTTGAGGCAACATATCGCCGAGCGGTGA
GTTATTGCAACGTCACATTGATTTCTTTGGGGCGTTCCTAATTCGGCTcGGCGTA
>contig00632  length=401  numreads=17  gene=isogroup00067  status=isotig
ggtctcttcttgtcgtttatcgtctcgcgtggatctgacaacggggttatgacgcagaga
gagtacattggacccttattcgtctgcctacttggcgagcgaagcccacttgaggaaact
ataccgtcatcatcgacaaattgcctttgtaggatgatgaaactcaaggttttAGCtATT
TTAATGCAGCGATAGGTGCTATACATACCATATGTTATGCAACGCAACTCATTTTCTTCC
TGAATAAACGCTCCCCATCCTCTCTGTAAAGcTAGGCCTGCAAGGGATTGTCCCACCTAT
CAATGACGCCAAGTACACATCGGCTATCTTTCCTGGACCGCAGCACGCTAAATTGTTATT
GTATCAACCTCCCCGCTACGCCGCCTTCTCTCGATCCTCAG
>contig00633  length=220  numreads=43  gene=isogroup00067  status=isotig
CCCCTCCGAACATGCTTCGTATCAAGCTCACTACTGTATGACCAAGGCGCATGGTCACCA
TAGTTTTGGGAACCGCAACGACCCAATGCTGTTGAGCAGCAGATCATGATTGACCCATTA
TCTTCATGGACTCTACTGTGCTGAATCATCTTATTTGCTGAGTGGATCGGTTTTATTCCC
CCGTGTATATTTTCATATGTATCTGAGCACATCACCGATC
>contig00634  length=75  numreads=34  gene=isogroup00067  status=isotig
AAAAGGTATGACCAGTGGATCTAAAACCACCGCACTGATGAGTCGGACATTGTCCGACGC
CTCATAGAGTCTGAT
>contig00635  length=140  numreads=32  gene=isogroup00067  status=isotig
AAGCTTTTCGAGCCCAACGCGTAGCAGAGCACACGACAACCTATATCTGAAACTGGGTGC
GCCCGTATCAAAGGCTGGGTGATTCGCCGAATTCAATTGCTTCTTAATCGTGTCATATCT
GTAAGCTGTGGCGTGAGTGT
>contig00636  length=56  numreads=15  gene=isogroup00067  status=isotig
GTACGTGTCACAGCTGTCCGGAGTAACcGGTGATGAAGTGGAAGAGTTATCGCCAG
>contig00637  length=189  numreads=12  gene=isogroup00067  status=isotig
aTTCGTGCCGCAGGATGCAACAAACTACCGCCAAGTAGCtGTTTTTTTTtCtCtACTGTT
AAAGGCTGAAACTCCAAGCTTAGACCTTCAAAATGTaCGGCTTTTTATCTGCGTGAGCAA
CTTATGCTACTTATCACAGGTGACAAGTCATTATCGCAACACCGCCacgTTCGCAGTGAG
TGACAGGCC
>contig00638  length=104  numreads=16  gene=isogroup00067  status=isotig
GATATGTTATGCAACGCAACTCATTTTCTtCCTGAATAAACGCTCCCCATCCTCTCTGTA
AAGCTAGGCCTGCAAGGGATTGTCCCACCTATCAATGACGCCAA
>contig00639  length=171  numreads=18  gene=isogroup00068  status=isotig
AATCGGTAAATGCGGCCCAAAGATGACCcATGGTGAAATGCTCGTCTTCACCCACTGACG
AGTTATCGTATCCTAGGGGAGTATATATGATCGTTCTTCAAGGGTAAGAAACGTCGCGGT
ACGAGGAAAGTCAACCAGTGCTAGATAGACCGAAATGGTTGTTCTGAATCA
>contig00640  length=99  numreads=26  gene=isogroup00068  status=isotig
GGAGTGTCCAAATATTACGAGGAGAATTTGGAACGAACCAAAGAGAGCTATGATTCCTAC
CACCACGGTGGCAATACCTTCGAGAATCTAAGAGACAAC
>contig00641  length=60  numreads=25  gene=isogroup00068  status=isotig
GTGAGTCCCGTGTCGGACAGACTCGATAAAGGCGGCATACAAaTATCCATGACCAACCCA
>contig00642  length=179  numreads=27  gene=isogroup00068  status=isotig
GGAGACCCGCTGTCCCACTCATATAGCTAATTCCGAATGCTAGCAGTCCAGAAAATGCGC
CTACAACAACTTTTCTGTTATCAGGATAGCAAAGAGCAGCAGACGGCTTACCTGCGAGAG
TAGCAGCACCGAAGAATAAACCAATACGATATTGAAGATGATGGCGTGGATACCACAAC
>contig00643  length=154  numreads=16  gene=isogroup00068  status=isotig
GTAAGGCTTTAATAAAAGTGTCATTTAGCCAGAAATGCAGACGAATTTCAGTTATGACTC
aCTAATAAACTACaCCAGGAAAAAGGCCCGCTTCAGCAACTCCAAGACAGACACGTGCGC
CAACGAGTTGAGGATAGCTACGTGAaaGTcATGA
>contig00644  length=102  numreads=16  gene=isogroup00068  status=isotig
TTATGACTCaCTAATAAACTACACCAGGAAAAAGgCCcGCTTCAGCAACTCCAAGACAGA
CACGTGCgCCAACGAGTTGAGGATAGCTACGTGAAGTATGAA
>contig00645  length=102  numreads=8  gene=isogroup00068  status=isotig
AATCGGTAAATGCGGCCcAAAGATGACCCATGGTGAAATGCTCGTCTTcACCCACTGAcG
AGTTATCGTATCCTAGGGGAGTATATATGATCGTTCTTCAAG
>contig00646  length=480  numreads=12  gene=isogroup00069  status=isotig
GTGACTGAAGCTTGCCTATtATACTCGGCATTTATCGTATCCGTTTCACCGCTGCGCAGC
AaTGATGgaTCAAAATGAGTTAGCGCTCTTGATCACGCGCTGCTATACAGAATTCTGTTG
AGATCGAGACCTCTGATAGATGGCAGTTCGCATCTATATGTACCTGACTTCGGAGATTAT
CATGCCGAGCGCTCCTTGAAGCGCCTGTCGAGAGGATATAAACTActGTCAGCACACAAG
TGCCTCACTAATCCCCATGTCTTGGCTTCTCAATCGAATTGTTGGCGAGGGCGTCTCGAA
GGACTCTAGATCGTCAGCTCCTTTaCGCTCTAACGCTCTAGTGGCCACTGAGTACGAACA
AAAAGCTGGAGATGTTGGTCTATtAGTCACaCAGGAATTAGATGAGGCTATTTCTAGATG
CAAGTCAAAGGTGGCTATGATATCGGCTGAATGCCGTCGCCGCAACAGGCGATTCagAGG
>contig00647  length=53  numreads=4  gene=isogroup00069  status=isotig
TTaGAAACGCTATTTAaTTGCTtCCTTTGAAGTGTCTCAACGaCGAATTAGAG
>contig00648  length=245  numreads=19  gene=isogroup00069  status=isotig
ACATTGAATTTGATCTTCTGGCCGACACCGAAAGAGCTATATTCAGAGTGAGTCGATATG
gaTCCGATGctCGAGCTCCCCGGGACGTaCGTAGAGTTGTGGATATTTTTGAGGAACCCA
AGTTCTTCATGGACGGGGTTTCACACAACGATATCCGTCAAGGAGCACTCGGCGATTGCT
GGTTCTTGTCTGCATTGGCAACAGTTAGTGCTCgTCCCAACCTCATTGAGAAGATATGTG
TTGCA
>contig00649  length=74  numreads=16  gene=isogroup00069  status=isotig
CGCGATGAAGCTGTTGGGGTTTACGGCTTTATTTTCTTCACAGATTTTGGTTGGGTGGAT
ATCGTGATTGACGA
>contig00650  length=50  numreads=12  gene=isogroup00069  status=isotig
GTGtAGTTTTTttCTtCTTATAGCGCtCTTTCTCTGATAGTGAGTtGTAG
>contig00651  length=3189  numreads=71  gene=isogroup00069  status=isotig
TTATCTGGGAGTTAAaGTATCAAAGTTTGAGGAACTTGGATCCGAGCAAAAGCAACTCTa
TAAAAATGaCGCGGATGTATATGAGAAGACAGTTCGTAAAGGTTCCAAAACCCTTAGTTT
TtcATCTTCAACCgaTGAAAaCGAGACTTGGGTGCCTCTTCTAGagAAAGCTTACGCTAA
GCTTCATGGCGACTATAGCGCCCTCTCAGGCGGGTTTGCGGGAGACGCGATCGAagCTCT
TACAGGTGGAATCGGGACGGAATTTTACCTGTCAGATATATTTGATCCTGAAGCGTTTTG
GACGCATGAACTTTCGACTGTCAACAAGGATCACTTGTTTGAATGTTCCATTGTGGGTGT
GGAATCCCCAAACGGTTTCAGGCTTTCCAATGGCcTAATTCCGGgACATTCGTACGCGGT
GACGGGAACTTACGAAGTGAAtGGCAAACGTTTTGTCAAGATACGGAATCCATGGGCTGC
ATCAGAATGGACTGGAAGGTGGGgAgACGGTTCAAAAGAaTGGACACGAGAGTGGCTGGA
GTTACTtCCTGCcTTGGgCCATCAGTTtGGTGAtGATGgAGAgTTCTtAATGGAAtATgC
CGATTTtCtCAAAACaTGGACGATGTCTAGCAAGACGCGGCTTcTTGACTCTAGCTGGGT
gTTAAGTACtcAGTGGTTGAACGTTACCGTCAACGATTTCCCGTcACCTTGGAGCTACGG
TGATGTCTCGTTTACTATCACTGTTCAGAAAGATACACCGACTATAATAGTCCTTGCTCG
GgCGgATACTAGATCATATCAAGATATACAAGGGCCATACAACTGGAGCTTTGATTTCAA
CATCTATCGTAAAGGCGAGGAAAAATTACTCGGATCCTCAAGTCACGAATGGTACTACAA
GCGATCAGTCACCCTGGAGCTTCCTCTCACAGCTGGTgAaTATGTGGTCcATGTTCGACT
AGACAGAGATAAACGTGAAGAACCAAATGATAAAGATGATTGGATTCAACGCAAGCTTGC
TCGAGTCACGGCAGCCAAGAGTGCAAGCCTTAGTCTAGCCGCAAATTTCCGCCCATCGGA
CATCGAGGACACAgTTCCTTTTCCTCTCTCGCTTTTTCCCGGTCGAGATATCACTGAAAT
CGAGCTGGAGCAACATGCgtAaTGCTACtAAAGCTCTcAaCCGAAAGCTCCgTTGTACCA
GCCAATTCATtGACAATCCAAGAAGgGAAACTAGCTgCCAAGCTTGCTATTGATCCACCA
gCAGAAGTCCTGATtGAGGAGCATGTAAAATcGTCAGAGGTTCATCCcGCcAATCGATCa
GTTCCCACCGAAAcACAGGCCGAATCCACTGCAGAACCCCACGAaCTGGGAGAACAAGCC
AACAAGGATGCAACTTCGgCAAAAGACGAAGAAAAGTcACCTCTATCACGTTCATCTTCA
CCTGCTCCGTCGgCGAAATCTGTTTCATCAAATAAAACAGATAAACCAACTCACGATGGC
TATACTTGTGATATTTGCAAGACTTCTCCCATTGTTGGTCCTCGTTATCgCTGCCTTGAA
ACTGAATGCGTTCAATTTgATCTATGCCCCAAATGCATGGACGCTGGTCTCCATCCCACT
GATCATAAGATGCTTCGCTACGGCAAGgCcGATGAAGAAAGTCGCCGCGCagATACCCTG
CCCAATGATTCCGGAAAtAGCATCATCCTGGGCCTACGTGTATATACGAAATCACATGCT
CctGCAATCGTGAAAGGCCAGCTGCGACATGGTCGTGTCCTCCGgcTTGTGGGaaTCGAC
GGGAAAaTAgAtCCcTTGGGCCTTTTGATAAGTATAAGCACTACGTTTTATTTGTGGTAG
TTGATCCATGTACAATGTATCACGTGTAGCCTGCCCGTAaGgTCACGTGAGgTTGgCTTG
CTTGACTCCGTTCcATGATCTACTGAACTTCTATCACCATCGCCGACTTTTTACTGGTTT
CGGATgCTGTGATtGCACGTTTTCAGCcATGGTCtgATTtATCGGGcGgTGTgCAaCAAG
CCGACGGGGGCGGTTTGACTGATAACATATATGTATAGGAGTATATGTTtGCTTTGCGtG
CTCTACATAAATCCATCGTTTTGtGCACATGGACATCTAATTCTGATAcAGAGGATATTT
GATCAAAGCAGTAAAATGGTCAAACaGAAGCACAaTTGCAGTAAAaGGAaTCACTCGAAC
GCAGTAAAACGaGCGCGCCGGAGAGTGCATGGAgTaCATGTTCCaCGCGTGAGCAGTGAA
GCACGAGCCACGgCGTCATAGTCTGCTAGGCGCTACTgCGTaGCCATAcgTTTTTTAtAC
TGGAGGCTctCATGtACCCaCcGGTTATCCTACAGCCCAATCTGAGGATCTGGGTCTCTC
ACCCTCGACTCAACCCCACTtATCACGATGCCATCTCTTCTCCAAAAAGTCTTGcGCAAG
AACAGTGAAAGTAGTGGATTTGATCCACCAAAGGCTcTCACATCCAagCGCGGCATGAAG
GAgTACGCAGGTTCTATTATGTCAACAGGAGGTAGTACTATTCGCTctGTCCGATCTATC
GCAGAAAGTATCGCAAGCTTCTACAGCCTGATGTCCGGTGGTAGTCGCATCCCTAAaCGG
CGtCGACCAGACgTATCAAGACTTGGTACTCCTAAGTTCTATCACAAGAAtCCcAAGCCA
GCGATcGAGATgCCAGGGGtCAAGTACCTTGATACAGATGTCTTGGgaCCATATACTGCT
GCTCATGCTCGAAGTTTCCCTCGCGGGGTCGATGATGTCAAGCCCTGGGGTTCCATAATT
CTATATAGTCATGCAacTACTGAGGACCCATTTCCCATCTATCATGCAAGAGCAAAAATT
CAGGGCGAACTCAGAATTtGTTTAGAAGAGCCAACTCGTATCGCATCAATTGACGTCTGG
CTCATAGGAAAGGCTGAATGTATCTTAGATCTGGCACAGCCACCATTTTtAAACGCTACT
GCAAACCTTTGGAATAgAGATTCTGGAGATCCATCGCTGCCGCGTgTtCTCGTATAccag
ttacaccatttaagggcaaattccccgctgggacttacgtatttcctttgacttccccgc
tttgccccgtgacgcagaagtgttccaaatggatacaagattgaatgcaccaaaaaatta
gccgcgctt
>contig00652  length=230  numreads=14  gene=isogroup00069  status=isotig
GTACGTTCACGAGATTTTGCACCTtAATAGATGTACAAGCTTAATAACCTGTTCAGCGCG
ATGAAGCTGTTGGGGTTTACggCTTTATTttCTTCACAGATTTTGGTTGGGTGGATATCG
TGATTGACGAGTGtAGTTTTTTcctCTttATAGCGCttCTTTCTCTGATAGTGAGTttGT
AGTTATCTGGGAGTTgaaGTATCAAAGTTTGAGGAACTTGGATCCGAGGT
>contig00653  length=889  numreads=28  gene=isogroup00070  status=isotig
ATCCACTTTTGCTTGCTTAAATGCTCCctCACCCCACTCATGCTATTTTTtCATTCCTGC
CATCACGGCAATTGACGATCACCTCACATAACTTTGTGGTCGCAGTTGGTACCGATTCAC
CTTCAACCATTGTAAGAGATGGCTTTCCGTCCCACACCcACGAGCCGTTCCCAGGCACTA
TATGACGCCTCCACCTATTCGCCTACTTCTACTACATCCTCTAGCAGCTCCCATCAATCA
TCATCACATTGCGGGCCATCCGTTGCCGACTTCCCCCAGCGCCCATACTTTGCACAAGtA
GATCCGTCATCATCGTTTAATTTCTTCGTACCcCcATCCGCATCTAGTTGCCAGACCGCA
TTGAGGCCACAAAGCCCTTACGcACCTTACGACAAACAGCCACCCATGTATGAACGCACG
CCCATATCATCCGGGGATGCCGCCcAACCGGTTTTTGCTCCAACCATCCGCCGcATCACC
CCGCACCATCCGCTCACGGCATGCGCAGTGCTGTACCGAACGGAGTGCCCGgAGCGGGCT
TcGACCCGCGTTCGCTTTCGTCCCTCCAGTCCGCGGGGCAGGGCTTCATGGCACGACCGT
CCCcGAGCGTCCAAGGCCCATTCATGACCCGACCTCCACcCGTTGAAGCAGCTGGGAGCA
TGATGACATCATATGGCCcACCCCGCACGGTTCCAGCGGTACCCGTATaCACAGGCTCGG
GACCGAcGGGGGGACaCACATCGACAGAGCCTCCGAAGAAGAAGCGAAAGCATAGTaTGT
TGTCCGAGGAGGAGGATGTGGCTATAACGTcTGCTGATGATAATGGGTTGGTCGCAAaTA
AGGCTTGCTCTCGCTGCAACCATGATAAGGTGAAATGCCGCTACCAACC
>contig00654  length=1422  numreads=43  gene=isogroup00070  status=isotig
AAGCTCAAATGTCTGTGTGCGGTGCAAGGCTAAGGGGGTGCCGTGTCATGAACGAGAGAA
CAAGATATCACCTGCTGCGGGTCGCAaGCAATATGTCGAAGCTCAACTCCGTGAGAAGGA
CGCCATCATtGAATCTCTATTGAAAGAGCTCTATAATCCGTATCGCGCACAACCCCTCTC
CCTACGCACCATGCACGAGACTACACCGCCCGCGGAGgaCAATCACCCGGATACTGAGGA
GTGGATCagCCGCATTTCTAAACACGCCGACAAAACAGACGTTGTCATCTTCAGCTTCGT
TCCCCcGACAGAGACGGCGGAAGCATCGGCGTCCAACTCTGCGGAAGGcGGGTCCTTCAA
AGAGGCTGTCGAGAAGGAGGGCCCATTGGACGAGACATCACCGATCGCGCTGTTGACCAA
CCTGTCGCTCGAGGATCGTGCAGATGCGGAGCCTGATGAACGGAGCCCGAGCTCTGGGTC
GAGTACCGCGGCGGATGACCAGTCTGGTCCAGCAAACACATCTTACTTTAAGCCAGGAGC
CGGGATGGACCTCAAGCTCCGTGCTAAGCTCCAACTCGAATATCAAACATCTCCTCTAAT
TAACCACAAACTCATGACCGAGAACGATGTTGTTGAaTTGTTTGAaTTGTATCACCAGAA
AaTAAATTCATTTGTACCACTACTGGATCCTGTATTGCATACCCCGCAGGGCACGTATGC
CCGCTGCCCCACTCTGTTTTCTGTTGTTTGTGCTGTTGCATCGCGCTATCATAAGAaGAA
AGCACATATTTATCCGGTcGTCATGCATATTGCCCGcAACGAGGCGGCGACAGCTGTGAT
GAACGGCTGGAAGTCGCTTGAGCTTGCTCAGGCCTTCCTCcTTCTGGCTCTCTATTCTCC
TCCAGCGAGgAAaTGGGAGgATGAACGTGGCTATCTCTACACTGGtATCGCAaCTCGGCT
CGCGATCGAtcTGAATGCCCACCGGTGTTCCAATGATtCGCCGAAGACCGAGGAGGAGGA
GCGGGAAAATCTGAACAGGCGTCGTCTCTGGATGATCTGTTTCGAGACAGACTGGGCGAT
GGCtgCCCACTATGGCAAACCTGCCTCGCTGAAGGAGAACCAAGTTATTCGtGTCTCGGA
TAAGTTCTACTACGAGTCAAaGTTTGGCATtAATTTGATGGCcGACGTTGGACTTTCGGC
ATACAACAAACTCCTTCGTATTGTTGCGGACTTCCATGCGGAGGTATATTCGAATCCTGA
TTCGAGGACGGGGCTTCGCAGGgATCTCGACTTCTCCACACTCACGAGCACTTACctCGT
TAAACTCGAcGACGTTGTGGCTGAGTGGACTGAGAGGTTCAATCAACTCAAAGAATTTAG
TGATGACCCCGcGTACAGGCTGCGCTGCAACCTATTGCCATA
>contig00655  length=676  numreads=30  gene=isogroup00070  status=isotig
TGCGGTCAATTATAAGAAACTCTTAATCCAGTCCTTCGCGTTTCAGCAagCGCTGGAACG
AGGAATTCAGCCAACAGACCGCAAACTTCTGAAACAGTGCATGGATCACGCAATTGGTGC
CCTTGAGGTACTGATGGGAGAGCTCATACCAACCGGCTATATGCTCTATGCACCTAATGG
TTGGGTCAACTATGGTGCATACGCTGGCGCATTCCTCGTCAAGCTCCTGCGTCCTCAGTT
CGAGGGCTTAATCACTCCAGAAGAACGCCAACGGATCATCATGCTCACCACACAGCTCAT
CGGCGctCTTCACTCACCCAAGTTCGCCGTCGACGAGCGCcATTCGCCgAaGCTATGGGC
GTACTTTTTCGAACAGCTGCTCGAGAAGCACAACCGCACGCCGATtgCGCAGCctAGTGA
AAGCCCTGACTGGAGCACGTCTGAGcATaTTCAGCAGCCTTACCCGCATGGCTACTACCc
GGCCGGCAGCGACACGTACTGGGgTCCCACgCCgTTtAGTCAACAGTCGTTCGGGGGGCC
tgAGGACTACTaGgCGCAAATGCCATCGCAACAGCATGGGAgACACTTTAATTTTAACCA
AGTAGGAGACGGTAGTGCAGGGATGTATCATCCCATGAACCCCAAcGCCGTCAGTTCGGG
AAaCaTGATGATGCCA
>contig00656  length=57  numreads=6  gene=isogroup00070  status=isotig
GGGTGGGTTGAGTAGCTCTCCATCCGTAGCACACAGATCCTGAAAGCGCGTGGTGCA
>contig00657  length=280  numreads=6  gene=isogroup00070  status=isotig
GGTACGGTTGGGGTGCCCAGTATGATATGGATCAGGCTTACTATGGTGGGCCGTGGCCCA
CGGGACAATGATaCTGGATTTGGTACAAGGTCGTAGCGTATCTCTTATTtGTACGgTTTA
CAtGCGCATGTCAtGTCGCTGTTGTTATGGtGTTACTATAACATCACCCTATTATGCACA
CAAgaaaTACTCTTCttCGTTgaCATATCAATGTTTTCTACAAAACTTATTAGCCTTGCT
CGGATTAATTGATCCACAGCCTCAAACACAATACCGACTT
>contig00658  length=214  numreads=2  gene=isogroup00070  status=isotig
GAAGACGTACCTTATCATGGTTGCAGCGAGAGCAAGCCTTATTTGCGCTTAAGATgaTCA
GACGTTATAGCCACATCCTCCTCCTCGGACAACAtACTATGCTTTCGCTTCTTCTTCGGA
GGCTCTGTCGATGTGTcGTCCCCCCGTcGGTCCCGAGCCTGTGTATACGGGTACCGCTGG
AACCGTggCGGGGTGGgCCATATGATGTCATCAT
>contig00659  length=249  numreads=3  gene=isogroup00070  status=isotig
GCGGACTTCCATGCGGAGGTATATTCGAATCCTGATTCGAGGACGGGGCTTCGCAGCGAT
CTCGACTTCTCCACACTCACGAGCACTTATCTCGTTAAACTCGATGACGTTGTGGCTGAG
TGGACTGAGAGGTTCAATCAACTCAAAGAATTTAGTGATGACCCCGCGTACAGGCTGCGC
TGCAACCTATTGCCATAGTACGTTTGACTGTACCGCCAAAGTCATCGTGCCAGGCTCATA
TTTTACTAG
>contig00660  length=1190  numreads=26  gene=isogroup00071  status=isotig
atcaGGCAACACTCCCTCGACCGTCCCACGATGAACATtcTCTCGCTCTTGCGCATATCA
GtcACTTTTTCTTTGCTCGCTGCTAGTCATGCTCGACTACCTACGGACTGCGCTATTAAC
TTGGACTGTACCATAGTCGATCTCCAGGCCCTCAACATGACTCAGCGGCAAGACGtGgTT
TCTCAAATACAAACCTTTTACGGCCCCTCTCTTGGAGCTTCCGACCGCTGGAATGCTGTC
CTAGGTGTAATGGATTTTTTCATCTTCAACAACCTCGGAACCAaGCCCTACTCCTGGGTC
TCCCTCTCAGACGCCGCGATCCTCGAAGGCATAGAACGTGGTATCgcccTTGCTCTTGAT
AACCCAACACATCCGAGCGTGTCCGAAGGTGACTTTGGCAACCCCAGCGCAGAACTTTGG
CGCACATATGTTTCCCAAATTCGGAAGTGGAACCTGGACGTACCTGAAGAGCGCGGGGAG
CACGATCGTGCGTGGGCTGCCGCTGAGTTTGCTGGGACAGAATATGGACGATACGTTGCG
GAGGTCAAGTACGGCAAGCCGATCACACATGCAGAGCGAATCTGGGTATTGTTTACGCAA
GTCTGGCGGCTCTTGATGGCTACGCATAATGGGTCGGTGATTGAAGTTACCCATATCATT
GACAAGgTACTGGGAGGTGATAGgAaGGGACTTCTTGATTGGgTCACAGACGTTCGTCTT
CGCGAACCGTCGCGTACCGGGCTCGAGGTTGCCTGGGAACTCGCTAATCACGACATTCTT
GACGCTATCGACGATGGGGTCAAAGTGATTCAGGCTTATCTGCCTTAtCTTTACGATGCC
TACAAAAACGTTACTGGCGCTGCGCACTCTGCGAAGCAACATGTCAAAGTaGAGCTCTAG
TAGCAAGTAACCGTGTagATTATCGCTAACTATATGCTGGGCTACTCCAAAATACCCCAT
TGACAGTAGTGACTGTCTATGATCATGATAAGCCTGCATCCATAATCAAATCTTGACTTG
ATCACGACTACTaaaCGTATTTTTGACGATCTCTGCCACTTTGTCGTCTgcTTTGCCCAC
TATATGAAGGgTATCATGCTTTAaGTCAAGTTGATATCAGCACTATAGGCAGCAAGCAAT
AGGGAAAAAGCCTTACCCAAAgCCTCTCGCCAATCTCCCTtCcTTTCTCC
>contig00661  length=242  numreads=12  gene=isogroup00071  status=isotig
TTCTtCCACAGCAGGTCCAGGACCGTCCGTGCCTGCGAGAGTCGCCCACGCAATAGCACG
CGCGCCTTGCTCGGGCGTGCGCATGATCAGCACTTTCATGATGAAAGCGGCGATCGAGAG
GAGTACGCtCCGGTTGCGGTTCAGCGtCGTTGCCACTaGGCCCGGATGGACGTTGGTAAC
TaTtAGAGgCaCgTCAGGCCcAAGGCGATCGGATAGCGATCGGGTGAAGAATGTCGTGAG
GA
>contig00662  length=629  numreads=18  gene=isogroup00071  status=isotig
GCACAAACATGCCTcaaGatTTCTCgttCGTGtTATGCTCCaTGACATCTTTGGACCTGT
CCCACCGCTTATTCaCGCAAATCTCAAAGGCAGGACGGTGCTCGTAGTGGGCGCTAACGT
CGGCCTCGGTCTCGCCAttTCAAACaTTATGCGAGTATGAATCCGGAGCGACTTATTCTT
GCaTGCCGAAGCCGTGCCCGTGGAGAgGgaCGCCCTTaCTCAGAttgTAAAtGAGACgGG
GTTCAAGAAtATGGAGCTGaaGCttATAGAccTGGACAGtTTtGCTTCTGTATCTGCCTT
TGTAGATGAGCTGGaaaaagaAgaAATCGGGATCGACgTTGCTCTTCTGAACGCCGGCAT
ACatACGTTCGATTATGAGAAGTCTAGTGAAGGCTaCgAGtcaAcGCTACAGATCAACCA
TCTGTCTACTTCGTTACTTGCACTTCGTCTCGTGCCTCgaCTACTCAAATCAGctaAAGa
GCACAATTCTATCTCACGCTTAACCGTCGTCGGTAGCGccGtgttCATTACTgGGCGACA
ATTcCTGAgGAtTGCATTACAATCCTCGAATATAATTGAAAAGTTATCGGAATCACCAAA
AATGAGtCAGCAATATAAtATCTCCAAGC
>contig00663  length=395  numreads=7  gene=isogroup00071  status=isotig
AGGCTCCTGTCTTTACTaccTCCTCCGATACCTAACGGTCTCCCGCGTCGCCATCTCtCT
TTTGTCCAACAGCCTCTTATCGCAATCGTGGGTGGGTTTATGTGATgGGACTATTGCAGT
TTCGAAGTTGCAATGAAAAGCAAGAGATTCGATTAAGGATCGTGGAAAAAGCTACGGGAC
AAGTATATGCGGTAGAGTCACGCGCGAGAGCGTCCGAGACGACAAATCGATATTACAATA
GGGACTGCGATTTCGGACCGAAaGTGGATACAATGCTTACTGTGTCAGTGCGCGCTGCAG
ATTTGTTCTACACGACCGTCCGTCGCCGCCCGCTCATACTAGATAAGGaTGGCCGTGCCG
TATTCACATAAGCCATCATCTGAGCTTTGGTCAGC
>contig00664  length=171  numreads=5  gene=isogroup00071  status=isotig
ACGGGCGAGGCTATGTGATGAGACTGCGATTTCGGACCGGAAGTGGATGTAATGCTTACT
GTGTTGCTCGCTGCGGATTTGTTCGACATGACCGTCCGTCGCCGCCCGCTCATAGTACAT
AATGATGGACGTGCCGTATCCACATAAGCGACTTCAGCTGAGTTTCAACTA
>contig00665  length=135  numreads=8  gene=isogroup00071  status=isotig
CTAGATATTTGAGTTGATTAGCttcGAGaaCGACTAAGtATaccataaaaaaactcacgc
ttggagatgttatattgctgtctcatttttctgtcaagcaggatttgagtgtttgttttt
catttataattctgg
>contig00666  length=169  numreads=4  gene=isogroup00071  status=isotig
CTTCGTGGGGCgTATGTCAACAACTCGAGGATCGATGAGCCGTCGGAGTATATGCTTACG
GAGAAAGGaaGGGAGATTGGCGAGAGGCTTTGGCATGATAccTTCATATAGTGGGCAAAG
CAGACGACAAAGTGGaCAGAGATCGTACaaAAAATACGaCTGCGCGCTT
>contig00667  length=1109  numreads=22  gene=isogroup00072  status=isotig
GGAGATCATCTTCACCTGTCTCCATTTGACTGGCTTGAGTTGTTATTGCCcGaTACTCTC
TGCACTGGTATTTTTGCGTATATACTTGGGCTCGCAATTTCGACTCTGTCTTTTTttAAA
CACCCTGCCGTACGATCCAACAGGCCTTgCGAAGAAACTTcGCCCCagTACCATTTCGGA
GCGAAGAAACATCTGTaTCATTGTGAACCgTCAGTGTCAACAAAACCGAGCCAGTGTACC
cCACCATAAGGAGAAACTGTCTCCGCAACTGACACCAAACACGGCGAATACTTgagCATA
GGGCTGCTATtAAGAACATGAGctAGGTGTCACCTCGTGTTTCGGTTTGTTGgTAACACC
GGgATGTGACACTGGTTACTATTGCATAGCGCTGTCTTTgAAaaTAAAAAcATGCTTTAG
AATGTCTTGGGTACAGCAAAATTGGATTGGGGtAGGTTTTGGATTTaGgCaCCCcAATTG
TAGAATTGTCTCCGCAAGTCGGCGCCAGTGGTCGTGCTGACGTTTGATCGGGTGCTTTGG
TGAACATACCCCGAGGCTTTCTtCTGCCTCGGCTAAATGTAaTATCGCCGAGAAAAAaTA
TCTCAAAGCAGTGCGGATGCTTGTTGATGGACGGGAcGTTTCGATGAACGTCTGCATCAC
AGCATGGTAATTTTAAATTGCTTTTTGACAGTTGATCAGCCTAGCGACTATAGGGCTTCG
CGCCTAGTCTGTgtagggaaaTtcagTtcAaatgcAaGgatGgCcctgacatatCctAaa
ttaCccatGgatatAacatctcgccctcgacaaatcagCCCTCTCGGCCCGCTTGCCCCG
CCTCTTCTCACTGCTATTCCtCTTCTTCGACGGTGTCATTATTGAAcTTGATAATAATGG
GCTCTGAAGAAGTTGAACCCGTCTACGGGCCATATGTGATAGGCGTTGTTCTGAACGTAT
GCTCCAAGTCTCTACGGCACAAACGctACTTTCGCGATCGATTAATGTTCTTaCcgaTaT
GTTCAGCTACTACTCTGTGGAATCATGATAACTCAGATTCACTTTTATGCCACCAATTTT
ACCAATGATAGGGCATGGATCAAGCTCAT
>contig00668  length=78  numreads=21  gene=isogroup00072  status=isotig
GATTACCGCATTATTTTTtGGAAATGTCCTAAAAATCGGCTTCGAGcTGgCATTTCTTTA
CATtCGTTTCATTATCAA
>contig00669  length=38  numreads=25  gene=isogroup00072  status=isotig
CTTTGGGAATCTATCTGCTCTGATGGTCTCCGACTGGC
>contig00670  length=72  numreads=26  gene=isogroup00072  status=isotig
GTATGCGCATCTAGTTCcTTCGACATCCTTTTGCTGATTAGTGTCTTTGGCTCTGAAAAT
AATTTCTCGTAG
>contig00671  length=815  numreads=34  gene=isogroup00072  status=isotig
TTCTGTCTATTGACCCAGCGCTGACAGCTGTTATCGTATTTGTGGTTCAACTTTTCTTTG
CTCGGCGTGCTAaAATCTTTACGTCATCCACGATTCTTGCTGTTATTACCGTCTCCTCGT
CAACTGTCCAgCTGATCTCTGCCATTACGTCGGCTATTCTTCGTAGTAGAGTAAAGCCTC
TCAACGAGTTTCAACAATTTAAGAACGTTATTATCCTCTGGCTTGTATTCTCTGCTATTA
CCGACATTATCATTGCTGCCGCACTCGTCATCAGTCTGAATCAAAACCGGACTGGTTTtG
CTAAAACAGATGCTCTCATCAACCGACTCATTCGATTGACCGTTCAAACTGGCGTCCTCA
CCGCCTTACTCGCCTCCATCGACCTTATCACATATCTTGTCTTTGTCCCCGcATTCACCT
TGCATTCAACCTACCACTTGCTATCcTTtATTTCAACTCGCTCCTTTCAGCACTCAACGC
TCgtGATCTGAACAaCCAGACTAGATTTGGTGCTTCTAGTGGCGTATTGTCTCGCATTGA
TAGGGGTATCCTCGATATCGAATTCTCTTGCATTATTCAACCGAGGGCTATGCCAAACCA
CATGGCTGACATGTCTCGtGAGTTTGAAGACAGTAAACCCACAGAAGTCCCAAATATAGA
CAATCAGACTCAAATATCCGAATCTCCTTGATGCTGATCTTCATGTAGTGGCGGTcGACA
TGGGATTACCTTGCTAAGCAGCACCATGCTACACGTATTTCAGCGACGTCTGTTTAGTGT
GCCTTGAGAATCGATGCTGATAGACTAGGATGTAC
>contig00672  length=343  numreads=6  gene=isogroup00072  status=isotig
GTTCTGAACGTATGCTCCAAGTCTCTACGGCACAAACGCTACTTTCGCGATCGATTAATG
TTCTTACCGATATGTTCAGCTACTACTCTGTGGAATCATGATAACTCAGATTCACTTTTA
TGCCACCAATTTTACCAAGTACGTCTAATAAAATACAAAGTCTAATTAATATTAACTACG
TCAAAAGTGATAGGGCATGGATCAAGCTCATGATTACCGCATTATTTTTTGGAaaTGTCC
TAAAAATCGGCTTCGAGTTGACATTTCTTTACATCCGTTTCATTATCAACTTTGGTCTGA
GTTCTTCATATTACATGGGTTGAGTTATTTTTGACGGTAAACT
>contig00673  length=107  numreads=6  gene=isogroup00072  status=isotig
tcacttttatgccaccaattttaccaatgatagggCATGGATCAAGCTCATGGCAAaTTC
CCccTTCTTCAaTAATaCCACTGAATGAAGCCCTAATTCCAtCCCTA
>contig00674  length=327  numreads=25  gene=isogroup00073  status=isotig
AGCGCTCTTTGACCTTGAAAGCCTCGCGGAAGGAGAGAGttCACTCcATTTTACCTCTCT
ACTACATACTCTCCGTCTCCGGCCTCCTCGTCCTCGACCGTCCTTTCCGTGTCTCTCTCA
CTCTCCGCTCTCTCATCTCTCTCTCCCCcTTTTtAAAGCCCCGTGCCGCCTTTGCCGGTG
GTCGAGTGCGATCAGAACAAGCTTCTCAGTCTTtCCTTTGGTTTCTGCCCCCTTGGTCCC
TTTTTtCTGTTCCCGACCCTCGGGTAAAAGTCATCGGCTTgtgcAGTAACACCAGGTCGA
TAAGAGAGAGAACGTGAACGAGACAGC
>contig00675  length=114  numreads=32  gene=isogroup00073  status=isotig
GgTAACGTCATTTGCGGACCCCACTGCCCTTCTCTGTCGGACGTTGACCACGCCCGACGA
CTTGGAACACCTGCCCCGCCCGCCCCGCGCATGATCGCAAGGTTGACTTTGTGA
>contig00676  length=114  numreads=29  gene=isogroup00073  status=isotig
CCAGTCGATCCAGCCGTTCTCGACCGACGCTCACCTGACACCGGATTCCAATATCGCCAT
GAAGGACCTTTCCAACTCCTCCACCAAGAACGCCCGTCTTGCCGCATACCCCAA
>contig00677  length=2202  numreads=113  gene=isogroup00073  status=isotig
GAAGCGCCCATcACCTcATGGCATCACAAAATCCCGCAAGCAGTCCTCCCCGCTCCTCCC
ACCGGTCGCCTTCCGCAGgaTATCGCCATCAACCAAGCTCGAGGACCAGCGAAGGCAACA
GCGTCAAGCGCAGGTTCTGGCGATGCACCGCGAGGGTATCTTTGTGGAGGAGGAgTATCG
GgAGGAGGTACAgCAGTACATGCACGAGATGGAGCTCTCCACcCTTGGCTCGACATCTTC
AATGGACCAACAACCTGAGATTAAGTGGCACATGCgCCCGTGTCTGGTCGACTTCTTAGT
TGAAGTTCACTTTACTTTCCGATTAAGACCGGAGACGCTCTACCTTGCGCTCAACATTGT
CGACCGctACGTCTCCcGGCgtGTTGTCTATGTCAAGCACTATCAACTCGTCGGCTGCAC
TGCCCTCTGGATAGCCGCCAAGTTTGAGGACGctAAGGAGCGTGTACCGACAGTACAGGA
TCTCGCACAAATATGCAACGACACATACGACGAGTCTGCGTTCACCCAGATGGAGGTCCA
CGTTCTCAACACTaTTCAATGGTCTCTGGgaCACCCTACAGCAGaGgCATGGCTCCGCTT
GATGTGCTGTGGCTCGCGCGTGGAAGACCCGAAGGTGCAGCACGTCGCTCGCTTCCTCAT
GGAGATCACACTCTTCTACCGCGAGTTTGTCAAGTACCCGCcATCTGCGATCGCACATGG
TGCGCTGACGCTTGCAAGGTATCTCTGCGAGCTCGGGCGGCAgCCTCACGAGGAGACGGA
CGAGTGCATTGAGATTGCCGAGTACCTCGACGACCGCCTTTCCAAGTACGTCAATGAGCT
CTCGGAGGTGCTCGTCAAGAAGTACTCGTACGCGTTCTACTCTAAGGCGGCGACCTTTGT
CGTCGAGTACTACCTCAAGGGCGGCCGCTTCGTGCGCTTCGCGCCACCTCAGCTCCCCAT
CCCGGTCACTCCGACACGCACGCCACTGTCGTCTGTTGCGAGCACACCTGCCAGCGTAGC
CACCACCGCCTCGGATCTTTCGGAGGATATGCCCTCGACACCGATGACGCCAACCAGTCC
ATTATCGAGCGACGTCTACTCGGGCTCGTACCCGTCCGAAGGGTACTATGACAAGGAGAA
CATGCCATCCGTGACGACATTTTCGCCGGTCGTCAGCAAGCATCATGCGGACGCCGTGCC
GGACCAATTCCTTCCGCACGATTTTGTCACATTCGGCCGACCTGCTCTGCACTCGCTCAA
TGTCTCATCACCACGTGTAGCAGCGGTGTCATGATGACCCTCTACGTCATGCCTATGTCG
TCCTATTGGCCTCCATCATGCATTCTCCCTATGGTCTTCGTTGTCAAGCAGCAAAATGTA
CTAACATACACTCTTCCCGCCTGCATCGTCAAGCATTTTAACTCTTTTCTCTCTCTCTTT
CTCCGCGCATTTTCGTTGTCGCTCCGCATCATCTCCGATATCCACCCATGCATACCTCTC
TTTTCTCTCCCTTCACTTCGTCGCAATCACCCCTCAAGCACGATACATCTCTCTACTACC
CCACCGCCCACTCGCCTATATCCCCAGGACACCCCTGGGAGGCCCCACACGCTtGCGGAC
GCCAAGGACGAGTCCCGTGGTGCACGCAGGACCCCGCACTCTCGTGCGGCTCGCTGTACG
CTATGGACCCCGTCATCTCTTGGACTGCACCTGTCTTTTCCTTGTTTTGCTTGTTGCTCA
GGCTTTTATTCCAGCCTACTACAGTCACTCGCTTTCTTCACACCCAATGACACTTGATCT
ACTATCCCCCACAACCCCACATACATACACACACCTCCCTTTCTTTGTTTCATCCTCTTC
CGTTATTTTATTCTCTCAGTTTTATTATCTGTGCATATATTCCACCTTCATTCTTTGTAG
GTCCGCTGCCCCGGCCCTCCCTCCCTCCGCCGCGTGTGGCGTCATCCCCCTTCcTCTCTC
TCGAAATTCTCAAATTGTTTTATATCGCCGGCATCGCCTGGCTTGTTTTtCTTtCGCATT
GCTGTCGCTGTCTGTGTCCCGGCcTGAAAGGGACTATATTTTTTTtCtCTTATCGGTAAC
ATAGGCGCACGGTTTTtGtCGTAGTATTAGACTACGTAGTTGGCTCGCACTACAGAAGAa
GAACACGCCTCGTACACGCGCGCGCGTCATGTCCGGATcccc
>contig00678  length=203  numreads=10  gene=isogroup00073  status=isotig
acaatcaccatGTTACGTTCACATCGCCCTTTGGTTATATCACTTCCCTACCCTCCCccT
CCGCCATTtCctCTCCCcTCCCcTTACTGCCCGCCGCCGCCGTCGTTCTCGTCGTTGTCC
GCGACGTTTTACGCCCCTCACTTTTAACGCCCTTGCCATCTCACGGACACTGACCGATAC
GAtcTCTCTCTCTCACTCTCTCA
>contig00679  length=453  numreads=28  gene=isogroup00073  status=isotig
tggcagggacgcaatgggtcggagcgagcgaaagagaggatgaaggacgagtcagcgctg
aaggattagaagggggaatatgggaaacgataaggccgaccatcctagaacgcttgaagc
gactccagatggtgggcatgAAGGAcGGTAAAGGAGCGGCGGGGGTTTGTTATTCGCGCC
CAGTTGGCAGCGGTAGGTGGCAAGTGATCAAGCGAGAAAAAGGAGAGACGGGTAAAACGA
CCGTAACGAACGAAAAAGTGTGAAGGGATCACCGCGAACAGGAGCGGATTTTTTCCACAT
TCACGCTCTGGACAGGCGCAGGGGTACATATATATGTATGTACATTAGCGCCCGACCTCC
CCGCACATGGCGAACGAACGACACGGAACGGAACGAGCGGTGGCGAGTGACAAGGAAGCC
GAAATGAAGATCGTATTAGTGGAGGTGAGACGC
>contig00680  length=20  numreads=13  gene=isogroup00073  status=isotig
TTCGCAGTGAGTGACAGGCC
>contig00681  length=174  numreads=10  gene=isogroup00074  status=isotig
AGTTGACCTTGTCTGTCaCCACcTTGCATtGTAACTCACCACAACACTCTGTCGCTCATG
GAACATAATGCTCTCCTGCCGGCTCTTCTtcAGTTCCAACTTTTTGCTTTGACACAACTC
GATGACTTGGACTCGgAACTAGACAACTCgAaTTTCGATGCGCACACAtgTGGG
>contig00682  length=47  numreads=8  gene=isogroup00074  status=isotig
CACGGAaGgCAGGACATGTTTGAGGACAATGAAGCTGACGACGAcgA
>contig00683  length=24  numreads=9  gene=isogroup00074  status=isotig
GGGGCCTTTTCTTGCATTAATAGG
>contig00684  length=445  numreads=16  gene=isogroup00074  status=isotig
TGCCCAAATGCTCAcATTGATTGAGCaCGTTTCTACAGTACAAACACGCCTTCGCGGTCC
TTATAAcgAGATTGCAAAATGTTGTGAATGGTTTGAAAAGCGTTGACGTGGCCAGATCGC
CAGTTTCGCTTGGTGTTTCGGATGGGACGTTCTACATTCGACCTCCTTGTTCGCAAGCTG
GAACAAAaTgaTATTTTTGTTtCAACAGGCAAAAAAaCcACAACGAGCGGTTCGCTACCA
GCTCGCTGCGTTCCTTGTTTGTTATGGTCACCCTGGCGCTGACCCAATGTTTACAGCTCA
AATGATGGGCTTGGGTGGACCGGGAACTGTTGTCATGTACTGTCGACGCaTTACTCGAGC
TCTTCGTGAGCTTAGGAGGGATGTAATCTCATGGggTAATGCCGCACACAACAACGAAAt
cGCACACCaCATCTATGAGAGCTCT
>contig00685  length=52  numreads=5  gene=isogroup00074  status=isotig
GGTATCCCTGGGTGCATTGGCATCATTGATGGGACACTTATACGTCTTACTA
>contig00686  length=620  numreads=12  gene=isogroup00074  status=isotig
GTGCCCCTGcACGCTCCCAATCGATCTATTACTGCCGCAAGAAGTTCCCATCGATCAACG
TCCTAGCTGTTATCGATCACGAAAaGCGATTCAAAGCTATTGATCATGGCTGGCCAGGGT
CAGTGCCTGATgTTAAAGTaTGGAAGCACTCATTTATCTATCAAAATcGAGtcGCATATA
TTCCACAACCACATTATCATCTACTTGCTGACAAAGGaTATCCCTCATCGCCATACTTGC
TTCGTCCATATACTGAGCCAGAGATTATGGCTCGTCCACATGAACGTCATCGTTTGCGTG
AATTCAACaGgATtCTTTCCCATGAACGTGTGCGTgTCGAACACGCGTTtGGTTtACTcA
AaGGgCGCTTTCCATCACTGCGCGAGTTTCCCCCTGCAcGAGACATGCAATGgACATATC
GTGCAATAGAGGCACTCATGATTaTCCACAACCTATGCATTGATTGGGATGACCACCCAA
TGtACATTCCAGGTTTTGATGATCGCGCAGATACGGATACCTTCCCACTTGACgaCCTAG
ATGCCGATATTGCGAACTATGGAAATCCCGACAATATTCCAGTTCATATTCCTGATAACG
AGCTCATTCCgaaTCAACTG
>contig00687  length=160  numreads=2  gene=isogroup00074  status=isotig
GTCTGTCAACCATCTTGCATCGTAACTCACCACAACACTCTGTCGCTCATGGAACATAAT
GCTCTCCTGCCGGCTCTTCTTCAGTTCCAACTTTTTGCTTTGACACAACTCGATGACTTG
GACTCAGAACTAGACAACTCAAATTTCGATGCGCACACAT
>contig00688  length=153  numreads=19  gene=isogroup00075  status=isotig
GCCGCCCCTTTACAAAGTCTGAGAGGTGAAGCATGcACCTCTGCTTACTCGCCCTTCCCT
GATTGCTCTACTCACCCATTCCAAAGCGTTTCCCTCCACCACACATTCGCTTCCTCACTT
CATCATTACACATTTACAAAGTCAGCATTCTGC
>contig00689  length=63  numreads=15  gene=isogroup00075  status=isotig
TCcACGCACGTcTTGCTCATCCTTCTCATCCATCTAAAATCACTTATATAACTCCCCTTC
CTA
>contig00690  length=157  numreads=29  gene=isogroup00075  status=isotig
TCCAgCTCAAACCCACCAACAACATCCCTCCCCCTTCCCATCCGAACCTCGCTTAAAGGC
AGCACAGCCTCTTCCCCTTCCCTCCCCctccTCCTCATTTTCATCCTATTCCAAACATGT
CCGTTCGCAACGTAAAGCTTACCATCTTCAACGACCT
>contig00691  length=234  numreads=40  gene=isogroup00075  status=isotig
AAGTTGATGCCATTGtGGGCGGCGCGCGCGTTGACGGTCGCCTTGAGCTGCTCCCAGCGT
TCGCGGCCGTAGCGCGCGGTGTAGTGCTCCTCGAGCGAGACCGAGCCGTTCTCGGGCAAC
GCGCGGTTGATCTGGTACGGCCTATACTGGATGTCGAACTTGAGGGGGAGATCTGCGCAC
TGCGCGATGGCGGTATCGAGCTCACGCTGGCCGATGTAGCACCAACCGCAGACC
>contig00692  length=110  numreads=29  gene=isogroup00075  status=isotig
GTGCGTCACATCACACTGCTCTTACTAACACACGGGACACAATGCTTACCAATAATGGTC
CTTGTTTCCCCACACCCCCTTTCCTACCATCCACACTTCGCACTTGACAG
>contig00693  length=701  numreads=42  gene=isogroup00075  status=isotig
CAACTGGAGCGGCAAGGCTACTCAGACCACCCGCGCTCACCGTCTCATCCACAAGGCGGG
CCAGGTCGGCGGTGCGGATCTGCAGCGCAAGCTGATAGAGGCCTTCTACAAGTCGCTCTT
CGAGAACGGCCTCGACCTCGGCGACCTTAACCTCCTCGCCACCCACGCCGAGGAGTGTGG
TATCATGTCCAAGGCCGAGGCCATtACGTACCTCGAGTCGGACGAGAACCTCGCAGAGGT
CACCCGCCTGATCCAGGAGGCTATCAGCAATGGCGTGACGGGCGCACCCTCGATCCTCAT
TGATAACCAGTTCCTGATCGCCGGCTGCAACACATCGGATGTCTATCTTCAGATCTTCCG
CAAGCTCGCTGCTGCGCACGCCCCCGAGCAGACCACACCCAAGCAGAACTCGCAGCCTGC
GCTTGCGCCATCGCCTGCTCCGATCGCCGCAGCATCCTGATCACTTTTCTTTtGCTGTTC
TCGACTGCGCACGAAATTATCCCGTAGTCCGAAAATTATTATCTctCGTCCGtCTTTTTT
CtCTCAACTtCtATTTTCCTGTTtACAtGtAACGTTTTATGCTATCAGtCTTTTAtGGAG
tCGTTACTTCCTTTATTTCAGTTtACCCcATTTTTCTtCtATCGTCTTCcACATcTCCTC
TTCATGTGTATGTACGCttGTttCGCAGTGAGTGACAGGCC
>contig00694  length=227  numreads=5  gene=isogroup00075  status=isotig
TGAGTAACGAAGAGAGGAGAAAGAGTAAGCACGCAAGTCACGGGGACGgTTTCGCAGATA
AGTACCAGGTCGTTGAAGATGGTAAGCTTTACGTTGCGAACGGACATGTTTGGAATAGGA
TGAAAATGAggAggGGGAGGGAAggGGaaGAGGCTGTGCTGCCTTTAAGCGAGGTTCGGA
TGGGAAGGGGaggGATGTTGTTGGTGGGTTTGAGCTGGATAGGAAGG
>contig00695  length=213  numreads=5  gene=isogroup00076  status=isotig
TGACGAGGACCGAGCAATGTTTTACCTGCTCGTCGCCAGCACACACCAGCGGGGGCACTT
GCACACAgGGGAAGGGGGGGAGTCACCGTGGTCAACCCACACAACGGCGCAAACGGTCGG
ATGCATTTTTGCCGAAAGAAGCTAACAAAAAAAACGTCGTCATCATTACCCGGGACCAAA
TGATGTCATTAATTCGAGccCAGAATTTCCCAT
>contig00696  length=388  numreads=37  gene=isogroup00076  status=isotig
CCAAACAaCCGCCTCTCGCCACCCTTTTCATTGATATCATCACGCCAAACTCGCCTTTCT
CCACCATATTCCCCCCCCCCcTTTCAGAAAAAAAaGCTGTGCTACCTCTCTTTGCACACG
GTATTACTTACGGCAACTCACCGGCTTATATACGACCCTAACACGCTCTCGCCACGGTTT
TGCCTGGATCCGCGCGAGCTGTAAAACGCTGGGCGAGCGAGGCAAAGAGAGAGAGGTGTA
TAAAGAGCAATCACGACGTCATAGGCCCGTGCCAGGCGGGCAAAGGGCAACCCACCCACA
AGCCATACCTCTCACGCTTCCTCTTGCCAACTGCTAGCTCGTGGCAGTAGCAAGCTTATA
GACCCATTAGGTCCACACTAGACACATA
>contig00697  length=19  numreads=32  gene=isogroup00076  status=isotig
TGTCCTTTTTCCGACGAGC
>contig00698  length=75  numreads=31  gene=isogroup00076  status=isotig
GGCAAGTCCTCAGACGCCGTCCTCACCCCGTCGACAGCCGCTCATCGTTCCCCAACCTCT
ACCCCCACCTCCGCA
>contig00699  length=523  numreads=32  gene=isogroup00076  status=isotig
GGGCTTCGTGCCTTCTGGCCCGATCTCATCTCCGCTACAGCTTCCGGGCTCATACGTAGA
ATCCACCTCTGCATTTTTCTCCGCCTTCCGCTCAGCCTCGCCcATCCCACCCCCTCTGGC
GACAGCATCCAACTCTATTCCTACATCCGCATCCGCTACTTCATCGCCGCCATCATCATC
AACTCCCCAGACCCATTCGCGACCATCGCCGACGGCAAGTCCGGTCCTTCGTCCCGCCTC
TCCTCGCCCCATTAcGCCCGATCCcACAacACAcGACCACCGCGACGACGACGATTACTG
TCACGGCATCCTCGCCCGCACCACAGCGTCCGAGTTCCCCTCTtGCACTCCGGCCCGTTt
CTCCGCGTGCGCGTCGTCCGTCACTGCAGCAGCTCTCGCCAGTGGgCGCAGATTCGCCCA
AAGGCTCTCCAGGCAGCAACAGCAACAATAGTAACAGCATTtcATCGCCGCCATCCCCTA
TCCGCTCCTCACCGCCACAGCCTCCGGCGCGCATGTCACCGTC
>contig00700  length=150  numreads=17  gene=isogroup00076  status=isotig
GTTGACCACGGTGACTCCCCCccTTCCCCTGTGTGCAAGTCCCCCGCTGGTGTGTGCTGG
CGACGAGCAGGTAAAaCATTGCTCGGTCCTCGtCAccTACCTCGGCCATTAGAGCTAACG
TACAGtGCcGAGCGATCGGGACAGAACACA
>contig00701  length=222  numreads=18  gene=isogroup00076  status=isotig
TTATAGACCCATTAGGTCCACACTAGACACATAGTACGTCcaTCTTCATGTAAATCCTTT
CCTTCCCATCCTCTTCCTCCTCGTCTTCGGCTATCATACTATTCTACTATTCTACTACCT
TCCTACCTaCTATCCCCGCTTTACCCCTCAACCGACACCCACTATCAATTCCATCCCGCA
CGTCCCGGACAGTTGAACTGATCCGAGAAATGGGTGCTCTAG
>contig00702  length=255  numreads=5  gene=isogroup00077  status=isotig
ATCCTTGTTTACCAGGTGCCGTCATTACCCCTTGCTCTCTACTGGCTTTCCAGCAGGCCA
TTATCGGCGACGTCATCTATTTCATCTCGCTCTGCAAATGCATCCCGGATTTACTTGATA
GCTTCATTCATCACTGACTGGAGCATTCTGCGGATCCCTCTCACTTATGCCGGTTTCCTT
AGCTTCCATTGCGGACACCGCCTTACTTCCGCGTGAAGATTACCTTGCACTATCGCTGGA
TGAATACCTCCTCAG
>contig00703  length=222  numreads=13  gene=isogroup00077  status=isotig
ATTTTCTAATGCTCagTTCCTCGCCTATgTtACGATTGCCGCCTTTGCGTTATTCCTTGC
AGACATGCTCGTTACTTTCCCCAACGAAGTTCGTTACATTtGGAGCTCGAGGTTATCGCT
ATACATCTGCCTATATTGGTTCATGCGCATCTTTCCTcTAGTAGTTctCgTTATCAACAT
TGTTGTCCGAACAAGCATGCATATATATCCACACcTTGAATT
>contig00704  length=452  numreads=24  gene=isogroup00077  status=isotig
CTGCCAGGCCTATGCGCGTCTCATGACACCAATGTCGAGCATTGTGCCTCCATTGATAGG
TGAAGGCCTTATGATGTTGCGTGTCTGGGCGCTtTATGGTTGCACACATAGCTTTCTGgT
TTGGCTGACGCTACTCTTTTTAGCACGCGTAGTAATAACTGTTCCTATCCATATCGgATT
AGCGTCAaAAATATACGTTCGCGCCCTTCCTGACTTGATACCATATCCAGGATGTGTGAT
AATTACACCCCGGAAGCCATTGTTTCTGATTGTTACCGCCCTCTTGAATATTTTCACAAC
AACAATCTTGTTTGTACTTACACTACGGAAGTTCCTACATAATATGTGGATTGCACaTAC
CCCTCGAAGGCGATATTTACTATCTACAAGAGGTACAGGATtGTTTGGCGCATTCCTCCT
tGATGGGTCGTTTTATATGATGTGCGTtCTTg
>contig00705  length=196  numreads=10  gene=isogroup00077  status=isotig
TTGCCGAGGTGgTTTTcGCCGTTCTCGTGAACCaGTATTCAGTCTtGTCGGTAGTTTGGC
AACCCATTAACCTTTGTCTCTATGGCTTATGCTCGACGCGTTTGGTGTtAGCATTACGCA
TAACTGCATCCAAGGCACAAGAAAGGATaGAAAGGGCCTaCTCTCGAACTTCaaGGCTTT
CAATACTGAACTTGAT
>contig00706  length=177  numreads=5  gene=isogroup00077  status=isotig
ATCGTGTCGGCATCCTTGTTTACCAGGTGCCGTCATTACCCCTTGCTCTCTACTGGCTTT
CCAGCAGGCCATTATCGGCGACGTCATCTATTTCATCTCGCTCTCTTCCATTGCGGACAC
CGCCTTACTTCCGCGTGAAGATTACCTTGCACTATCGCTGGATGAATACGTCCTCGG
>contig00707  length=116  numreads=3  gene=isogroup00077  status=isotig
TAAGGTCGCTTGTTCTATATGGTATGTAACTAGCGATTTTATGCCCATCTAGTTGCCGAG
GTGGTTTTCGCCGTTCTCGTGAACCAGTATTCAGTCTTGTCGGTAGTTTGGCAACC
>contig00708  length=261  numreads=4  gene=isogroup00077  status=isotig
TCGCCTATTTtACGATTGCCGCCTTTGCGTTATTCCTTGCAGACATGCTCGTTACTTTCC
CCAACGAAGTTCGTTACAcTtGGAGCTCGAGGTTATCGCTATACATCTGCCTATATTGGT
TCATGCGCATCTTTCCTaTAGTAGTTTTCaTTATCAACATTGTTGTCCGAACAAGCATGC
ATATATATCCACAtcTTGAATTGCAAGTTACAGACTAACCCcATATCATGTTGGTCAATa
CACTAACAagACCGATCgAaG
>contig00709  length=234  numreads=10  gene=isogroup00078  status=isotig
AAGACATTAAGCACAGCCAAACCACAGACAACATCCTTATCCTCTCACTATGTCACAAAC
CTGGGGTACCCCcGAATCCCTtACACCTGAGCAGGTCGAGCGTTATCTCGCTCACATCGG
TCTAGACTCCAAAGTAACGTTAGCGCGACCTTCGgACCGCGCCCTCTTAACGgACGTTCA
AGTTGCACATCTCACCCGTGTTCCTTTGATACGTCTCTAATTCATCTTCCGGAA
>contig00710  length=244  numreads=15  gene=isogroup00078  status=isotig
CAAgTCGACGACAAACCTTTTGAGGTCAGGCGTGGTCCTGGCGTTCCATTGGACGTCCAG
GGTGCATATGCCAACGTTGTAGAACAAAGCcGGGGCGGGTATTGCTTTATGCTCAACGGG
CTGTTTGCTGCTCTGCTCCGTGCGCTTGGCTTTCGCGTGAGCGAGCTTACAGCcCGTGTA
TATATGCTGCGCAATAAAGaCCCAAGCAAAGCTGGTTGGCTATGGTCGGCAACCCTACAT
ATTC
>contig00711  length=128  numreads=9  gene=isogroup00078  status=isotig
GTTTGTTGACCATTCTGTGAAGCTTGTGCCAGCTGACCTCTTTTACaGATGTGTCTAGTT
GTCGACACACTTGAAGAAGGGCGGTTTCTCTCTGATGTAGGATTTGGTGGGGGAACTTGC
CCTTTGCC
>contig00712  length=59  numreads=6  gene=isogroup00078  status=isotig
GTAAATTATTCATaTTAggCTCATGGTagATGaagTTCTAAtAGTAATCTCGACCTCAg
>contig00713  length=466  numreads=8  gene=isogroup00078  status=isotig
AaTCCCTTTtGTagATGGCGCAACTTCgaGTtCTTTgaCACAAAACGAGTCTTTCTCaCT
CCGCCATGAACGTATCCCTGGGACCGATCCTCTCTATTTTCCGgATGCCACCATAGGCTG
GACACTGTATCGCCACTTTGTGTCGGTCTCGGAGGGTAATGATCGATTAGATGGTCATAC
AACACCCTGTTACCATTTTACGCTACAAAGCATGGCTAATGTGGACTTTCGAGCCTTGAG
CTTCTTTtCTTCGCACTCTGATCAAGCGGCTTTCACTCGGGAACTTGTGgTTAACCGCTT
GAATAAAGATGGATCCCGCGATGTTCTGAATTATGTTGTCGGACAAAAGAGCGCATCTTT
TTACACACGAGATGGAATATTAGGAAAATTAACGCGATCAGAGGAGGTTcGCTCacaaat
GCGGCGATCTTAGAGACATGTCGTCGATATTTTGACTTCAAATAGC
>contig00714  length=140  numreads=3  gene=isogroup00078  status=isotig
ATCCTCTCACTATGTCACAAACCTGGGGTACCCCCGAATCCCTTACACCTGAGCAGGTCG
AGCGTTATCTCGCTCACATCGGTCTAGACTCCAAAGTAACGTTAGCGCGACCTTCGGACC
GCGCCCTCTTAACGGACGTT
>contig00715  length=101  numreads=8  gene=isogroup00078  status=isotig
aTGTGTCTAGTTGtcGACACaCTTGAAGAAGGGCggTTTCTCTCTGATGTAGGATTTGGT
GGGGGAACTTgCCCTTTGCCaaTCCCTTttGTagATGGCGC
>contig00716  length=228  numreads=11  gene=isogroup00079  status=isotig
GACCAttCCTGCTCCTTTACTagCCTCCAATCATCGcGATTTAATGCTGGTTtcAAAGAA
CAGATAGCTTCTTTATAtaGgCCCTATCAGCAGTCGAAACcTGGACGTATGAAGCTGAAT
GCTTGCTATTacGTTTGTCAATCTGGcTATATTTACATGATtATGGGgAATCCGCctCcC
CacAtCGATTATCGTACAGCGGACcAaACCTGACCATCCCGgcAATCC
>contig00717  length=24  numreads=16  gene=isogroup00079  status=isotig
AGGTCTGGATGTACCCTCGGAAAG
>contig00718  length=541  numreads=35  gene=isogroup00079  status=isotig
TAGTTCTTCAACCCGCAAAACGTCTAGAGAGGATGTCCAAGAATCGGGCCTCATCGAGAC
CAGAATGTGCCGCCcGGTGAGAGCGGCCCGGATtGGGCCGCCTCTAGACACGCCCGGTGC
TAGACCTAGGATGCGTCCCGCCACGACTCGGATCTTCCTCCAAGTGCCTCCCGACGTTGT
CCGAGTAAGTTCACGGATTCGCCCACGGAAAGTATGTTTCCGTCAAACACAACTCACACC
CGGTGAACAACCGAACACACACCACACCTTACTCTTACCTACCTACTTCTCTCAATGGGC
CACACACACTCCAAAGTtCcGCCCGCAGAGACACCCGCCCCCGCGTCCGAAGTCCTTGCC
CGCACCACCACACGCAGCCCCGACCTCACCGCTCACGCGGCCGAGCCCTCAGCGACACCC
GCACGTACTACCTCGCGCCGTACCTTCCTCGCGCACATCCGTCACCCTCtCcACCACCGC
CATTCTCACCATGCAGAGGAGGTGGCACAACACCCAGCTCCGGCACCTGCGGCACAGGGG
G
>contig00719  length=74  numreads=11  gene=isogroup00079  status=isotig
AGgTGCGTTCTCGCATGTTCGAGGAGCTCGATGAGTGGGTTGCTAACGCGCTTCGCGATG
ACGATGGAATGATT
>contig00720  length=215  numreads=11  gene=isogroup00079  status=isotig
AGCATGCCGAGCCCCACCcGCACGTAGCGCGgACTACGCtcGAGGAGCTCGGAGAGCTAC
CGCTTGTTTAAATCCGGTCTTCTTGATGGGTTTTATGATTTTAtATCTCTCGCGCTAaTC
GAAGGaTCACAATTTGtACTGTATTCTTGTTGTTATTAGTGTAATCTGtGTTTTGTtAtA
TGTCATTGAAGTCaaTTCGCAGTGAGTGACAGGCC
>contig00721  length=160  numreads=4  gene=isogroup00079  status=isotig
ACTCCTGCTCCTTTACTGGCCTCCAATCATCGTGATTTAATGCTGGTTCCAAAGAACAGA
TAGCTTCTTTATACAAGCCCTATCAGCAGTCGAAATCTGGACGTATGAAGCTGAATGCTT
GCTATTGTGTTTGTCAATCTGGATATATTTACATGATCAT
>contig00722  length=331  numreads=16  gene=isogroup00079  status=isotig
CGGTTCTTCAAGCCCGCAAAACGTCTAGAGAGGATATCCAAGAATCGGGCCTCATCGAGA
CCAGAATGTGCCGCCCGGTGAGAGCGGCCCGGATTGGGCCGCCTCTAGACACGCCCGGTG
CTAGACCTAGGATGCGTCCCGCcACGACTCGGATCTTCCTCCAAGTGCCTCCCGACGTTG
TCcGAGTAAGTTCACGGATTCGCCCAcGGGTAGCCGTGCCTCCCGCTCGTTCTACTCTCA
CAAGTGTaTAAAAaCGAaCACTTCAAGAAaGTATGTTTCCGTCAAACACAACTCACACCC
GGTgAACAACCGAACACACACCACACCTTAC
>contig00723  length=252  numreads=5  gene=isogroup00080  status=isotig
GTCTCTCCTCAGCAGACTTTGGTTACTAATCCTCCACTCCTTCTACTTTCTCTCCTACCA
CTACTCTCTACTCTCCGAGAACCATGGGCTTGACAATATCGACATTCTTCAACTCCCTAT
CGTCGCTAGTtAAGTGGAGCAAGGACCAGGACGTCCGAATCCTCATGCTTGGGCTCGACT
CTGCGGGCAAGGTCTGTCCAAaGCCGAGGACcATGCATACAACGTAGAGCTGAACTGGGA
TATGCTATTTCT
>contig00724  length=104  numreads=8  gene=isogroup00080  status=isotig
AGACCACCATTCTGTACCGGTTACAGATCGGCGAGGTTGTTTCGACAATaCCTAGTGCGT
TAcTtCGTTGTAAGATTGTCTATCACGTCTAACACGCAGCAAAG
>contig00725  length=378  numreads=27  gene=isogroup00080  status=isotig
CTATTGGaTTTAACGTGGAGTCTGTGCAGTATAAGAACATTAAGTTCCAAGTTTGGGACC
TTGGTGGGCAGTCGTCAATTCGACCATACTGGCGGTGCTATTTCCCGAATACGTCTGCAA
TCATCTACGTTATTGACTCGTCGGATCACGCCCGACTGCCAACTTCGCGAACGGAGCTCC
TCACAATGCTTTCAGAGGAGGAGCTGGCCGGTGTTCCCCTCCTTGTGTTTTGCAATAAAC
AAGATATTGATGGTGCCTTGAAACCCGACGCAATTAGCGATCAGCTTGGTCTTACCAGCA
GTGAGCGTGGACGCCAATGGAGCGTGAGAGGTAGCTCGGCAACCAAGGgTGAAGGATTAG
AGGAGGGTTTAGATTGGt
>contig00726  length=137  numreads=6  gene=isogroup00080  status=isotig
ACGTCACGCACCCATTCAACACTTACCGCACCTAATTGTGGCCCCAGGTTGGTGAATgCC
ATCCAGACGAAATGAGTGGACCTACttGTACACTTGATTGCAGGACGTCTTACTTTGCTG
TCATTTCGATTGTAACC
>contig00727  length=115  numreads=4  gene=isogroup00080  status=isotig
GGTGAATGCCATCCAGACGAAATGAGTGGACCTACTTGTACACTTGATTGCAGGACGTCT
TACTTTGCTGTCATTTCGATTGTAACCTACATGTATTCCCTTAATTCTTATAGGA
>contig00728  length=262  numreads=19  gene=isogroup00080  status=isotig
GTGGCCGTGCCTCATCATCGTCTCTCCTCAGCAGACTTTGGTTACTAATCCTCCACTCCT
TCTACTTTCTCTCCTACCACTACTCTCTACTCTCCGAGAACCATGGGCTTGACAATATCG
ACATTCTTCAACTCCCTATCGTCGCTAGTtAAGTGGAGCAAGGACCAGGACGTCCGAATC
CTCATGCTTGGGCTCGACTCTGCGGGCAAGACCACCATTCTGTACCGGTTACAGATCGGC
GAGGTTGTTTCGACAATACCTA
>contig00729  length=154  numreads=3  gene=isogroup00080  status=isotig
ACTCCTTCTACTTTCTCTCCTACCACTACTCTCTACTCTCCGAGAACCATGGGCTTGACA
ATATCGACATTCTTCAACTCCCTATCGTCGCTAGTtAAGTGGAGCAAGGACCAGGACGTC
CGAATCCTCATGCTTGGGCTCGACTCTGCGGGCa
>contig00730  length=93  numreads=5  gene=isogroup00081  status=isotig
ATAAGTACGTCTTGCTTTTctCACAACAGgtCTTAGTCAGAgATCgaCTACCTCTTCGTt
cACATTCTTcTtGAAGCcGATtGATGGCTTaTT
>contig00731  length=280  numreads=10  gene=isogroup00081  status=isotig
TaCCGTCTACCATCAACTCAATAAAGTCAAAGCATTGATTTTTAGCCATCCTTCTTTCTT
ATGCACATGAGAAATGgaTGCTAGATAagACTTGCGCTTTtGTTCGATACGCTATTGAGT
GATCAGAGCAGGTGTTGGCCGGTGGATAACCTTGCCCCGTtCTTtGTGGTTCAcGTACCC
gAaTAAAACACCTCATTCAcGGTCAGTGCCTGTTGTCATCTCCTCCCCACATCTCATCCA
GTACAAAATGGTGAAAAaGACGCCCTTcTTGCTTTTCAtA
>contig00732  length=67  numreads=20  gene=isogroup00081  status=isotig
TCATTCAGCGTCCCCACCACTTGACCATGGAACGGACCCaCaCCGTCCGACCCTTTGCTT
CCGACCA
>contig00733  length=440  numreads=19  gene=isogroup00081  status=isotig
CCACTTCCTCTCGCTACTCCAACCTCATTCGCCGTCGCCTGAGTTCGCCGAGTTCAATTC
CAGCGGTTTTGGTGTATGTGAGCGACCGGGGACTAAGAGCGTTCACTGGCAACGCGTCCG
GCGCAATCGCTGCCCATTCCAACGTACCTACGACATCACTCGATGACCTACCTCGGCAGC
CTCTATGTTCGCATATCCTACCCTGCACGACCGGCACGGAACCCGGCTCACCTAGGTCAC
GGTCAGGCAaTGACGATCTCTTCtGCGCGGGCATGAAACGATGAGCTCAATTCCGAGCAC
GAACAGCGCGTTGACGACAGTGCGTATGTATCCGGCCGCCGCGTGTGTATTGCTTTTCTC
CCAATCCCCACCCCTCCCTTCAGCTCTCTGCCAATTACCTATTCCCCTTTCACtAccACC
CAccatccataaatctcata
>contig00734  length=389  numreads=19  gene=isogroup00081  status=isotig
CTACTTCGTCTCGCTACTCCAACTTCACTTGTCGTCGCCTGAGATCGCCAAGTTCAATTC
CGGCAGTTTCGGTGTGCGTGAGCGACCGGGgACTAAGAGCATTCACTGGCAACGCGTCCG
GCGCAATCGCCGTCCATTCCAACGTACCTACGACATCACTCGATGACCTACCTCGGCAGC
CTCTACGTTCGCATATCCTACCCTGCACGACcGgCACGGAACCCGgCTCACCTAGGTCAC
GGTCAGGCAATGGCgATCTCTGCAATGAATATCTCTCCTGCGCGGGCATGAAAACAaTGA
GCTCGATTCCGAGCACGAACAGCGCGTCGACGACAGTGCGTATGTATCCGGCCACCGCGT
GTGTGTTGCTTTTCtCCCAATCCCCACCC
>contig00735  length=111  numreads=2  gene=isogroup00081  status=isotig
AGGTCTTAGTCAGAGATCGACTACCTCTTCGTTCACATTCTTCTTGAAGCCGATTGATGG
CTTATTGTCCGTCTACCATCAACTCAATAAAGTCAAAGCATTGATTTTTAG
>contig00736  length=147  numreads=6  gene=isogroup00081  status=isotig
CCATCCTTCTTTCTTATGCACATGAGAAATGGATGCTAGATAAAACTTGCGCTTTTGTTC
GATACGCTATTGAGTGATCAGAGCAGGTGTTGGCCGGTGGATAACCTTGCCCCGCTCTTC
GTGGTTCATGTACCCAAaTAAAaCACC
>contig00737  length=186  numreads=4  gene=isogroup00082  status=isotig
ATCACCTCACCCACCAAATtCACTGTCTATCTCTCACTTTTTCTACACTCTTCCACTTTC
TACATATTCCGCGATGACCGtcACCGCCATTACCTCGCTCAGTCAGTTTAAAGAAGTGGT
ACGCATTCTTGTCTATCGCCAGTCGGCATCTACTACatCTTACATAATCGCTGGGTACCC
TTCACA
>contig00738  length=178  numreads=40  gene=isogroup00082  status=isotig
GACCAACAGCGGCAAGCCCGTCGTGATTGACTTCTGGGCAACCTGGTGTGGCCCTTGCAG
GGTTATCTCGCCGATTTTTGAAAAACTCTCGGATGAAGACGCGTTTTCGGGCGTTGAGTT
CTACAAGGTCGATGTCGATGCGGTACCGGACGTTTCGCAGGAAGTTGGCATCCGCGCG
>contig00739  length=315  numreads=24  gene=isogroup00082  status=isotig
ATGCCTACTTTCACGTTCTTCAAGAATGGCAATAAGTTGAACGACCTTGTTGGCGCCAAT
CCCGGTAAGCTTCAGGAACTCGTCCAGCAGGCCGCAGCAGCATAGTGCATATTTACAGTA
TATTGATGATCGCACATGTATATTTTTGTAGTAACATTGAGTTGCATACTGGCACCATAC
GGCGGAATCTTAGCGTTGTAGTATACTGGACCCTATCCTTCGATGCACCCAAACACCCAT
CCAACCCTAATtCCGCACCGGTTCcGgTGTTCCTAATCTTATCAAAaCaCCaTTAGCGcA
ACCCACCGGGAAGTT
>contig00740  length=171  numreads=9  gene=isogroup00082  status=isotig
GGACACACTGGGAAGtcAGATATCCGCAATTTTTCCtgTTTAAGCACGTTTTatCTgTCT
TGACTTtATGgTAGGCGTgTTCTAGGcTATATCgaCTAATGTACTCATCATTTGGTTAAG
AaaCGTTACTGAAAGGAaaTAGAGCCAATCaGGaaGGAAAaaCAATTTACG
>contig00741  length=315  numreads=26  gene=isogroup00082  status=isotig
ATGCCTACTTTCACGCTCTTCAAGAATGGCGAGAAGGTAAATGACCTTGTTGGCGCCAAT
CCCGGTGGGCTTCAGACTCTCCTCGCACAGGCCGCAGCAGCATAATGTATATTCACAGTA
CATCGATGATCACACATGTGTATTTTTGTAGTAAAATTGAGTTGCATACTGGCACCATGC
GTCAGAATATCAGCATTGTAGTATACCGGGCCCTATCCTTCAATGCACCCAAACACTCAT
GCAACCCTTATTtCGCACCGGTTCTGGTGTTCCTAATCTTATCAAAACACCATTAACGTA
ACCCACcGGGAAgTC
>contig00742  length=118  numreads=30  gene=isogroup00082  status=isotig
GATCACCTCACCCACCAAAcTCACTGTCTATCTCTCACTTTTTCTACACTCTTCCACTTT
CTACATATTCCGCGATGACCGTtACCGCCATTACCTCGCTCAGTCAGTTTAAAGAAGT
>contig00743  length=135  numreads=5  gene=isogroup00082  status=isotig
TATGTCGAATCGAAAACGctCCCATAATGTTcAACTGACTGTGTTTCGTTGCATtGCAGA
TGCCTACTTTCACGctCTTCAAGAATGGCAatAAgTtgAacGACCTTGTTGGCGCCAATC
CCGGTgggCTTCAGG
>contig00744  length=121  numreads=14  gene=isogroup00083  status=isotig
GAAACTGAGAATCCAGTCTtAAcACAtACgaCGATGACCTTCCCGATACGCCGTCTCACG
AATCCTTCCGATGAcGAGTTGGAGaGAACTGCTACAGCTCTTGCAGAAGCGTTTGGATGG
A
>contig00745  length=85  numreads=17  gene=isogroup00083  status=isotig
GTACGTAAAGCGTATTTAAGTCATACtaTATGAGAACCTCgTTtgAaTGACTACTCaTGC
TATCcGAaCCCCcTTTTtGTGTAGA
>contig00746  length=244  numreads=18  gene=isogroup00083  status=isotig
GTTCTTTATCGCAGGCCTTGATGGTGACAAATCACTTGTTCAGCCATGTATACGCGCACA
CTTAACTGCTGGTATCGCCGGTGGAGAAGTCTACATCGCTGAAAACGCCCATGGAGATAT
TGTTGGCTCGGCTGTATGGTTTGGGCCAGGAGAACATTTCCTTTCGACATCAGAGCAGCG
TAACCAAGGATGGAACCAAATCATGGCAAGATTATCTGAGAAATGTTCGACTTGGTGGAA
TAAA
>contig00747  length=62  numreads=11  gene=isogroup00083  status=isotig
GTTAACTTTACCcATGATCTGAATCGCTTGGCTAATGGTTTGACTATTGACAACTTGTTT
AG
>contig00748  length=132  numreads=11  gene=isogroup00083  status=isotig
TTTATGCCTGCGTATGAGGATATGGGGGAACGTATGTTTGGCCGTGGAGTGAAGACCGCA
TCCTATCACCTACAACTCATCGGTGTGGTCCCTGAATACCAGGGAAATGGTGTCGCTAGG
AATCTTATACGA
>contig00749  length=123  numreads=11  gene=isogroup00083  status=isotig
CTAGTAGAGCAAAAGGCGATTGTCGAGAACAAGCCGACcGTACTCGAAACGACAAGAGGG
GAAAaTATTTTGATATATCAAGCGCTTGGTTATAAGCTTGTTGGAGAGCCAGGGAAGTTT
GAG
>contig00750  length=376  numreads=13  gene=isogroup00083  status=isotig
GTTCTTTGTCACAGGCCTTGATGACGACAAATCACTTGTTCAGCCATGTATACGCGCACA
CTTAACTGCTGGTATTGTTGGTGGAGAAGTCTACATCGCGGAAAACGCCCACGGAGATGT
TGTTGGCTCGGCTGTATGGTTTGGGCCAGGAGAACGTTTCCTTTCGACATCAGAGCAACG
TAACCAAGGATGGAACCAACTCATGGCAAGATTATCTGAGAAATGTTCGACTTGGTGGAA
TAAGTTtGTGCCAGCATATGAGGATATGGGGGAACgTATGTTTGGCCGTGGAGTAAAGAC
TGCATCCTATCACCTACAACTCATCGGTGTGGTCCCTGAATACCAGGGAAaTGGTATCGC
TAAAAATCTTATACGG
>contig00751  length=214  numreads=15  gene=isogroup00084  status=isotig
GTGTGAGCCTTGCTCCCTCTCCTCCTGCCCCTCCTTGACCTCTCCTCCTCGCCACTCTAT
CTAATCATACACATATCTTCGACCGTCATGTCTGTTGAACCTTCGTCGCCAGCTTTGTCC
ACCGTGTCCACGGGCGTCCAAGACGACTTGCACTTCGATGAGGTGCGGGTCAGACTCGCG
GTCGTGTGACCTCTGGCGCTGACCATTCTCCTCT
>contig00752  length=114  numreads=38  gene=isogroup00084  status=isotig
AGCTGGGTAGCCCCTCTGACGCTATCCAATGCTACTCCAAACTCCTGAGCCGGCCCGGTA
ACGCCGTCCGCCTTCACTGTGCTGTGCCTACGTGGTGCCCCGACGGGGACGACT
>contig00753  length=215  numreads=41  gene=isogroup00084  status=isotig
GCCTCGACCTCCATGACCTTCACGAAATGCGCAACCGCGCACTTGTCCTCATCCGTGACC
TCGTGCAACAACTCCGTTCCTCTGGTATCCCTGCTAGCTATCGTCTCGCCCCCTCGAGCT
CTTCTTGCTGCCTTGTCTGCGCACTCCCTGAACAGGACGCCTCAAAAGTGAAGCACGCTG
CCATCGAGGCCGTGTCACACGCCAAATACAATAGG
>contig00754  length=175  numreads=20  gene=isogroup00084  status=isotig
CAAAAGTTCCTCCTTGCCGATCTCGCCTCTGGCCCCGCTCTCATCATCACATGAATAACT
TCATCATTACTGCATGGACCTCCTACGCATTATTATGACACGCATCTTTTCTATTTCTCC
TTTATCGgAATTTCTATGTACTATATAGTGCCGtcTTCGCAGTGAGTGACAGGCC
>contig00755  length=144  numreads=20  gene=isogroup00084  status=isotig
TGCGTATTCGGCTATTGCTCCACTTTGCCCCGTGCATCAAACTCACTTTCATGCCGAACG
TTCTGTAGGCAAAAGTTCCTCCTTGCCGATCTCGCCTCTGGCCCCGCTCTCATCATCACA
TGAATAACTTCATCATTACTGCAT
>contig00756  length=161  numreads=15  gene=isogroup00084  status=isotig
TGTGTGAGCCTTGCTCCCTCTCCTCCTGCCCCTCCTTGACCTCTCCTCCTCGCCACTCTA
TCTAATCATACACATATCTTCGACCGTCATGTCTGTTGAACCTTCGTCGCCAGCTTTGTC
CACCGTGTCCACGGGCGTCCAAGACGACTTGCACTTCGATG
>contig00757  length=111  numreads=5  gene=isogroup00084  status=isotig
ccgtccgccttcacTGTGCTGTGCCTACGTGGTGCCCCGACGGGGACGACTGTACGTGTA
TTTGATTCTTTTCTTGACGTATCATTCTGGCTCACAACAGTCATCATCGCA
>contig00758  length=1545  numreads=38  gene=isogroup00085  status=isotig
taagcctccgcggacaggacgagcttaTCTCGACTTCCCGCCATCAtAGTCCACAATGTG
AGCTAAAGGTCCGGCGGGCGACAAGGGCAACGGgCTTCCGCACGACCCACGGTGCTACGC
GCACGGGCCGCCACCGGCGCGACAcGCGAgCAGATGTCCCTTATGGACTTATGTTCTCCA
CGCGGTCAGCCACGTGCTATGTCGGAGTTGCTCGCTTCTGGCCAGGTGCTCGTAGCAAGG
CTGCCGTATTTTTTCATCGACAAGCCCGGTATTCATAGCGCCTGCGTCGGACATGAACAc
GGTGCAACATGAGTTCGATCGACGACGATGATCAATCCCGGCACACCGGCTGACTCTTCT
TGATCTGTCTCCTGGACTTTACACTAGgCTCAGCTGTCaCAGTATTGGCCCCTCACGACC
CGCTTGTTTGTTTGTTTTTCGCTCGGTCGTACGCCTCGTGCATCATCCGGCGACTAAGTG
AACTACGtGCAAGGCatCCTACTTACATACGACCGAGgTACTAGTTttGCACCctAGACc
GACcTCGTtCGAGGgTCACTGTCAgtcTCACCcGCGgATCAGTCATGTTCGCGTACCTCT
TTTCATTATTTtAAACCTGGAGAAATACGGATCAAAGATGCTTGTTGCTGctGCCGCAAT
ATCCGACGCTAGCATCTGCACTTTTGCAACCCCGTACATGTGCTGGCCATGAGACGGAaG
CGTGCGGAAGCGCGATCAAaCCATGGaGTATAGCCTTGTGCATGCGTGTGAGTCGCGCAA
AaCATATGTTGCCCTTGGTTCCTTGACGTACTTTCTGCCGTAACAAAGCGGAGGATCTGC
CTTTGGACAAAGATCATGCATGTCACTTGCCTGCCCCGcACGATGATCATGATGGGCAAC
CGTCATTGAACTCTAGATCGCcGTAGAGGTATGCCCTGCACGAACGGCGCGGTGTGGAGT
TGTACAAACGTTTTTATGCGTTGGTGTTTCAGTTCTACCTTGTGATTTAAGTTCTGTGCT
ATCTCCGCCAGCTTACTGGGTCAGGTGTGTGGATCAGCTCGCAGTCAAACCGCCAGCAAC
GATTGGCTACTGGATGGTCCAGTCAGGCTCAGCTCGACTTGACGCGTTGGGTGGCCTTTG
ACGCTGACGAAGCGCCTCACTtAAGCCTCAAGCTGGTGCTAGCGCTTCCTATCTGAtCcT
ATTCTCACCCGATCTTCATCACCTAATGCTCTGTGGGCTTCTTCCCCGCGATTTGTGGAG
GCTAAAcGGTGGCTGGGATCAAAATCAATAACcACCACTATCGAATGGGATCCAATCATC
GTTATCGTCGGCCATACTTGATCATCGGCTTCCGCTTAACATCGGCGGCGAGTTAGAAGA
GGCTAGCAGCTAGTGCCAACCTATCGGAATGACTCTCGGCCATATGTCGGCTTTTGTCCC
TTTTTACTTCCGTCGgATTGACTCTCTTGTTTTTCAGCCGCTTTTTCGCCGAAAATTACC
GGCTAACgAaTCAGATGGTGGCGTAGCAGTTTGCAAGATTGGTCT
>contig00759  length=34  numreads=13  gene=isogroup00085  status=isotig
GGTGAGCATAGTTCTGGGAGTTTAGTACTTACAC
>contig00760  length=57  numreads=9  gene=isogroup00085  status=isotig
GTCGGTATCTGTCTTTAGGACTCACGCTTGTTATTCACCTTGTGATATGATTCTCAG
>contig00761  length=509  numreads=28  gene=isogroup00085  status=isotig
ATTCCAGTAATAGGCACTCGTCCCCTGGAGTCACCTGATGGCAAAATATTCCTATTTTTG
TGGCCACTTATGGCGCCGCCCTGAGAAAGACATACGGCTGCGCTTAACTTTTAGCTTTAA
AACATGAAAaCTGAGTGTCGTTCACTATCACATTCTCGCATTGATTACTGAGACGTGACT
CATCTAATTTATTGAAAGTCAAAGTCTAACCGGTCTCTAAACCCTAGGTCCATTCCACAA
AGTTACACTCCGCCACATGCCGGCATGCGAGCCCTTCGACCATTATCAGCGCAaTGGGAG
TtCGACCTTCAACCCgTTGCgCTTGGCCTTACGGCCATCACTCATGTCAGGGTGTTCCCA
GTCCAATGGTTTCTCTGTCCTGCGCCACCCTCCGCCGGTTATTCAAATGTCGGACCCCAG
GCTAATCTGGTGGCgcACCGGGATCCAATAAACCTCACATCACCAAGCCATaTtGTTGGC
GGAGAAAAGCGGCCCGCCCGAATTCGCTT
>contig00762  length=70  numreads=10  gene=isogroup00085  status=isotig
GGTCAGTCTGTCCCGACATTTTCGGAGCTACTTAtcAACATCTGTAAaTCGGACATTTTG
CTGGATGTTA
>contig00763  length=264  numreads=8  gene=isogroup00085  status=isotig
GGATCTTGATGATCAAGAaTAGCCGAAACAAATGGGAAACTCTTCTGAtcTGTTACCTAA
GACGTAGGTTCCAGAAACACAGGTGCCATGGGTGTTGACGTCGTTTGCGTTGAAGGCGAC
AATAcGATAAGGACGATGTAAGCTAaGAGAATGCTGTATAATTTACTCGACCCTTTGTCG
GTTtCCCTCTCATTTGAAGAAATCTCTTGATATGGTTATTAACCTCGCATTAAAATTggA
ccccGCTTCGCAGTGAGTGACAGG
>contig00764  length=1  numreads=5  gene=isogroup00085  status=icl_thresh
G
>contig00765  length=197  numreads=10  gene=isogroup00086  status=isotig
acaGATCTTGCCAACCTTCCACCTCTAACCCATCGTCTCTACTTTGCTGCAAAAGAAGAT
GAGCGCTGCAACGACCAcTtGCCAAAGCAATGCCTGCATCAACGGCAATCCAGCCGCCCG
CATGGAGTGCCCCACATGCAACAAGCTGGGCATCCGCGGATCCTTCTTTTGTGGTCAGGA
GTGCTTCAAGGCAAACT
>contig00766  length=116  numreads=11  gene=isogroup00086  status=isotig
GGGTAAGCCGTGGTGGCTTGAATAAATAAAAAAaTCcACTCTTCTCTCCACCATCTTTAT
CtCCGGGGCCGCACAGACTCAATGGATTAATGTGAATCCCGAACTTTGCTTTTGCA
>contig00767  length=172  numreads=11  gene=isogroup00086  status=isotig
GAAGACACACAAGATCATCCATGAGATCGTCAAACCTCGCCAGATCGGCCAGGATGGTTC
TTTCAAtCcTTTCGAGGGCTACCAGTTTACAGGGAGCATGCGCCCCcTCTATCCACTCTC
GCCCAAGCGTGAAGTACCCGCGCACATTCCGCGTCCGGATTACGCCGAAGAT
>contig00768  length=116  numreads=8  gene=isogroup00086  status=isotig
GGTAGGAGCACCGCCCATCGTATGCTCGCCAACTTGAGGCGCAGCATGTGAGCATCTTAT
CTTGTCGTACACGCGTGTTGACGCGTTTTtCTtCTTTCCCAtCTTTACTTATCTTA
>contig00769  length=483  numreads=12  gene=isogroup00086  status=isotig
GGTATCCCAACTTCCGAGAGCAGAGCGGCCGGTCAACCTCCGAGGATATTGTCTCCCGAG
GAGCAGGAGAAGATGCGcACAGTATGCCGGCTCGCGCGTGAGGTTCTCGATACTGCGGCT
GCAGAGATCCgTCCGGGGGTgACTACGGACTACCTCGACGAGATCGTGCACAAAGCGACG
ATCGAGCGCAACTCATATCCATCTCCGTTGAACTATCGCAACTTTCCtAAaTCTGTCTGC
ACGTCTGTGAATGAGGTGATTTGCATGGTATTCCGGACCAGCGGAAACTGCAGGAAGGAG
ATATTATTAATATCGATGTTTCACTTTACTACGACGGCTTCCACGCCGATCTCAACGAGA
CTTATCCGGTCGGCAAGGTAGACGAGGAGTCGATCCGCGTAATGAAAGCTTCTCGGGACT
CTATGATGGCCGCAATCGCAATATGCAAGCCCGGCGCGCTGTTTCGCGACATTGGGAAAA
CGa
>contig00770  length=553  numreads=12  gene=isogroup00086  status=isotig
TtGAACCcGTTGCGCGGGCAGCTGGATGTGCTACTGTCCGCAACTACACCGGACATGGTA
TCAACAATCTCTTCCATGGTGCACCAAACATTCCGCACTATGCCAAGAACCGTGCTGTTG
GGACAATGAAGCCAGGAATGTGCTTTACCATTGAGCCGATGATCAACCTTGGTACGAATT
GGGACGTCGTACATTGGCCAGATAACTGGACTGCCACGACGGTTGATGGCAAAAAGAGCG
CTCAATTTGAAGAGACATTGCTGATTACGGAGACAGGCGTCGAGATTTTGACGCAAGGCA
AGCCGCGGTTGGATTTGGCaTAGTGTCCGTTtCCTTTtGTCCGGCcGGCCCGAGGTGTTG
GTGGTCCGAATCGAAGCTtCTTATCCcGAAGCCTCGGAGgTTAGGATAgAGGAGACaTCC
GGGATCCCGGCGGGAAAaCaCGGGAGCCGTGTGCTGTGTTGTTAaGCGCGCctCTTATCA
AGCATCAtccGGCCGATAGCGCCTCTTTCCGCCTGTTCGCggtCTGTGTGTGGTGtGTAG
TGACGAGAGaaaa
>contig00771  length=102  numreads=3  gene=isogroup00086  status=isotig
CGATGTGTGTATCCCTCACACGTGGGAAAAATACGTCTTCTCGCACGTTTTTGCTTATCC
ATTACTCAaTCCGTGCCGTTATCTTTACGCACTTGTCTGCAG
>contig00772  length=384  numreads=37  gene=isogroup00087  status=isotig
ATGCGGCCGTTTGGCCTCCcaCGGCGCGACCTGGGTAACTGCTATCTGAGCGAAGCCTAC
TACACCAAACTCTCCATTACGCATGTCGTCCGACGCTCTTCCTGGATATCCTTCTCATCC
TCCAACTTTTGCACGCACACCaTCTTACACTGCTGAACCCGCGAGCCATGAGCAGCGTTT
GGCGTGGGTAGCCGCCCGTGGACGAAGAAGTGGGTATCCACAACCCGCCGGTCATTTCAT
CAAGCAGAGCAAGACAGGAAAAATCATTCTATCACTTGCTGGGCAAAACTCTGGAGATCC
GTTACCGACttATGGATGTGGGGGTATTGTTGAAGGGGAAGTGAGCTTGGGGAAAACGGA
GAACATTGCTAGCGTtGAATtAAC
>contig00773  length=60  numreads=31  gene=isogroup00087  status=isotig
GGTGCGTACCAGTTTAACTTTAATTTGTCTGTTATGCTTCATCAaTTCCCCCTATTTATA
>contig00774  length=641  numreads=67  gene=isogroup00087  status=isotig
GATCCAAGGTATCCTTTCGCTAGAAGAACTTGCTGGTGTTGGCACAGTCGAGCATTCCCT
CTGTCTCAACCGAATTGAACTGTGGAATAAAGATCGGGAAGGAGGACCATGTCCATCGAC
CCTTCCgTTTGGACTTCCACTTCCTACCACCTTTTTTGATGGGAAGGATCACTATCCCTT
ACCCCCTACGTACGAATGCGAATTACCAGGCATCCCAGGCTTCATCGCCAAGATcGAATA
TTCTGTACGGACAAACGTCATCAAAAGCTCCAAGTCTCTTTTCAGTATTGGCACCCCAAC
AGTCTTCACGCCATTTATTTATAAGCCACGCACGCGACCCGCGTCTCCTCTACCTACACC
ACTCATATGTTTCCCAAAAAGTCATGGTTTCATCGAGACACCAGAGTGGGAAAGCTACGA
TACAAAAATTCGGGCGTCTGATCTGGCTGGCCAGGACATCCACGCCCGACTATTCCTACC
AGCCTCGCGCATCTTCTCAGTcACACAACCAGTTCCGTTCCATGTTGCATTCACGGCTTC
AGCAGTCACCCTCGCAGCTTTCATGCCATTTGCGCCAACtCCAGGTtACGGAcGACAGAT
CACAAAAATgCAGATaGTTCGTCAGTCGACGTGTGATGTTC
>contig00775  length=57  numreads=29  gene=isogroup00087  status=isotig
GGTgaCTTaCCcACTTTTTAGTCCTGCATAAAACTTGGCTAACAATTcTCATTCCCA
>contig00776  length=170  numreads=36  gene=isogroup00087  status=isotig
GAAACGAAGTCGTCGATGGTACCAAAAGTGACATGTGGAGAACTGACGTGATcGGGGAGG
GTATCTTTAAGCATGCGGgAGATAGCACAAATTGGATAGCTTTTTCAGGAGAGATAACCC
TTTCTCCGTCTGTCACTTGcGGAGGTTTCAAAGCTGGgGGTCTGTTTGTG
>contig00777  length=288  numreads=31  gene=isogroup00087  status=isotig
AAGGACTATGTCGTGCTGAGTATGAATCCCGCTGATGCtCACAAGGCGGCGTTCCGGGAG
ACGCGCCTTGTCGTgCCCATTCGATTGACCACCGACCCaTGGATAAATGACGGCGCCAAC
GACCGTTATGAGGGATCTACTTATTCTGTTCCGGAGGATCCTGATGAATATGTTGAGCTA
CCATCGCTCCGGCGATAACACTGGTTTGTCAtGGGTTGTGTTGGAGGCATGTACGATTAA
GAAGACAGTCAGTTTCGAGTTTCCCCGcTtCGCAGTGAGTGACAGGCC
>contig00778  length=225  numreads=7  gene=isogroup00087  status=isotig
GAAACGAAGTCGTCGATGGTACCAAAAGTGACATGTGGAGAACTGACGTGAttGGGGAGg
gTATCTTTAAGCATGcGGgAGATAGCACAAaTTGGATAGCTTTTTCAGGAGAGATAACCC
TTTCTCCGTCTGTCACTTGcGGAGGTTTCAAAGCTGGGGgTCTGTTTGtGAAGGTGagCA
gaGCTATTTTTcACACAAaTCGTTTACGATTAACGCtCcGATTTT
>contig00779  length=318  numreads=139  gene=isogroup00088  status=isotig
CTAAGTAAACCGATAAAACCGGCACATCCCTTAAGGCTACATCCTCTCCGCCGCCGTAAT
CGGAGACAAATAAAACAAAATAAAGTTCAAAGCCCGAACATGACCTATATGAGCAGCCTC
TCCTCGCACTCCCAGGATTTCCTCGCTTCTCGCCCGCGGTCACACTCCCCCGACCGTGTA
CACTGAGCGGGCATCCCCGGCTTAGCACCCAGGGATGCCcGCGCGTTCCTCTAGTGCCCC
gCCCAtCCTTTGGAGGAACGTCGATCTTcTAaGAGgCTGATGCCCGCTCACCGGCATCAG
cAACGACTCGGCCAAGTC
>contig00780  length=148  numreads=106  gene=isogroup00088  status=isotig
AAACCCCCCCcAAaGTACACATATCGAATGATACATACACATGCGGACGATCCCTCCCAT
TCAGATCTTCCCATACCTTGTTTCTTTCTTACGATATAAACGTTCACCTTCGATCCCCCC
ATACGCCGGAATCGTCACCCCCcTCCcA
>contig00781  length=100  numreads=82  gene=isogroup00088  status=isotig
TTTTCTTGAAAGTTTCCCATGACGCCCACGTCATGGTGTTTTTAATCTCTCTTATCCCGT
TTCGAGCCCGATCCCGCTCTAAACAACATGCAGATCTTTG
>contig00782  length=487  numreads=55  gene=isogroup00088  status=isotig
TCAACTGAAGTTACTTCCCCTGTCCTTCGCCGGAATGGCGAAGTTACCTGTCAAGCAAAT
CAATTACCCCAAAacCCCCTCCATGTCATGCCTGCACCCGTGGGTATGACGTAAATCTTA
GTTGTGTATGTGCGATGGGAGTCTGGTTGTTGCtATTTACTTAGTAATGCTATCTGTGCT
TCCATCGCGTAACAATATCTGGATTgTGAGATCATGGCATTCATGGAAAACCAAGTCAGG
CGTGTAGGCAACATCATGGCTGATGCATGCGATGACGCCCGCGCACATACCCCATGGCGA
TTGTCGCCGACTATTTGATCATAGCTATACAGCTCggTCGACTCAGCGCccGCTACGCGG
CGCCCGTAAACTCTCGACAGCGTcagatgattctattttttttttcaagttaaaagacat
atacaacgagtgtgatagacccaaccaagccaggatagggaaggcaacagcatacaaaga
acaaaaa
>contig00783  length=149  numreads=49  gene=isogroup00088  status=isotig
AACCCCCCCCCcAAGTACACATATCGAATGATACATACACATGCGGACGATCCCTCCCAT
TTAGATCTTCCCATACCTTGTTTCTTTCTTACGATATAAACGTTCACCTTCGATCCCCCc
ATACGCCGGAATCGTCACCCCCCCCTCcA
>contig00784  length=98  numreads=17  gene=isogroup00088  status=isotig
gTTCGATTCACTTtGAACGTCCTTGTGTACCAGCACGGCATGTTTGGCTCATCGCGTTCA
cGCCtCCCCCCCCCCCCAAGTCAACTGaGTTACTTCCC
>contig00785  length=1  numreads=9  gene=isogroup00088  status=icl_thresh
C
>contig00786  length=2199  numreads=73  gene=isogroup00089  status=isotig
tTGAGACaGCCCCCGCATTTGGCGGAGTAACGAGCAATTCCCCTTTGACGTATCCCAACA
CATCAGACCACAAAAGTTCTTTCAATGTCCTCCAGCATTTAGGCAACTTGTCCCCCTTCG
TTTCCAATCCTTCCCTTGGACTTGCCaGTTCATCTCCACAAGTCCCTgCTGGTTGTTCAC
TGGAGCAAGTTCATATCCTCCATCGACATGGTTCTAGGTACCCGCCTTCCGGCTATAGTc
CCACCACCTTTTCGGCCGCCATCCACCAAGCTGCGTCCACTACCGGGTTCTCCGCATCTG
GTCCCTTGTCGTTCTTGAACACTTGGAATTACCGCCTAGGTGCAGATATTCTTACTCCCT
ATGGCCGTCAACAATTGTTCGATCTTGGAGTGGCTTCTCGCATGAGGTATGGTGACCTAT
TGAAGAAGTTCAAACGTCTTCCCGTCTTCCGGACCACCTCCCAAGCACGTATGCTcGAAT
CCGCCATACACTTCAcCcTCTGGCTTCTTTGGCGTTCTTTCTTATAAAGACGACTACTTC
CAGTCCATCGCCGTCGAGGGCTCCGGCTTCAACACCACGTTGGCTTCTTACTATGCCTGT
CCTAACGCTGGTAATGACGTTGCAGCCTATGGAGAGAACTTGGCCGCCAACTGGTCGACC
ATCTACCTCAAATCCGCcAAAGAGAGAcTaCAGGCATTCATTGAAGGATACAATCTAACT
ATTGACAATCTCAGGTCCATGCAAGATCTTTGTGGTTACGAGACGGTtcGCGCTCGGCtA
CTCTGCCTTTTGCGATTTGTTCACGGAAGAGGAATGGAAAGGCTACTCGTATGCATACAC
GCTGAGCTTTTGGTATTCCTATGGGCCTGGTAACCCCGCTACTTCTGGTATCGGCATCGG
CTGGGTCCAAGAACTGGTCGCTCGCTTGACTCAAACACCATTGACCGACTTTTCCACTTC
CATCAACAGCACGCTTTCAGGCAATAACATCACGTTCCCGCTTGACCAGCCCATTTATGT
CGATGCGACACATGATACGGTCATGACTGCTATCTACACAGCGATGAACTTCACCAGCGT
CACCAACTCGGGTCCTCCACCGCTCAACTATATACCTTCAGATCGCAGCTACATCGTCGA
GCAACTGGTACCCTTCGCGGCCAACATGGTCGGCCAAGTTCTCTCTTGCCCGGCATCGAG
CCAGCCAACACACATTCGATGGATCATCAACGACGCCGTCGTCCCTCTCACCGGCATCAA
GGGCTGCAGTAGTaaCAGCGACGGACTCTGTGACCTGTCCACGTTCATCGCTGGGATGAA
GCAACGTATCGCCGAGGTGGACTTTGATTTCGACTGTCGGGCCAACTATAcGGTCCCCGT
GccCGACAACATCAtcACCGGcCAGTATCCGGCGAACCTTCGTAACAATACGGCTTAGaa
AAACTGATGGGCGTTGATAAAAGGGACGATGACTTGACGATTCTGGACATGTTTGACCTT
CATGTACTTACaCTGTACTTTGCTCTTTAGTCACGTTAACGAATATTTTGATCATTCCCG
CACAGCGGCCGACCACATTAGCTAGATTTTGACAAATAAGATATCCAACGACGTTTAGAC
TCTGGTCTGTTTATGATACAGATAATTAGAAGACGGCAAGAAGAGGGAGATGTGTATGAA
ACTTGAGCCCAGGCTGAATAGCATGCAGCTGGTTGATAAATTCATTACCTAATACCTACT
TGCCATGTGACTGTTAAAATATTAAGAAgTCgGAAAGCAGTGAAGTTTGGAGGCTCTATT
GAAGACTACTGGTGCACTGCAGCAAAGGCGCGAGCTACATTAGGAAAAAACaCCTGGGTT
ATCCACACTATACAGCTTCGTCCACGTGTTTCATGTGCCGCACGCCGCTCCCAGGATATG
TGTTTGATGGATCGGCTGTCATTGTCTTCTCTGTCGGGTCCATCAATGATGTGTCaTAAA
AAGCtTCCTTTTCTTCATGTGCGAGCCATCTGAGAGCCTGGCTTGGCAAAAGCATAGCAC
ACCCAATGTTGTCCCCAAACACAGTAGCTGCCATATATTGTGCAAATTTCATGCATTGTT
TGCACAGAATTCTACCCATGtCCAATGTGTCAGGGGGATGAACGAGGGGCgCGAAGCGGC
CCGAGTGAGTtGTTGGCAAaGCGAGAACAACGAGGGATC
>contig00787  length=500  numreads=35  gene=isogroup00089  status=isotig
TTCATCGAACACTTGCGCGCCTTTGCATCCCCCCCCCCAATAAAGGAGTCCcGCTCGGTT
CATATCTGTGGTCTCGGGCTCGCATCTTTTGGGCTTGCACGATTCTTGTCCGGACTGAAT
TAAAAgtcAtaaGTTCCGaACAACGTCAAAAGTAtTcGCGTTCACAAACTCGGTCATCAA
TGTATACActTTGCCGTGTCgGTTCtTGAGCTATTTAATCTGTCGAGACCAGCCATTCTA
TcCCCCtGCAAgcCTCGATTTGCACcAtGTTGTCGCcTTGGGtCCTTCTCGTCGCTCAGt
TtATTGCCcTCaCCCCaCGGCaaCGttCGAtGcTGCCGcTCTCGCAGGCTCTGCCTCGTC
GTTCGCGGGctCTAcGTCGACCGCGGTCTTCCCGCCTCCCATGGCCACGGCTGAAGGAGT
GGACGATAGCTCTTACTTCCCCGGACCCAGcGTGGTCGGttttGCTGGTCCAACTCCCAC
TGGTGACGAGGCTGCTTCAA
>contig00788  length=61  numreads=11  gene=isogroup00089  status=isotig
GTAAGTAATCGACCCGcGCGTTATCTTTGcCACTCACAAGTGCCGCGCGACGCTCTACCA
G
>contig00789  length=1727  numreads=62  gene=isogroup00089  status=isotig
TGTGTTCTGGGCAACcTTCcGGAtATGgAaGTATTATGAGTATTCGAAGATGACGTGATT
GCGGGTCTGGAACTTCCGCGTTGCCGCACGTGCAAGAGACTTGGTCATTGGCCCACGGCC
GGCACGCTTCTGGGAgCCTTTCAgctGtAcaTAtGTTCCAATCCCAGATgATCTCATCTC
CTTGGAACCTGTTTCTCTGGATGGGTCCGAATCTTGGCctGCAGAGCGATTCTTCAACTA
GTATACCCCAGGTATGGTGAAAGTCGTCCAACTCaGTTCGATGACAAGATCGATAGAGGG
TTCTTAGGCTTATCAGTAGTATTACTCTCGTCAGAACCCAAGAACGTTCTGGACTGATGT
AATTGTCACGTCATATGTATTCTCcTtCAAGCTCTTGTCTTCCACGTGCCGAGATGCCCT
CGAAACTTCTGTTTCCCTACATAATATTGTAGAGATACGAAAAGAGAAGGAAGTTCCAAA
TTCTATCTCCAGGATGACCAGTAACCGCCAGAACGCAGCCAACACTGGCAACcAACTTCA
TCCAACGATCGCGTCGCATACCTCTCAAGCTGCTATCGTTTGTGTAGCATTGACAATTAT
ACTTATCGCTCTCTCagTTAGACGTAATCGATCTCGGCTGTCCTTTCCACCGGGTCCCAG
GTCATTCCCTATAATCGGGAATGTGTTCGATCTACCGAAACTACACTCGTGGTCCACTTT
CGACAAATGGATCAAGATATATGGCGACATCGTCGGGCTCAATGTGATGGGGAGGCCCAT
TATCGTCTTAGGGTCATCTCGAAGAGTTTCTGATCTCCTCGAAAAaCGGGgTGCCGATTT
CTCAAGCAGGCCAAGATGGGTGATGCACAATGAACTAGCTGGGTGgAGTTCGGTTTTcGC
CCTCATGGAATATGGCGATAAATGGAGAAAGCATAGAAAATGGTTTGGAAGATATTTtCA
TGCCcAAGCCATCTCCAATTATCAAGGCATTTTATCACAAGAaGCGAGTCGTCTAGTGTC
CAGCTTGTTTCAGCATCCAGACAACATAGACCATCAATTCAGAAGGGCTAATGGCGTAAT
AaTCACGAAAATCATCTACGGCATTGAAGTGGAAGAAAGAGTTGATGCATGTCTTGAGAT
AGCTGAGGCTGTAGGTGAAAGTGGTGGCGACACTGCTGCCCCCTTCAAATATATGGTGGA
CATCGTCCCGTGGTTGAAATATATTCCCGAATGGATGCCTGGAATGGGTTTCAAAAGGAA
GGCTGCACGGTACCACCAACGCCTAGTAGCTATGAGGGATATGCCATTCGACATTGTTCG
GGATGCCATGAAAaaGGGTGTAGCACATCCTTGCATGGCAACTGATATGGTCGAATCTCT
CCTCAAGcTGCACCCcACTGAGGAGGAAGAATTAAGATGGTGCTGTGCTACAGCATTTAT
AGCTGGCTTAGATACAACTCTTCAATCTCTCCGAAGCTTCCTGGTAGCCGTGATTAACCG
GCCTGACATCCAGAAACGAGCTCAAGAGGAACTTGACAGTGTCTTTGGAGGCGTACGACT
ACCAGACTTTAGTGACCGTCCGTCCTTACCCTACATCGAGGCTATCGTTAAAGAGACCCT
GCGATGGAAACCTGTGGTCCCTGAAGGCGTACCCCATCTCTGCAcTCGGGATACAATTTA
CGATGGATACTTCATTCCAAAAGGTGCAACGGTCTATGGCTGTACAT
>contig00790  length=586  numreads=40  gene=isogroup00089  status=isotig
GGTCGATATTGCACGACCCTTCTGTTTACTCCCAACCAGAGAAGTTCCATCCAGAAAGAT
TCATGAATGGACCGTCATTAGATAGGACTGTTCCAGACCCCGAAGCGCTCTTTGGCTATG
GCAGGAGGGTgTGTCCAGGCCGATTTTTCGTACAGGAAACCCTGTTTATCATCATCGCTT
CTTTGCTCGCGGTTTATAACATCGACTATGCTACTGACGAACGGAACaTGCCGATCAAAG
TAAGCGAAGAGGCGGGGCCTGACGTTCTCTTGACCGTAGGACAATTTGTGTGCAGATTCG
TTCCGCGATCAGACGAAGCTtcGGCTCTAATTCGTAAAATGAGCGATTCTGTTGACTCCA
AATCCGAAGACTGACAAGAAACGCTCAAGAAAGATGAATAATTACTTGGACTCAGCCCCA
TTAGGCCGTAACACCAGCCCGATGCATAGCGAGCTAGATACTACATGTACCAAATCGGCA
TGACCACTTAGgATTgCCcTCGCATCCCAGTTGAAAATAAaGCTTAGCTaTGTAGTGTTC
AAGAGTCTCCTTAacTCTATCTGTaGTTCGCAGTGAGTGACAGGCC
>contig00791  length=624  numreads=10  gene=isogroup00089  status=isotig
GGACTCGCTTCTGACTAGACCTGATTCCCCACGGGCTGCACCCGTATGATATTTTCTCAG
AAAATCACGATAGGAACTGAACAAGTGATCTGATCGCTGTTTGCTTTGTGGACCGATGAG
ACCTAGGGaAaTCTACGACTGCCTACATTTCTTTGCTAGACATGGCGCCCAGCCAAGTCG
GAGATGAGGAAGACGGTAGGGACTGGCCCAACAATCAGCCTGCGCACGACATCAACCAGT
GGCCTGGTCACTTCCTGCCATACTTCTGGCCCTCATGCAGCATCACCCGCAAAGCTAGAC
GCTTGAGCGTTTTGGGGCTCTTGATGGTGTCGTTATCAGGCGTGGTCTTATTTTTCATTG
CGAAATACTATCGCGATTCGGCCGCCTCAGTCACTCAGCCTCCCATCGTCCCCACAGCAC
CGACCGCGATCATCCCCGCACACCCATATGTCGATGCCGGCGCACTCGCACGCTCTGCCT
CGTCGTTCGCGGGTTCTACGTCGACCGCGGCCTTCCCGCCTCCCATGGTCTCAGCTGAAG
GAGTGGACGATAGCTCTTACTTCCCCGGACCCAGTGTGGTCGGCTTTGCTGGTCCAACTC
CCACTGGTGACGAGGCTGCTTCGA
>contig00792  length=175  numreads=8  gene=isogroup00089  status=isotig
gtGGGTTGCTTTCTTGAATAGCACATTTATCTAAGAAAATTCCGATAGGCGTACCCCATC
TCTGCACTCGGGATACAATTTACGATGGATACTTCATTCCAAAAGGTGCAACGGTCTATG
GCTGTACATGGTGAGTGTGGGTTTGCTGTTTcAAGTTAACATTTGAACTTCTTTA
>contig00793  length=84  numreads=4  gene=isogroup00090  status=isotig
TTGTGAGACCAAATAGCACCAACAtAAGCAcGCATTTAGTTGgCGCCGACGTGGGtaCAT
ACCTTCTCTCATGCCCCGtcTTGA
>contig00794  length=49  numreads=4  gene=isogroup00090  status=isotig
TGATGCGCTCATCGTTGTGAGCGTCGCGCGTCTGCCTGGGGCGCGCACG
>contig00795  length=643  numreads=17  gene=isogroup00090  status=isotig
CTAGAaGACGACGACgCGcTtgcAaGCTtCctcGCCGAGTCtGGGgctGCAGacAgcTGg
aGATGTTTcGgAAGAcAACGGAGACACgAAaGAGAGgTGCAGCTCCAaCaaacccAaCTG
GAGGTATGAtGGCTGAGGGGATTGTGGGGAATTCGGTCcAAAgtCcGTTCGTTGGAGTCa
gATTCCTGGCGACTGGCActCACTAGGcTtCctCACcATtGCACTGCACTGAACCACTCT
CcTCaCTCTCTCCACGGTGACCATCTCCGAcACCGGGATGGTCGAcTtGCCGTTGGTGgC
aggggTCACGCTGGGGATTTTGgCGAcTtGCGtGAGtAGCgCCCGGCGCTCTCAGATTTC
GTTCCGTTGGGACACcTGCGGCCTATTTTTTGTGGCCCTATCTCATCGCcATCGCCACGG
ATTGgCCCCCTGTCACCTtAaGgTTCTTCTACTTCAaGgTGGcAGCCGAGTGCCACTGTC
GCgTGCTCGCTCGATCAACCCAACATCGGCTcTtATGCCGGCGGGTAACACAtGGGCGGC
CCTAGCACCcAGGCAACATCCATCGGATTCTCTCTCCGATACggccccccATTTTTGACT
TGTAGCAAGACGTTTTCTGATAGTCAGCACTCAGCGCCTCGGT
>contig00796  length=94  numreads=10  gene=isogroup00090  status=isotig
GTACGTGTCATTCGTTTCGCTGGTTCTTCATTCACCTCATTTTAGCGtCGCCAGcGTTCT
CCTGCGCCTTGATCACGAGTTAAACCAACTTGCA
>contig00797  length=722  numreads=17  gene=isogroup00090  status=isotig
TGGTTTGTCCtgCCGCCCTGCTGCGTCAAagCTGTGGAGACATATATacGTGTGTGTTTA
CCATAtGCTAGcGcGGAAtgCcACATCGGTATCACTagCACCCATCCCCTTCTCGAAGAG
GCTGCTACTACCTTCGACTGCACAAAGCATAACACATATCTATTTGCATGCCTGTAGGTG
GTGAGGTAGCTGGTTACCGACCCACAAAACCCGAGTgCCGGTACCGAGCTCTGTtATGTG
GACTGAGCAACAACAATACGTCCCTCgACACCGAGGCGGACGTCGACAACaTTACTTtCC
ATCCGGGTTCCTTCCCTTCTGCCCTCCCCTCCCCcATCCCcGGTCCTCGCACTCAGCACT
GCCTATGCCTCCGCCAAACACTAtACGTGCATCAATACGCTTCTTTCCCGCAATTGGTGA
TGGAAACTCTTTCCACACAAGGTCAATACCCAAGCCATGGTTAACTGCGTCTCTGGGTGG
GAGACGCACGCAGCTCTGGGTGCCTTCACTTTTGTTTGAGTTTGGAAGGTTGATCATAGC
CCCcTTGtGGgCTGCTAACACGTAGACGACCCTAATACTCACGCAACTTCCATCCAATCC
TCTCTTCAACAcGgCcaTCGACTGTCAaTTTGTAGCAAGGTATTCTCTGGTATGCACCAC
TCAGCACCTAGATGTATGTCATTTGTTCCAGCGCATCGATCTAAGCAGCttACCTTTTTT
TC
>contig00798  length=45  numreads=2  gene=isogroup00090  status=isotig
TGTACCCGTCATTGTAAACATTACGCGTCCGCCTGGAGCATGTAT
>contig00799  length=74  numreads=10  gene=isogroup00090  status=isotig
CTGGTTCTTCATTCACCTCATTTTAGCGCGCCAGCGTTCTCCTGCGCCTTGATCACGAGT
TAAACCAACTCGCA
>contig00800  length=367  numreads=13  gene=isogroup00091  status=isotig
GACCCCAACCATCATCACCTACGACTGACGCCCATCGACTTGTTTTGCGCTGtAGTTGCG
CATCGTCCTTCGCTCTCCGGCATAGATGCCGAACGCACTGCACTAAAGCGGTGGCTGAGG
GGAAAGACCAAGTCACGCGGACCCCGCACAGCCCCTCGCGGGCGCGGCTGCCAGTGCACC
GCAAGCGCCGTGGGCTAAATACGGCAGGACATTCGACTGGATATACGCACTTTACCACCG
ACCACCACCACGATGAGCTGGAATCCTAACAACAACTCTGGGGGCTTTGCACCTCCATCG
GGCCCACCTCCAGGAAACTATGGATCCCCGCCACCTGGTTTCCCGTTTGTAGGAGGTCCA
GGAGGTT
>contig00801  length=474  numreads=24  gene=isogroup00091  status=isotig
ACTCACCAGGTTATGGCGCTCCGTCGCCGTTCGGCgCACCCCCAGGTCCCGGCGGTTTTG
CCCCACTCGGTGGGCCACCTCCGCCAGGTGGTTCTCCGGGAAACAGCGGTTTCCCTGGTG
CACAGTACCACCAATCTCAGTCCAGTTATCCCGGCCAACAGCAGCACAACTATACCCCAC
CTTCCGGCCCGCCTCCTGGCCAGGGgAGTCcTTTCGGCCCACCTTCCGGCCCGCCACCTG
GTCAAGGCAGCCCTTTCGGTCCACCTTCCGGTCCGCCACCTGGTCAAGGCAGTCCTTTCG
GCCCTCCTGGTGGCAGCCCTTACGGTAGTTCATATGGTCCCCCACcTGGTGCTCCACCCG
GTCCCCcGCcATCTGGTCCTTCGCCTGGCGGCTACAACCCCGGCTACAGcGCACAAGGGC
AGAACACGAACCCTTACGCGCCTGGTCcATATGCACCCCcACcATCCGCACCGG
>contig00802  length=842  numreads=50  gene=isogroup00091  status=isotig
CGCACATGCCTCCGCGTGGTGTGCAGCACTATGGTCCCCAGTTCCAGGGTGCGAACAACC
AGCCGCAACAACCGTACTTCGAGTACTCGATGTGTAAcGGTCGCAAGAAGGCCCTTTTGA
TTGGCATCAACTATCCTGGTACTAGCGCTGAGTTACGTGGATGtATCAAcGATGCCCAGA
ACGTCAAGCGTTTCTTGTGTTCGAGCTGGGGCTACAAAGAGCAGGATATCGTCATGTTGA
CGGATGATGCACGTAACCCaCGTCTAATTCCCACcAAAGTCAACATTGAGGATGGGATGC
GATGGCTCGTAAAGGATGCCCGTCCTAATGATTCCCTTTTCTTCCACTACTCCGGCCACG
GTGGTCAGACCAAGGATCTTGATGGTGACGAGGACGATGGTTATGATGAAGTCATCTATC
CAGCCGACTTTGAGACTAACGGTCATATCGTGGACGATGACATGCATGCTATCATGGTTG
CCCCTCTACCTGCCGGCTGCCGTCTCACAGCTATCTTTGATTCCTGCCACTCCGGCTCGG
CCCTCGATTTGCCCTACATCTACTCCACGGAAGGCAAGCTCAAGGAGCCGAACCTCGCCG
CCGAGGCCGGCGCGGGTCTGCTCAGCGCCGTATCATCGTACGCACGCGGTGACATGGGCG
GTGTGTTCAAATCCGCgATGTCCATcGTCAAATCCGCCACAGGCGGCACGCAAAAGGCAA
AcGAGTACGCAAAGAAGACACGCACGAGCCCTGCGGATGTGATTTCgTTCAGCGGCTGCA
AAGACTCTCAAACcAGtGCGGATACTGTTGAGGCAGGTAAAGCTACCGGtGCGATGAGCT
TT
>contig00803  length=300  numreads=23  gene=isogroup00091  status=isotig
GCCTTCATCTCAGCcATTCAAAAAGAGCATGACCAGAGCTATCAACAACTTCTCAACAAc
aTCCGCGAAATTTTGCGATCCAAGTATTCGCAAAAACCTCAGCTCTCgTCCTCACACCCA
ATGGAcACGACGATTCAgTTCATCATGTAAACATTATCAGCATTGTGAAAAaTAGGCCGT
GAACGATCTACCATTGGTCACACTGTTGTTaTTTGGCTGTTATCTGTTtGTttgTTTTtt
GtcTTtGTCTTTGAAAtATACTGGGTTGTATCAATACAaACAACGATCTTTTGGCTATTC
>contig00804  length=152  numreads=6  gene=isogroup00091  status=isotig
acgCACTTTACCACCGACCAtcACCACGATGAGCTGGAATCCtAACAACAACTCTGGGGG
CTTTGCACCTCCATCGGGCCCACCTCCAGGAAACTATGGATCCCcgCCACcTGGTTTCCC
ATTTGTAGGAGGTCCAGGAGGTCCAGGAGGCT
>contig00805  length=416  numreads=7  gene=isogroup00091  status=isotig
AAACagCGGTTTCCCTGGTGCACAGTACCACCAATCTCAGTCCAGTTATCCCGGCCAACA
GCAGCACAACTATACCCCACCTTCCGGCCCACCTCCTGGCCAGGGCAGTCCTTTCGGCCc
ACCTTCCGGTCCGTCACcTGGCcAGGCGAGTCCTTTCGGCCCACCTTCCGGCCCGCCACC
TGGTCAGGGCAGTCCTTTCGGTCCACCTTCCGGTCCGCCACCTGGTCAAGGCAGTCCTTT
CGGCCCTCCTGGTGGCAGCCCTTACGGTAGCTCATATGGTCCTCcACCTGGTGCTCCACC
CGGTCCTCCGTCATCTGGTCCTTCGCCCGGCGGCTACAACCCCGGCTACAGCGCGCAAGG
GCaGAACaCGAACCCTTACGCGCCTGGTCCATATGCACCCCCaCcATCCGCACCAG
>contig00806  length=155  numreads=5  gene=isogroup00091  status=isotig
CTCGtCGATGATTAGATTTCGTTCAGCGGCTGCAAAGACTCTCAAACCAGTGCGGATaCT
GTTGAGGCAGGTAAAGcTACCGGTGCGATGAGCTTTGTAAGTGTTTCGCAGTTGTTCCCT
CTCGCTTGTCTAACTCTGTATtCTCATCATCACAG
>contig00807  length=177  numreads=2  gene=isogroup00092  status=isotig
ACCTCCTTCCTTaaTTCCGTGAGCATACCTGGTTttACCTTATTGATGCATAATGCCTAT
AATATCTACTGCTTCCACCTAaattcACAtACCaCCAACTGGTCGTCTAGttaGTTTTAC
TGCCTGGTCAACTAGGCCGGTCACTTATCGTCCACCGCCagCAACCATGATGAATgg
>contig00808  length=611  numreads=14  gene=isogroup00092  status=isotig
ATAAGATACATGGAGCGCAGGGCGCATCATGCACAGCTCAGCTGATTAAACCACTGGGAT
CTCACACGACcACGGATTGGACGCGAAaTTAGGTCTGTTCTAaTAaaCGGCTCTCATGAA
TGGTGCAGAAGCTTCCTGGAGCGCAAGTACTGCGCCTTCGAGCGCTTCGGCCGCGTTCGG
CAGCACATGTTTCATGATACCGCGGTATCTGGAGCCTCAAGCGGAGCCCCAGTGAGCCAT
GCCCCGGTCAGTCTTAACTACAGCCGACGTGTGAGTTTTtGCTACTTGCTACTTGCTCTC
AAGCCTTGTCCACGTACTCTATGGATTCGTCCAGCACTCTCACTCCTCCCGAGGTCGCAG
CGGCGATGGTCGCGCATGGCGTTAAGAAGCACCGCACGAGAGCCGACATGTTGTTTTTCA
AAGCCGTACGTCGGCTTTGCCCGCCTTATCCATGAATCGAGTCTAATCGTTtGCTCCGTG
TCGCCTTCTCACCAATGCATGGGCGTTGATGCCTACGACGTTGCGCCTCGACCGCTCCGC
GGATCATCCCTTTtCAACTGACGACAATTTTGACGTCGCGTGGATTGCGGCCTCGAACGG
TATTATGGCAG
>contig00809  length=521  numreads=36  gene=isogroup00092  status=isotig
GTCCTCGCAGGGGTCATGCTCTCTTTCGGCGGTCTCCTATCGGAAATTATCTCGGGCGGT
TCGGCTGGCATTGGGGCTTCTAATCCGGGATTGGTCAAGATTATGGGTGGCTTTGTCTTT
CCTGTAGGACTCGTGATGATTGTTTTGCAGGGCTTTGAGCTTCTGACCAGTAACATGATG
ATCTTCCCAATGGCCATATACACACGATCGGTTCCTTGGTGGTCAGCCCCTTTGAACCTT
TTTATTGTGACATTTGGCAACCTCGCAGGAAGTCTCTTCTTTGCCGCGGTGTTCGTTAAA
TACTCGGGAATCATATCCACCGAACCATATCTCAGCTACGCACGTAATTTCGCTCACAAG
AAAGCTGTTGATCCTGCaTGGCATCAAATTTTCATCCGGGGAATCGGCTGTAATTGGCTC
GTGAGCATTGCTGTTTGGCAGGCAGCTGGTGCACGAGACACCATCTCCAAAGTTATTTCG
ATTTGGATTCCCATCTGGATCTTTGTGGCGTGTGGATTCGA
>contig00810  length=431  numreads=21  gene=isogroup00092  status=isotig
TCATGTCGTGGCGAACATGTTCTCCGTTCCTCTTGGAATTCTATTCGGCGCAGAGTtGAC
AGTTTCTGAATATATACGAAAGTCGCTAATCGCGGCTTGGCTCGGCAATCTTGTCGGGGC
ATTGCTGGTCGCTGTTCCTGCGATCTACTTTTACCTTTCCCGTGACAATGCTCTGCGGAA
CGCGGAGGAAGGCGAGGTCGTCGGTGCTCCCGACACTGGAGCCAGTAGTTCGGGAACTGC
TTCGCCGTCCAACAATAAAACTTGGGAAGCGCGGATGGAAAACGTAACGAGGAGAGTGGA
TTGAATCACGATGTTCTTCTGTAAGAAAaCCCACCcATTTGGTAGAAGGTCGCAATTTTC
TTCATTTCCcTTTCTTGGATTtCTGTATtGTAGGTTGTGTTTtGCAATAGGATTGTGGCG
GCCGTTCTAAA
>contig00811  length=114  numreads=2  gene=isogroup00092  status=isotig
ATCTTCACCTCCTTCCTTACTTCCGTGAGCATACCTGGCTTTACCTTATTGATGCATAAT
GCCTATAATATCTACTGCTTCCACCTAAGTCCACACACCGCCAACTGGTCGTCT
>contig00812  length=142  numreads=13  gene=isogroup00092  status=isotig
ACTTGCTACTTGCTCTCAAGCCTTGTCCACGTACTCTATGGATTCGTCCAGCACTCTCAC
TCCTCCCGAGGTCGCAGCGGCGATGGTCGCGCATGGCGTTAAGAAGCACCGCACGAGAGC
CGACATGTTGTTTTTCAAAGCC
>contig00813  length=105  numreads=4  gene=isogroup00092  status=isotig
GGGTTGTTTGCCTCATGCCTCTTCTGCTCATAGATCTTTGTGGCGTGTGGATTCGATCAT
GGTATTTATTACATAAGCCCTACTCATTCAATCTCTTACATTCCT
>contig00814  length=1171  numreads=25  gene=isogroup00093  status=isotig
ACGGCTACCATGCGTGTCTCACTaCTCCCGCTCGTTCTCACTGCCCTCACCTCAGTGGTC
AACGCCCGCcTCAGTtGCGTGGTAAAGGCACTGGgAGGGGGACAAGAtGACGGCCcGAaC
ATCCTCGCCGCGTTCCGTCGCTGCGCATCACAaGGgCgTGTCACTCTCGCTGGGTACTAT
GTTGTCGACACCTtGCTGCtCACGACTGGTCTCGATGATGTCGAGGTCGAGTTGAGCGGA
ACGATTCAgTATACCCCAAACATTGCCAAATGGTCCCCTGGTAGTCTTTAtcTGACATAC
CAGAACGCGTCGACgtACTGGTTCCTCTCTGGCAATAACATtAAGCTGTATGGAGGAGGT
ACGATTGATGCTAATGGtCAAgTTTGGTGGGATACgTATAATAACACAAAGAACGCTGGC
ACTGCTGGCGGATCCTCAACGACATTCGAGCGTCCCATCCCTCTTACAGTTGGTAACGCT
ACGAATGTCGTTGTCCAGGACCTCACCATgATTGgTTCACCCTTCTGGAACAACTTTGTC
TATCAAAGCAGCAACGTTACATATTCAAATATCAAGATCAAcACTTTCTCTTATTCGTCC
AGTCCTGTCGCcAACTCAGATGGCtGGGACAtcTATCGCTCgTCTTATGTCACCATCAAA
GATTCGGTGATCAAGAATGCTgATGATTGCGTCTCTTTCAAGCCCAATAGCACAAACGTC
CTGGTTTCGAATCTTGACTGTGATGGTTCTCATGGCTTCTCTgTTGGGTCGCTTGGACAA
TATGCTGGAGAGACGGATATTGTCGCCAACGTCACAGTGATCAATAGCATCATGAAGAAC
GCTCAGTATGCAGCACGCATCAAAGTGTTCGGTGGAAGCCCATACGCAAACAGTACCGCT
GGAGGCGGCACGGGCTATGTGCGGAACATTACCTTCGAAAACATTCAAGTCTCCAACGTC
GACGTTCCGATCTACATCAATCAGTGCTATTCAACAAATGCAACAGTTTGCGCACAATAT
CCATCACCACTTACGATTTCTGATGTTCATTATATCAACATCACGGGAACATCATCCGGA
TCCAAGAAGCAAACAGTTGTTGATCTCGAATGTTCAGCGACTTGCAACAACATTACCGCG
ACTGGGACTCGTCTTTCGCCTCCAAGTGGCG
>contig00815  length=418  numreads=34  gene=isogroup00093  status=isotig
TGTGATGAACGCCCGTCCGCGATCACGAGACAAACGTGTCATCGTTCGGCGTTCATCACC
CACCTCGTTCTCCGCACCTTGCCTTCCCCCACCTCGTCTCCGACTGCGTTCGTCCTCCCA
CATCGTCTCCGCCcTCATCACcTGCTGTTCCACTTCGACCTGGCTCAGCCGCCCTTCGCT
GTTGCTCGTCTCAACCTCGCCGCTAGCACGACTTACCGCGATCACACGCACGACTGGGAT
TCGTAGCtAATAACTcGGGACGATAGAGGAGGGGTTAaTTGGGTCGATCTGTGGCCTCAG
TTCGCCGTATCAGCTACGTCTCTATTCTTTCTTATTCTATTGCTCTCTCGATCGCTTGtc
TTCCCTTCAATCCTTATACATTTCTCCTTTCTTCCACGTCCAATTCGTTACTCAATAT
>contig00816  length=257  numreads=14  gene=isogroup00093  status=isotig
CATGTATTCTGTACTTAAACGACGAGGAATCCCTTTGGATTCCTCGTCGAGTcAACTCAG
GTGTTTTCTCGCCCACCTTGTGTGATTCCTATCGTGTCCCCCTcAGTCCCGCTCGTCCTC
GCCTTCGGCGAGTCCTCACAGTTTcACTCGACCACCACCATCACCAACACCATACATCGC
GACCTCTTATCTAAACCTCGATCTTCTATCCAACTTCAATCTTCATTCTAACCACTCTCA
TTATGTCTACCCTCGAC
>contig00817  length=873  numreads=14  gene=isogroup00093  status=isotig
caactgaccttgtcgatcgtcttgataccattcacgctgaacttcgtgccgagctgaaac
atgctcaagaaGACCAAGCGCGTGCTTACAATCGACATGCATTGCCCGCACCATCTTTCC
AGCCAAACGATCTTGTCTGGTTGTCTCGTCGAAACATCCGCACCACTCGCCCCTCAGACA
AACTCGATTATCGTCGGCTTGGACCATTTCCCATTATTGCTGCCGTtGGAcGATCGGCTT
tCAAGTTGAAGCTTCCTGCAACACTCGCACGGCTTCACCCAGTCTTTCATGTGTCTCTCC
TAGAGCCATATGTCTCAAATGACACTCATCCGATCATACCGCGTTCAACCACTGTCCACC
TCTCCAGTGATACTTCCACACCTGCGATCTCACAGGTTCTGGATGTGCGCAAAGTaGGTC
GTCGCTATGATTACTTTGTGCACTGGGATGGACTCTCTGACTCTGATCGCTCCTGGATCC
CACTCTCCGATATCCCTACCTCGTTCAAtGAAATaCTCGAACGATTTCATCGCCGACACC
CACGGcTCCCCCGCcTCATCGAGTCAATaTTGATGCTGTTGCAACTAATTATATTGGCTT
GGAGtCTACTGCTGGCAGCAAACATGTTCCATCCGATCCCGCTCCTCAAaGTTCCCcAtc
GCCCACGATCACATCTACCATCATGGGTCGAGCCACGCACCGTACGCGTTCACGTACACC
ACTAATCGAGCGCGAAAATTTACGCACCACGTATGTCCCACCAACCACAACCACACTTCG
ATCAGGCCGTGTTtCTCGTGCTCCCACCAAGCTCGATCCTCCGATCCCAGGACGCAGCTA
ACCTCACAAGCATTtGGCCTTGAGGGGGGATAC
>contig00818  length=247  numreads=11  gene=isogroup00093  status=isotig
gCACcTTGCCTTCCCCcACCTCGTCTCCGACTGCGTTCGTCCTCCCACATCGTCTCCGTT
CTCATTGCCTGCTGTTCCACTTCGACCTGGCTCAGCCGCCCTTCGCTGTTGCTCGTCTCA
ACTTCGCCGCTAGCACGACTTACCGCGATCACACGCACGACTGGGATTCGTAGCCAATAA
CTTGGGACGATAGAGGAGGggTTAGTTGGGTCAaTCTGTGGCCTCAGTTCGCCGTATCAG
CTACGTC
>contig00819  length=728  numreads=15  gene=isogroup00093  status=isotig
GTTATTCTTTCTTATTCTATTGTTCTCTCGATCGCTtGTTTTCCTTTCAATCCTTATACA
TTTCTCCTTTCTTCCACGTCCAATtCGTTACTCAATACCATGTATTCTGTACTTAAACGA
CGAGGAATCCCTTTGGATTCCTCGTCGAGTCAACTCAGGTGTTTTCTCGCCCACCTTGTA
TGATTCCTATCGTGTCCCCCTCAGTCCCGCTCGTCCTCGCCTTCGGCGAGTCCTCACATC
AAGTCTCGCTTGATGGCCTAATATCCAATGCAAAAaCAGCGCGATTGAGCTAtcttgTtt
gCgaagCTGTAACCAAATTTCATGATCATGCATCGTGGCCTTTCCGCCAAAATGGTGGCT
CCGCAACTGCTTCCGCCACTTTTCATAACACTTCGTGACTTCCATCACATATGTCAGCAT
ACATACAGAATAGCGTTCTGCTGACCTGCATGCTGAGTAAATCTAGAACTAAATTTGTCA
TTTtGATtAAGCAAATAATAAAGAATAAGCCCTAGCAGAGCACTAACCTGAGCCGTAAGC
GAGTACAGCGCCCGCcAAGGAGATCaGAAaTTTATAAaTATGTATCATAGttGGTTTTTC
TttCATACAACCATCTTAGAGATGTCAAATTTTCTAAAttCtCCTTTTCTCGCTCCGCAG
TTACCATGTACCACGCCGCATTCATAGTCACCCATCGCGGCAACCATGCCATAATCTTGA
ACTTCCAT
>contig00820  length=98  numreads=9  gene=isogroup00093  status=isotig
TCTATTCTTTCTTATTCTATTGCTCTCTCGATCGCTTGTcTtCCCTTCAATCCTTATACA
TTTCTCCTTTCTTCCACGTCCAATTCGTTACTCAATAT
>contig00821  length=244  numreads=17  gene=isogroup00094  status=isotig
AGGCTCTTATCCCTGACtAGGCTCTATCATCTACCACGACGTCCCTTTGTTCTCTGCGGA
TCCGCTCTCTGGTCGACTTTTGCCTGCTATCACTAGAAACGCCAAGCACAGGTTTTAGGG
TGTTCTTTGTGATTCAACCGCATCACTAGCCGTGcACACGCGTTGGAGTGTGTTTCGAAT
TCTTAGCCTATCAGAGACTAAGTGAAAGGGGAGGGCGAgAGAGAGAGAGGGGTACTTGCG
TGGg
>contig00822  length=246  numreads=9  gene=isogroup00094  status=isotig
TGCGTGCATGTGTCTGTCTaGGCCcAaTCGATGGTGTCGTAGGACGAGTtCAGCTGACCC
CAGTCATCATTGGACATGCACCCATTTTCTCCACCATCGCTCGGAACCCCGTCCcTTGCA
TGCCGGCACCGTTCTTtATCTTGCATGCTGTTTTACATGCATTGgTCATGATCATTATAC
ACATGGCACTGGACTGACCcGCCCATGTCGGTCAAAACAGATAATAGTCGGGGCATGCGG
CCTTTC
>contig00823  length=118  numreads=19  gene=isogroup00094  status=isotig
GACGGCCACACCCCCcACAACATACCTTTCCGCTGCCTCCGACCCGGTCATTTTATCCCA
CGGATTTTTCATCACCGGTTTCAGCTTATCCCGACTTCAAGCGGCGGCACTGCTGTTT
>contig00824  length=444  numreads=22  gene=isogroup00094  status=isotig
AGCGCTCGCTCCCTCTTCGAATAACTACCTCGTAAAAACaCCATGTCCTCGGTCAGTGAA
GGTCGATACGCCATGTACCACCACCACCAGCAACAACCCAATGGTGTTCCTACTGCTTAT
GATTATTCTACCTATTCTCACTACGAATCTGCGCAATAcGCCCCCAATGGTGTCCGTGCA
TCATCATCATCATCAGCAGCAGCAGCAGtAGCAGCAGCACCACGCACagTAGAGAGCCAA
ACCCATTCgCCAGTGGCCCcTCCGAGCGCTTTTGATTCCCCAGcGCAACCGTATCAaCAT
CAGGTCTACGGCcACCATTACGGCGTCGCGCCACAaCAGCAGCAACTGCCGCCGTCGCAG
TGGCCTGGACATACCCAACCGCCGCACACACGACTGCcGCCCCcGCTCcAgcaGCAGCAG
CAGCAGCAGCAACAACAACAACAA
>contig00825  length=294  numreads=11  gene=isogroup00094  status=isotig
CAACAACAACAACAGCAGCAGCAGCAGGCTCAACATCAGCCTCAACAGCATCAgTCACCC
AATCCGCCTCCACATCAGTCtCAGGCTCCCCAGCCGCAGCATCCGCATCACCCGCAACAC
CATCAACAGCAACAGGCGCAACAGTCGCAACAGCAACATCAACAGCAACAACGGCAACCG
CATCCACACTGGCAGTCCCCTGTCTTTGGccgTGGGCCCGCCTCGTACCCGTCCACTCAG
CAGCCTCCACCTccGCCCccGccACTACGGGCACTGGGGCgTACCGAACTCGAC
>contig00826  length=429  numreads=22  gene=isogroup00094  status=isotig
GGCGCTCGCTCCCTCTTCGAATAACTACCTCGTAAAAACACCATGTCCTCGGTCAGTGAA
GGTCGATACGCCATGTACCACCACCACCAGCAaCAACCGAATGGTGTTCCTACTGCTTAT
GATTATTCTGCCTATTCTCACTACGAATCTGCGCAATACGCCCCCAATGGTGTCCGTGCA
TCATCATCATCATCAGCAGCAGCAGCAGTAGCAGCAGCACCACGCACAGTAGAGAGCCAA
ACCCATTCGCCAGTGGCCCCTCcGAGCGCTTTtGATTCCCCAGcGCAACCGTAtCAACAT
CAGGTCtACGgCCACCATTACGGCGTCGCACCACAGCAGCAGCAACCGCCGCCGTCGCAG
TGGCCTGgACATACCcAACcGCCGCACACGCGaCTGCcGCCCCCGCTCCAGcaGcAGCAA
CaGCaGCAG
>contig00827  length=26  numreads=14  gene=isogroup00094  status=isotig
ATAATAGTCGGGgCATGCGGCCTTTC
>contig00828  length=352  numreads=8  gene=isogroup00095  status=isotig
AaCTTTTACTGCATCCCAcATTaCCCCGgTGTctGGAATACGTGTGCATAGAGAATctCC
GAGAATTTCGGGTtGGATtGACGAATCTgCGgCACCGGAACGTAGATGGCTCGCgTTCGG
CTCTTtGCTTACAGCTTGAAACCATCATGGGTCAACcgtaTAGCGCctGTgcTTGTTTtC
aTTGCAAAGAGTGCAGGGtACCTCGCTgCATAAGTatGAATTCAAGCTAGTcaaaaaCTg
AcATATCCGCCggcGCGCCAcgAtcAACAATAGTTTCGATCAGCGCTGACAGATACACGT
ACCAcGCCATATCCCTTCCAAGCGCAcggCACTAGGTCCAACGGCCCAGCCT
>contig00829  length=82  numreads=7  gene=isogroup00095  status=isotig
AGTCCGCCGGCATGGTGTAAATGCATTTTGGTGGTGTTGTCgCGCCTCATTTCTTTCTGg
AAaTGTACTAAAACTAACTCTA
>contig00830  length=321  numreads=11  gene=isogroup00095  status=isotig
GATTTGATTCTGAAtcgTTCTtcACCATAGAACGTGctCTACGCATGATCCTTACCCAAG
GCTGGCTTCGCAAAaCCAAaCATGGCTATTTCGCcAACACTCAaCTAAGTAATTTtATCA
AAaGCAATCAGCTagAGGCTCTTacTTGGCTTaCTTAACTTCATGAATCTAaGGGTCTCT
TctAATACAGCATGCGCCACTTACCCTTCTAAGAGCAGGCCGCTTCATTaTATGATtaGA
ATAGTGCTtCCcGGGACATTGCTAGGTCCCGGCCTCCAGTCCCAAGGAaTCATAGTTCCG
TGGGTTgCATGAGTTTACGTT
>contig00831  length=37  numreads=2  gene=isogroup00095  status=isotig
CCGGCAAATTGTGCtACGGCTGATTTAACGAAAACAG
>contig00832  length=372  numreads=8  gene=isogroup00095  status=isotig
CGCAAAGATCCTCAAGTGGATTAGAGACGTTCTGCACCTATGCCTGCGTCCTCTaTTATG
TAaCAAATCCTGCTCACTCATAGTACCGCAAtGGTAACTCGGtACCgaTCCtcAAAACCA
CATATCTCCCAGTATAGGGTTCTCAACTGAACCTAGCGctgCGgActCTCGTTAGTCTAC
GCACTGAGACCACTATTCCGTAATTGGATCAATTTTCTTCCCCTTTGTTCGTGTGAGTGA
CAACATATTCTCATTTGTTGTCACCGCAGCATTCGAGCATACGTTTCCCGAgcttgagga
gacgatgagacctacagagctagagaactgcgaatatacacgctatgagagggtcgctgt
ctatcatgaaac
>contig00833  length=30  numreads=7  gene=isogroup00095  status=isotig
GCAGAGTGAGACTTGATCTACTTAACAATG
>contig00834  length=29  numreads=6  gene=isogroup00095  status=isotig
AGTCcGCCGGCATGGTGTAAATGCATTTT
>contig00835  length=260  numreads=11  gene=isogroup00096  status=isotig
ACCTACCATCACAGCGCACCAACATTGTGCCTTTGTGTACGTCACTACGACGTCGGGTAC
TGCGCcGCGCGTTTCATCTCGGTCTTCTCCGATTCATGACCATCGTGACGCTCTGCATGC
AACCCATCTCATCTCAGCATCTCAAGTGCCGCTGCTTTCATTGTTTTGTTTTGTTTtGGT
CCAGGCAAAGTCGGTCACAACCTCATCGTGGGTTTTTGTATTCCCCTTACGGCTaCATAA
CGAACTGTAATGGGATCGCA
>contig00836  length=483  numreads=17  gene=isogroup00096  status=isotig
GGTAACAATCTAATTTGCGCTGATTTCAAACCcAaTTGTCTCTCCGAACACGCTTTCCCC
ACGCACCTTCCGTCAATCCACAGGGCAaCAaTTCTTGTAGATATCAGATGACAGGACCCT
GTTCCCGCATAGGTGCCGCATACAGTTTTtCCGAGAAATCGAgcAGGGCAAGAAGGGCTA
CCcACAATCATGACCCTATGGAGAGAGTTTGTTTCTTCTGCgTTCCATCGGCCGACGTCC
AATTTTGTTGACTTCGACGCGATTGGCTCCAAACACTCGTCCCATGACTACTTTTCTCAG
GATCGACCGGAACTATGtAACGAAAACTCTCGAGAGATAACTCACTCAACTTCAAGTTAG
AGTTGCATTTATCAAAAAACCTCTACCCCAGTACTTTACTTTtATGCTTCGAAATCAGTA
GATGCCGAGAACGCCTCCCATTCCTCGAGGTTCTTGAGCGTCTCTTCGCACTTTGTTCGC
ATC
>contig00837  length=325  numreads=20  gene=isogroup00096  status=isotig
GTACGCACTGCGTCACTAATATATCGCAAGCGCAAATCAGCGTCCTAAACTTCCCActCC
CACTCGACACGTCAAACAGATagCGAGTAATAAGTACATACCcGCCCAATGCAACACGCA
ACGGCATTTCCTTGCCCTGCGCAAGACCTGTACCAGTGACGAGATCGATGATGCGCTCGG
CGCCACGCTTCGGATCGCCGGGTTGATTTCCATTGGCCTGTGCGACCATTTCGAGGACGG
CCGTGCTGACAGGCTCGTAGTCGGCAATGACCTTCTTCGCCCGTGGCATATTTTCTGGTG
TGAAGATCGCGGTTCGGAAGTATCC
>contig00838  length=765  numreads=15  gene=isogroup00096  status=isotig
AGCATCGATGAGCAATACTTTTATCCCGAGGTGCGCGACTTCCCCCGCCAAGTGCCTCAA
GCGCGGACTTGCTCGCGCAGTAGGCGGTCCCGATCGGGACCGTTTTCCAGGCGCCAAGAG
AGGAGATGAAGATAAtACGCCCCGAaCGCCGCGCACGCATGTGCGGGAGGAACACGCGCG
TGACGTTCGCGGTACCGAAAACATTGGTGTTGAATTGTTTGAAGGTTTCTTCTGGCGAGG
TTTCCTCGATTGCACCACTGGATACGTATCTGAAGAAGCGCATCAACCTGGCGAGTTCAC
AGATGGGATACTTTTGGGTGAAGGAaGACCGCCCTCAcccTGCGTTATTGACGAGCACAT
CCACGTGTCCGTATATTGCGATCGCCTCCTCCGCCACCTTCTCGAGCTCTTCAAGCGGTG
CCGTCACATCGAGCTGCAGCACAGCCGCGCCGCGTTCTTCTAAATCCTTGATTTTTTGCA
AGCTACGCGCTGTCGCGATCACTCGGTGGCCACGTTCGAGgAGTGcctatgagtagtctg
gtcgataatagaacgagaccgaggttaggaagagccatatggagcgtaCGATGGTGAGTT
CGCGTCCGAAGCCGGTGCTTGTGCCGGTGATAAACCAGACGGTGGGGGTTGCCATGCTCA
AAATATATGGAGAGGAAGAGATATGGTTGGCAACATTCTGCGAGGATGGGCGGAGGGTTT
TAttATCTCAGGTACTGTGTTATCGTGTAAAAAAATCCATCAGAT
>contig00839  length=136  numreads=5  gene=isogroup00096  status=isotig
TGACgaaaaaaGAaCCCCCcATATTAGCTCAAAAAAaaGACCCCTTGGATCCTGTGCGGA
TGATAACAAGGCAACCcACAGCATCGATGAGCAATACTTTTATCCCGAGGTGCGCGACTT
CCCccGCCAAGTGCCT
>contig00840  length=131  numreads=9  gene=isogroup00096  status=isotig
ATagCGAGTAATAAGTACATACCCGCCCAATGCAACACGCAACGGCATTTCCtGCCCTGC
GCAAGACCTGTACCAGTGACGAGATCGATGATGCGCTCGGCCCACGCTTCGGATCGCCGG
GTTAcTTTCCA
>contig00841  length=221  numreads=8  gene=isogroup00096  status=isotig
GggCAGCATTCTTGTAGATATCAGATGACAGGACCCTGTTCCCGCATAGGTGCCGCATAC
AGTTTTTCCGAGAAATCGACCAGGGCAAGAAGGGCTACCCACAATCATGACCCTATGGAG
AGAGTTTGTTTCTTCTGCATTCCATCGGCCGACGTCCAATTTTGTTGACTTCGACGCGAT
TGGCTCCAAACACTCGTCCCATGACTACTTTTCTCAGGATC
>contig00842  length=406  numreads=7  gene=isogroup00097  status=isotig
GTCTTTCCGCACATCTTCGTTTCCGAGGTGCGATCGTCCGACTCACAGGCGACCCAAAaC
TAGAGAATTTCAGACACACATGAGCAATTCCTTTGCATCACTCCCCGCTGGATAGTCCTC
TTGTCTTTACTTGTCTTTCTTTCTCAGGTCCTCTCGAGTCCGCACTTCCTAGCTTATGTT
CTCACTCGAGCCcGAATCCTGTCTAACATATAAGTACCTACTTTTCACATGTATCCGGTA
GCTCTCGCAACATAGGAGTTCCCCACTTTTTTCGACAGACTGAGCTCTTATTCTTTAACT
TCGTGTCTCGtGGCTCTGGCTTACGCCGTTCCCcGTGACACAAGACATTCTTTCCGGAGT
TTtGCtGAtGCGTGTGCGTCTGATAaCACGCCTCCCGATTGGGCTA
>contig00843  length=89  numreads=8  gene=isogroup00097  status=isotig
GTAAGAGCAATATTGTCTTCTTCCCACTAAGGCCCCAGCTTTGTtCTGGCCATTAGCTGT
ATTCAAATACTGATTCTGCTATTTTGTAG
>contig00844  length=401  numreads=14  gene=isogroup00097  status=isotig
AGTTCATCAGATGGCACTACCTGCTGAGGGTTCATATATTGTTCTTATGCTCGATTTGAA
GGCGACCCTTGCCATACACAACATCTCCACATTAAGTGCTCGGGAAATGGCTCGTCTCCC
TACGCCTGGACGTTACGTGGGTTACGTGCATGAGGTCCTCGATGCACCAACCAGCCCCGC
CCCACATCGCACGCGTGTGCGCCTGCTTTCACCTTCTCCGACCGATCACGATGGAGTTTT
GCATGCTTGTACACCTGTAACTCCAGCGCCAGAATTTCCCGATAGACGGCCGCTTGCTCC
TATCCGTCCACTTCCATGGCCAGGCTGGCACTGGTCGGCGCTTAGTGTGACAGTCGGGTT
GGTCCTTGAACAaGATGCGAACCAGCTAGGGTGGTTACTCC
>contig00845  length=400  numreads=12  gene=isogroup00097  status=isotig
CTTCCGATGAAGTATGGGAGCATGATTTCTGGATACTTGATGACGAACAACACGCGCGTC
ACATACGGCTTGCGAACCATGCCACCAGCCgCGCCACTGTTGGGAAAGagCAGACAGACC
TCTTAGTTCGCgCACTGACGGATaCGGTTATAGAATCCGTGGACGCTGCACtcACGGAat
CTACcATCACGAGCTCTtCTACgTTagAAACTTCCACAATCATGGAAGACAATGATGTGA
TAACCTCTAcATCTCGTTCACCCTCCCCTttCTACCCCCTGTACCAATCGCTACTGGCAC
TTATGCGTTGagCGAACTgaaggATCTTTCAGATCCAGTAGGACTAATGACAGAAATCTC
TACAATCATGGACATCCTGGAGCAATgaTCGACAGGCGGT
>contig00846  length=50  numreads=4  gene=isogroup00097  status=isotig
ggagTTTTGCTGATGCATGTGCGTCTGATAACACGTCTCCCGATTGGGCT
>contig00847  length=31  numreads=4  gene=isogroup00097  status=isotig
GGTAAGAGCAATATTGTCTTCTTCCCACTAA
>contig00848  length=402  numreads=7  gene=isogroup00097  status=isotig
GAGTTCATCGGATGGCACTACCTGCTGAGGGTTCATATATTGTTCTTATGCTCGATTTGA
AGGCAACCCTTGCTATATATAACATCTCCACATTAAGTGCTCGGGAAaTGGCTCATCTCC
CTACGCCGGGACGTTACGTGGGTTACGTGCATGAGGTCCTCGATGCACCAACCAGCTCcG
CCCCATATCGCACGCGTGTGCGCCTGCTTTCACCTTCTCCGACTGATCATGATGGAATTT
TGCATGCCTGTACACCTGTAGCTCCAGCGCCAGAATTTCGCGATAGAcGACCGCTTGCTC
CTATCcGTCCACTTCCATGGCCAGGCTGGCACTGgTCGgCGCTCAGTGTGACAGtCGGGT
TGgTCCTtGAACAAGATGCGAACCAGCTAGGGTGGTTACTCT
>contig00849  length=88  numreads=11  gene=isogroup00098  status=isotig
gaCTGGCCGAGCTTGCGCACTCCTTCGTTCCTCTCAGCtcGGATTTTAGTCTTAGTTCtt
tACGGTCTAACATCTAACCATGGACAAg
>contig00850  length=53  numreads=11  gene=isogroup00098  status=isotig
ACGATCCCCGTCACGCAAATGCTTACATCCACGCCGATGTGAATCGTTCACAG
>contig00851  length=30  numreads=12  gene=isogroup00098  status=isotig
tATATTAAaGTGTCGAATGCAGCTTtACTa
>contig00852  length=29  numreads=12  gene=isogroup00098  status=isotig
GTTAGTAGTGTATTCTAATTTTAATGATA
>contig00853  length=798  numreads=19  gene=isogroup00098  status=isotig
GTCTTCCCTCTTGAAATCGAACATATATGGAAATCAAGTTGGAGTGTGCCTAAGGTCCTT
TATCTCCTTACGCGCTATACAGCCTATATTGATGTCGTATTGAGTTTTACATATTTTTTG
AAAaCAAaCATCTCCATCGAAATATGTGCCAGGGTATACAAAGCCACTGCATGGTCTACT
TACATTGGTATCGctttGGCTGAGATTGTTCTAATCCTTCGAACGTATGCAATCTACATG
TGTTCCAGAAAGATTCTCTATACTCTGATGATACTTTGGGCATTGTTTGCCGTGGGAaGT
GCGATAGTTATATATTTTTTCACCGAAGCTAGCACCTTTACTGCACCACcGCAGCCAATT
TCACTAGGGTGTCATGTtAAGCACGGTAATaCTGCTACCTTTtCTTGCTTtaTGGCTTTT
TTTATCTTtGAAATtCTAATTGTCATTATGACCATCAAGCAAGGGTATCACTATTTCCGC
GCTACGCAGTTTTCTCACACTCGACTCCTTGTTGTACTTTATCGAGATGGTGTCGCcTAC
TTTGTGaTCCTGATGCTCGTTAACCTCAGTAATATGATAGTACTTATCTCTGCACCGGAG
GAGTActCAACCATGCTTGTAACATTTACTCGAGTCGTACACAGTATCATTTGCTGTCGA
ATCATCCTCAACaTCCGCATTGCACGCAGTCATGATGAGCACGAAAATTCGAACAACGAA
GATCATCCGACACCTGAGCTCAGACCTCCGATGTCATCTCGCGAACGACACGAACGATTC
CATGTCGAGGCAGAGGAC
>contig00854  length=47  numreads=9  gene=isogroup00098  status=isotig
tAGACGCAGCAGTGTTACTtGTTATGAGTCGACTGGCTCATGTTCGC
>contig00855  length=17  numreads=12  gene=isogroup00098  status=isotig
CTCATTGAGGGCATTGA
>contig00856  length=126  numreads=17  gene=isogroup00099  status=isotig
gACCTtGGTCCCACTTGACCTCACGTTCTTTTCTCCTTTTCTTCTCACTCTCTCGTACCG
CGTATAGCAGCAACAATAATAATGGCATCTGGGATTGAGCCTGTCTATGGTCCACTTCTT
ATAGGC
>contig00857  length=348  numreads=19  gene=isogroup00099  status=isotig
ATTTTGGTGGATATTATGTTATATGGGATGATGGTTACCCAAACCTACCTTTACATGGGT
GCATTCAAAGGCGATAAAATTTGGATTAAAATCTATGTTCGGAGACTTTTCTCTCTTCAT
CTTTAACGTCGTTCTTGAGCAGCTACGCAGGTTGGACTTCTCTTTTTtGCAAATACACTC
AAGACCATTTTCGACGTTGCGTTCCTATATACGCGCTTCATCAACGATTTTGGTAACTTA
CGCTCCATGATGTTAGCTGACTGGATCTTCAATACTGATCCGGCGATGACGGCAATCATT
GCCGCAATGGTCCAACTCTTCTTCGCGTGGAGAGTGAGGCTCTTAACG
>contig00858  length=332  numreads=20  gene=isogroup00099  status=isotig
AACTCGATACCTCTGACTATCCTCGTCGTCTTCTGCTCCGTTGTTCAGTTCCTCGCGGGC
CTAGCGACATCTATTGCATGCGGCATCGTCAAGCCTTTTGAAGAGTTCCAGAAGTTCAAA
GTCGTCGTCATACTTTGGCTCGCATTCTCGGCCATCACCGACTTGATCATTGCTGCCGCC
ATGGTGGTGACTCTGCGGCGAAACCGAACCGGTTTCTCGGGTACGGACGATATCATCAAT
CGACTCGTTCGAGCAACGGTACAGACCGGTGTCCTCACggCATTAATTGCCATCTTGGAC
CTCACCACCTTCCTTGCAAGCACctCTGGATT
>contig00859  length=291  numreads=12  gene=isogroup00099  status=isotig
GCATCTCGCTTTCAATTTTCCTCTTGCGCACCTCTACACCAATTCGCTCATGTCCTCGCT
CAACGCGCGAATCATGGGATCAGCCAcGAGCAGCGGGCGATATAACgtcTCGAGCGCAGA
CAACGGCGCCGGTATATCCCGGCATtGCAGGGACGTCGTCGACGTCGAGCTCAAGGGTAA
AACTCCCTCGAAGGTGGTGATGCCCTCCGCCAACTCCGAACAGGACACTGACTATGCCAG
TCAGACCACCAAAGTATACATGGATGTTGAGGAGATCCAAGTCACCACGCC
>contig00860  length=294  numreads=21  gene=isogroup00099  status=isotig
ATTTTGGtGGATATTATGCTATATGGGATGATGGTTACCcAAACcTACcTTTACATGGGT
GCATTCAAAGGCGATAAAATTTGGATTAAAATCTATGTTGGACTTCTCTTTTTtGCAAAT
ACACTCAAGACCATTTTCGACGTTGCGTTCCTATATACGCGCTTCATCAACGATTTTGGT
AACTTACGCTCCaTGATGTTAGCTGATTGGATCTTCAATACTGATCCGGCGATgAcGGCA
ATCATTGCCGCGATGGTCCAACTCTTCTTTGCGTGGAGAGTGAGGCTCTTGACT
>contig00861  length=565  numreads=7  gene=isogroup00099  status=isotig
TAGTATGACTCTCTAGTCCAAACAGATAGATTTCAGCATTATTGTTGAATCGTACAAATG
CTCGACTTACGCTTGCAAGGAAGGTGGTGAGGTCCAAGATGGCAATTAATGCtGTGAGGA
CACCGGTCTGTACCGTTGCTGAGGACCGACAGTCAGTGATATATCAAtCGacccccAAAA
AAAGTCTACCTCGAACGAGTCGATTGATGATATCGTCCGTACCCGAGAAACCGGTTCGGT
TTCGCCGCTAAcATgaaAAACGTTGAGCAATGATCAAGTCGGTGATGGCCGAGAATGCGA
GCCAAAGTATGACGACGACTTTGAACTACACGTTCGCGGAATCAGACCGACTCTCGCTGG
GGACGCATGTATGAGTCTGCGCACCTTCTGGAACTCTTCAAAAGGCTTGACGATGCCGCA
TGCAATAGATGTCGCTAGGCCCGcGACTGAAACAGGAATGAAGACGACGAGGATAGTCAG
AGGTATCGAGTTCGTTAAGAGCCTCACTCTCCACGCGAAGAAGAGTTGGACCATTGCGGC
AATGATTGCCTATCGGATTATCGAA
>contig00862  length=348  numreads=16  gene=isogroup00099  status=isotig
ATTTtGGTGGTATgTCAATTTTATGtACGAAGGCAATCAACACCAACGCTTAAACTCGGG
CTATAGGATATTATGTtATATGGGATGATGGTTACCCAAACCTACCTTTACATGGGTGCA
TTCAAAGGCGATAAAATTTGGATTAAAATCTATGTTcggACttctCTTTTTttGtCAAAT
ACACTCAAGACCATTTTCGACGTTGCGTTCCTATATACGCGCTTCATCAACGATTTTGGT
AACTTACGCTCCATGATGTTAGCTGATTGGATCTTCAATACTGATCCGGCGATGACGGCA
ATCATTGCCGcGATGGTCCAACTCTTCTTTGCGTGGAGAGTGAGGCTC
>contig00863  length=113  numreads=6  gene=isogroup00100  status=isotig
atttatacctctgcgatccaaaaacagcccaaagaggggtcgcaaagcacaccacgacca
cggcttggcgtcagcagCGGCGCTCGACGGAGAGTGCGTAATAACAAaCACAC
>contig00864  length=271  numreads=7  gene=isogroup00100  status=isotig
TCCCCTTTCAAGTTCTTCGCCGTTAGgAGCACTCATCCCTCACCATTCGCTCTAcgCTAC
CTCAaTGACTCACaCTAAGCCCCGTCCTCCCGTCTCaCGCTCGCAGCCTCTGGTCATCAG
AGCAAATGTTGTAACATACCGTTtGGAcAAGAAACTTGTgTATGTAATTCCAGCGGATAA
TTACGAGGTGCGTATCCGgCCGGGTTGgaTATTGTTTCTGGCTCTGACTCTCCCTcTCTt
cTGcAGAAaGCCTTGGATTGTGCATACAAGG
>contig00865  length=653  numreads=72  gene=isogroup00100  status=isotig
TTTTTAGTCAAGACCTTGCAAAGATTTCGCGCGATCGCATTTCTTTCGTCATCTGTGCCG
TAGTCGCAGGAGAGCATCGGACTGTGCATATCTCGCCGCAAGCTTGGCCTGAAGTCATCC
CCACTCTGGCAAAGTTCGAGATCATCGACGTCTGCATTACTCCCGAGATTCAGGTCTATG
ACGTtCCCCCTGCGTATCCACGTCTCGCGACAGTCGCCGAAGTTCCAGAACCAATAGACT
CAAAGTCATCCCCTCCCTCTAATGTTTCCCCATATCTcGTTTCTTTGGGTTTGCCTGAAG
AGGACCCCGCAAAGCGCCGCGCTCGCTCGGAGTCGCCCACGAGGAGCGAGGAGAgCGCTA
AGACCTCCaCTCTGGGACGCTGGATTAAGCGTTATTCCTAGAACCTCCTTGAGACACAGT
CCTGCCGTTGTTAGACAAAaTTATATCCATACCATCATATTCACGAGGACATTCCGGATC
CATGCATGCACTGCTTTtATCATTTTTCACATTCTCCCCATTGTATCTCAAATCATTTTT
CTTGTGTTGGTATATCctCATGTACATCaCTATCTTTATCCTTTCCATTCCTGCATAAAA
TACCCGGgAATCCTGCTATACTGTTGTATAATAGCCTTTTAAATGtACGTTTC
>contig00866  length=232  numreads=14  gene=isogroup00100  status=isotig
AACAGCCTTGTTTCCTCCTAGTAGCCTTTATAAAGTAGCACCTCTTTGAACACTAGCGCA
CCTTCAACACACTCCCCTTTCAAGTTCTTCGCCGTTAGGAGCACTCATCCCTCACCATTC
GCTCTACGCTACCTCAATGACTCACACTAAGCCCCGTCCTCCCGTCTCACGCTCGCAGCC
TCTGGTCATCAGAGCAAATGTTGTAACATACCGTTTGGACAAGAAACTTGTG
>contig00867  length=52  numreads=36  gene=isogroup00100  status=isotig
TATGTAATTCCAGCGGATAATTACGAGAAAGCCTTGGATTGTGCATACAAGG
>contig00868  length=211  numreads=16  gene=isogroup00100  status=isotig
CACTACTTATAGAATGGTATCTCCTTAAATACCAGTGCATTCCGCAACCCACTCTCCTCT
CAGATTCTCCACCACTAGAGTCGTTTCCTTTCACCTGTTGCTCTACTCCACCTCGATGAC
TCACTCTAAGCCCCGTCCTCCCGTCTCGCGCTCGCAGCCTCTGGTCATCAGAGCAAATGT
TGTAACATACCGATTGGATAAGAAACTTGTA
>contig00869  length=253  numreads=6  gene=isogroup00100  status=isotig
GGACGCTTTTTcccccgTCTCGACGTAAAACGTACTTGCCCTATTCAATGTAtGGTATAC
TAAGCGGCCCAcACGAAGTTTCGCCCCccGGGTCGGAGCTGAGAAgCACACCCAAGACAG
AAGAGAGCGAGCCGCAGCtttGGTGGTAGAGGTCACACTTCGCACCGCACCGCATCCAAG
CCCTTCTCGCGGGCTTCAGAACgCAGCCAACGCGGGCCGCATGggggggccAGtGAAGGA
AgggggAAaaGAA
>contig00870  length=230  numreads=10  gene=isogroup00101  status=isotig
GAACCTCAACTTGTCCGCCTCTCGTGACGTGCGAAGTCCGTCCTCCATAGGTCCTTCATC
AAGTCCTCCGCTTATCACCATAATATGACTATGACTCAGGCGACGGGCTCTTCATTTGGT
CCCCTGCTGGTATGATTCCGCACCGACTATGCCTACGGAGTACTCGAAAAAAAaGCGGAT
GGTTAGGCGCCTAACATGGGATGTGCATGCGGCGAAGTGGGGGCAATATT
>contig00871  length=232  numreads=21  gene=isogroup00101  status=isotig
GTGCGTCGTACATGTGCTGAGCACTCGATGCCGGTTGGATGCTCATCCTTGTGTGTCATA
TTCTCCATCATCTCTCCTCGTCGATCGAGGCGGCGCATAAACCTGGCTTGCAAACCGGTC
GGTTACTCTGATGTTTagtgaTTGTCTCTGTCCGCAATACAACCAAGCGGTCCATTGTCC
AATCGTAATATGACCAATTCTACGGACTATTTGCTCGATGCATGGGTGCACA
>contig00872  length=148  numreads=17  gene=isogroup00101  status=isotig
TCGcACCTTTCAGTGCGTTCATTCATTCCACCCAGTCTTTTCCATAGTGGAGCTTATAAG
TTTTCTGAGAGAGCTTATTTAGCTCGCAGGTGACCATCGCtCGTTTTGATTATGGCCTCA
TCGCCCTCATCTTTGACTGACTCACACG
>contig00873  length=375  numreads=12  gene=isogroup00101  status=isotig
CcAGGCCCCATCATCCCTCCTATCCGGACATTATGAACAGTGGTACATGTAACAGTGCGC
GCTtCTTTTTCTTTGGTGGCAGCAGTTGATCTTTCTAGCCTACCCATACCCTCCTCCGGC
CGTACGCCATAGAAGAGGCGCGAACCTATGCAAAaCTATTGTCAGTGTAGTAGTCACCGT
CATCAGCGTTGCCGCCGCCCATTGTTCTAAGGTGTTTGGCTtCAACGGTGGACGGgTGAC
ACTGGGTTTGgTtCCATTCTAATTCCACCGCGACAAAACaTACTGTGATCATCGTGATCA
CGTGGTTCGCGAGCAAaCAGTAGATTTCTCTTTGtCATCAAGTCATCACATTCATAGTCC
ATCCATATTGCCCCG
>contig00874  length=27  numreads=15  gene=isogroup00101  status=isotig
TCGCACCTTtCAagCTTATTTAGCTCG
>contig00875  length=195  numreads=15  gene=isogroup00101  status=isotig
TCGCACCTTTCAAGAGCTTATTTAGCTCGCAGGTGACCATCGCTCGTTTTGATTATGGCC
TCATCGCCCTCATCTTTGACTGACTCACACGCCAGGCCCCATCATCCCTCCTATCCGGAC
ATTATGAACAGTGGTACATGTAACAGTGCGCGCTttCTTTTttCTttGGttGGCAGCAGT
TGATCTTTCTAGCCT
>contig00876  length=177  numreads=9  gene=isogroup00101  status=isotig
GCGGCGCATAAACCTGGCTTGCAAACCGGTCGGTTACTCTGATGTTTaTTGTCTCTGTCC
GCAATACAACCAAGCGGTCCATTGTCCAATCGTAATATGACCAATTCTACGGACTATTTG
CTCGATGCATGGGTGCACATCGCACCTTttCAAGCTTATTTAGCTCGCAGGCCCCAT
>contig00877  length=225  numreads=11  gene=isogroup00102  status=isotig
ACTTGGAACCCTGCCGCTCACCGCCATCCTCTCCtCCTGaCCTTTCCCTTTCTTTCTCAG
aTGTAAGTCGACCCCATTGAaCTCCAATAGATACCAAAAaGTCAGATTCTAActATTtcA
TGCTTCTGTTTGGCCCcATCCTATCCATCGCTCACGCGACGTCTGTCTCACACCCTTGTG
ACTGATCAACTCCGATGGCGTCTTTCTTGCCTTCCTTCAACCCAG
>contig00878  length=153  numreads=30  gene=isogroup00102  status=isotig
TCCTCCTTTTCCCCGACTTTCGAATCGTTAGCCATGGCTCTCAAGCGCATTAACAAGGAG
CTCATCGATCTCGGCCGcGACCCCCCGTCGTCCTGCAGCGCTGGACCGACGGGTGAGAAT
ATGTTCCAGTGGCAAGCTACgATTATGGGGCCG
>contig00879  length=182  numreads=30  gene=isogroup00102  status=isotig
AGCGACTCGCCTTACGCAGGCGGTGTTTTCTTCCTCTCCATCACTTTCCCGACCGAcTAC
CCCTTCAAgCCTCCTAAGGTGTCTTTCACGACCAAGATCTAtCACCCGAATATCAACGCA
AACGGCTCGATCTGTCTCGATATCCTTCGTGACCAATGGTCGCCTGCGCTGACGATCTCG
AA
>contig00880  length=321  numreads=17  gene=isogroup00102  status=isotig
GGGTGCGCCCTATtcGACCGTtATTCAGCTCACaTTTtACTAacAGGggTTTTTTttGTA
TCTGTTTGATAGTGTTGctGTCGATCTGCTCGATGCTGACTGATCCGAACCCCGAcGATC
CTCTTGTGCCAGATATTGCGCATCTGTACAAGACGGATCGTACGAAGTATGAGACGACCG
CACGCGAGTGGACACGGAAgTCAGTAGACTGAGGCTTTCCtAaCATATTCTCACATACTA
ATCACTCATCCATTGAcaggtatgccatgtaatttttagtggataagcctccgcgttgtt
cgaatcgtgttgtcccatcac
>contig00881  length=260  numreads=17  gene=isogroup00102  status=isotig
GGTGTTGctGTCGATCTGCTCGATGCTGACTGATCCGAACCCCGACGATCCTCTTGTGCC
AGATATTGCGCATCTGTACAAGACGGATCGTACGAAGTATGAGACGACCGCACGCGAGTG
GACACGGAAGTATGCCATGTAATTTTTAGTGGATAAGCCTCCGCGTTGTTCGAATCGTGT
TGTCCCATCACATGTACCTCTTTCACtCGTTgTATCATTCTTCCTCCACACGTCTATTGC
AATGAACATCTTTTaaCACT
>contig00882  length=337  numreads=8  gene=isogroup00102  status=isotig
TCCTCCTTTTCCCCGACTTTCGAATCGTTAGCCATGGCTCTCAAGCGCATTAACAAGGTG
GGTAGCATAGCTTgCTAGAGTATAACCACCTAAACCACGGCGCTTACCGATTGGTTCGTC
TACAGGAGCTCATCGATCTCGGCCGcGACCCCCCGTCGTCCTGCAGCGCTGGACCGACGG
GTGAGAATATGTTCCAGTGGCAAGCTACgaTTATGGGGCCGGTGCGTGTTCAcACCTAGT
ATTAtcGCAGCAGCAATGTTAATTTCACTGGCACTTTAttAGAGCGACTCGCCTTACGCA
GGCGGTGTTttCttCCTCTCCATCACTTTCCCGACCG
>contig00883  length=130  numreads=4  gene=isogroup00102  status=isotig
TGCGTGTTCAtACCTAGTATTATtGCAGCAGCAATGTTAATTTCACTGGCACTTTAtAGA
GCGACTCGCCTTACGCAGGCGGTGTttCtCCTCTCCATCACTTTccGACCGACTACccTT
CaagCCTCCT
>contig00884  length=152  numreads=7  gene=isogroup00103  status=isotig
TGGTTACTGATGTCAAGCAGAGCTCAagAAaGAGACGGgAtATGGCCACGCCGAGTTGCG
GCTCGTAGACTTGGCGAGTTTtGCtaGCGTaTCGGCATTTgCAACcGAGTTCGAGaGGgA
AGgCGCCCGAGtcGATGTaCtcGTTgCCAACG
>contig00885  length=696  numreads=13  gene=isogroup00103  status=isotig
CTGCTgTCGGTATCTGGGAGTACGAGACCACACAGGATGGGTGGGAAGTGGCCCTCCAAg
TtAACCACTTAGCCACCACACTCCTGTGtcTACTTCTCATCCCACGCATgaTCGATACAG
CAAAAACCTaCAACACGACGCCTCGAGTAACCATCGTCACCTCGGATCTGCACATGGTGA
CGACCGTCTCCGAAGAaCTTATTTCAAAGCCAAACGTtCtACGTTATCTTTCAGATAAgA
aCTTCTGCTCTAGCGGTGCTGTCATGCGTGACCGTTAcAATATCACTAAGCTGTTCAACG
TCTTTGTGTGCCAAGCTCTGACGGAGCACCTCCCACCTGCATCACCCATCATAGTGGACT
GCGTCAACCCGGGATACTGTGCCTCGGACTTACGGAGAAATATGCCTTTCCCCTTGAaGC
ATATCTTTTCATTCTTCGATTGGCTCATTGCACGTAGCAATGCGGAAGGTgCAACgACTA
TTGTCTGGGCAGCGCTTGCGGGcACGGCGGGAGAGCCGAACCcAGATCTGCGCGACAAGC
TGCGCGGTGCATACTCGAATGATTGGAAAGTCAGTGAGGCGAGtGACTATGTTCTGAGCG
AAgAGGGAAAGAaGGCACGTGAGAGGATATGGAAAGAGACTATCGAGGTGCTGGAGAAGC
AGGATAGCAGAGTTCGaGaTATTGTGAGCGAGTTTC
>contig00886  length=151  numreads=5  gene=isogroup00103  status=isotig
agatctgtttcaaggggaaaggcatatttctccgcaagtccgaggcgcagtatcccgggT
TGACGCAGTCCACTATGATGGGTGATGCGGGTGGGAGGTGCTCCGTcAGAGCTTGGCACA
CAAAGACGTTGAATACTGTATCTGTATttAA
>contig00887  length=422  numreads=11  gene=isogroup00103  status=isotig
TCCTTGTCAGAGAGGTgaTGCAGAACGTTTGGTTTCGAAAGAAGTTCCTtAGAAACGGCT
GTTAACATGTGTACGCTCGAAGTAACAATGGTGAGTCGggTGTTGTATTGTAGGCTTTTG
CTGTGCGCATCATGaGGGGgAGGAGGAGGAGGCAGAGAaGTGTGGTGGCTAAGTGATTtA
CTTGGAGTCTAGGAGAAAAATGAtCTTtGAGAGCGCTGAAAAAGGAGAATACAtGCAGCG
TTGGCAACAaGcACATCGACTCGGGCGCCTTCCctCTCGAACTCGGTTGcAAATGCCGAc
ACGCtaGCAAAaCTCGCCAAGTCTACGAGCCGCAACTCGGCGTGGCCATATCCCGTCtCT
TTTTTGAGCTCTGCTTGACATCAGTAACCATCCTGAACAtGAAAcAATGGTaTTTgctCA
TA
>contig00888  length=242  numreads=20  gene=isogroup00103  status=isotig
cTTCGACTGCGGCCTCGCCTCTTGCAcGACTGCGACAGGCAAGAATAAGTCGTGCAGGGT
TCATGGTCGCAAAGTGTTTTGCTGCTCCCAAGCCGAGACCGGTGTTAGCGCCGACAACGA
TGACGGTTTGGCCAGTGAGGTCTGCACGAATGAGTGGAGGAACGGGTATACGCAGAGAGC
GCCATAGTTCAACCCAAGAGTGCTTTGCCATTGGAGTTATGTGGGGATTGTGGAAGCAGC
CT
>contig00889  length=272  numreads=15  gene=isogroup00103  status=isotig
AGCTCAAGAAAGAGACGGGATATGGCCACGCCGAgTTGCGGCTCGTAGACTTGGCGAGtT
TCGCAAGCGtATCGGCATTTACAACCGAGTTCGAGAAGGAAGGCGCCCGAGTCGATGTAC
TCGTTGCCAACGCTGCTGTCGGTATCTGGGAGTACGAGACCACACAGGATGGGTGGGAAG
TGGccCTcCAAGTTAACCACTTAGcCAcCACACTCCTGTGtCTACTTCTCATCCCACGCA
TgaTCGATACAGCaAAAACCTACAACACGACG
>contig00890  length=138  numreads=5  gene=isogroup00103  status=isotig
TCCTTGTCAGAGAGGTgaTGCAGAACGTTTGGTTTCGAAAGAAGTTCCTTAGAAACGGCT
GTTAACATGTGTACGCTCGAAGTAACaaTGGAGAAAAaaTGATCTTTGAGAGCGCTGAAA
AaaGGAGAATACATGCAG
>contig00891  length=140  numreads=18  gene=isogroup00104  status=isotig
ACTTGACTTGCGAAATCCAAGAGCAGACGCGCTTGCACTTTAGTGACCTgaCCTTGCTAC
CCatATTtACATCTCAACACTACCACCACCCTCCGCGATGAACTTCGCATCTCTCTTATG
CACTCTCACCCCTATTCGCA
>contig00892  length=234  numreads=19  gene=isogroup00104  status=isotig
TCGTCGCTTGGCCAATCACTCGTGCTCCGTACTATAACTAGTAGACAACCCTCCATGCAC
TTTTGCAATGAACACATCTCTCCTTCTCCCTCCCTGACCCTCGCCTTCTACTCTTGGCTA
CCCGTCCAACCGACTGCACGTCACACAACCGACCCAACACGTTCAAATGCCATTAATTCT
CACAGCCTATGCCCTCTCATATACGAGGTCGCGCGTTTGTTACAAAGGGAACAC
>contig00893  length=55  numreads=10  gene=isogroup00104  status=isotig
GTTAGCATCTTCCTCTCGCACAAGATGAACAGTGGACTATGTTAACGGTGTGCCT
>contig00894  length=146  numreads=9  gene=isogroup00104  status=isotig
CGTCTCCcactCTaCCGAATCcTATGTCGGTGCTGCGCAGTGGCTCTCCGcaGACGTtAC
ATCACTCgCAAACGCTgcACTCGAGATTTTCTAGAAGACCAGCGGATGCACCGGTGGGGA
TCCATGCTTTTAGACCTCACCAAACC
>contig00895  length=285  numreads=19  gene=isogroup00104  status=isotig
CCATCGCTTGGCCACTCACTCGTGCTCCGTACTATAGCTAGTAGACAaCCCTCCATGCCC
TTTTGCAATGAACACATCTCTCCTCCTCCCTTCCTGACCCCcGCcTTCTACTTtCAGCTA
CCCGTCcAACCGACTGCACGTCACACAACCAACCCAGCACGTTCACATGCCATTGATGCT
CACAACTTATGTCcTCTCATATACGAGGTCGCGCGTtCGTTACAAAGGGAaCGCGTTAGC
ATCTTCCTcTCGCACAAGATGAACAGTGGCCCAcTATGTTAACGC
>contig00896  length=121  numreads=5  gene=isogroup00104  status=isotig
GTATATAGAGTATTGTGAACATTGGGgAGTATGTATTTGACATCAATGCCCAGCGTCCCA
ACCCTACCGAATCCTATGTCGGTgCTgcgcagtggctctccgccgacgtcacatcactca
c
>contig00897  length=165  numreads=10  gene=isogroup00104  status=isotig
AGTATTGTGAACATTGGGGAgTATGTATTTGACATCAATGCCCAGCGTCTCCAaCCCTAC
CGAATCCTATGTCGGTGCTGCGCAGTGGCTCTCCGCCGACGTCACATCACTCACAAACGC
TGGACTCGAGATTTTCTAGAAGACCAGCGGATGCACCGGTGGGGA
>contig00898  length=242  numreads=20  gene=isogroup00105  status=isotig
GGGAcTCTTGAGCTTCATCccTCGCTTtCAGACCTTCCGCACCTTTTGCTCTCCTCTAGC
ACGCTCTAGCGCTCTtACAGTCTTTTCTCCGCCATTCTCTCTTCTGTACACTTGTTCAGT
GCATCTTGTTTCCGGCAATCAAAATTAGGACTTGGAgtAATCTCTTACCCCGCTTTTTCT
AATTGATAATGCCAAGAAAAATCGCCTTAACCGCGAGAGATCGCAGAAACAACGATGATA
GG
>contig00899  length=154  numreads=7  gene=isogroup00105  status=isotig
TCGGACTAACTAAGATCCTCACTAGTaGACCATAATAACctCGGCAGTTTTCCAGTATAT
CTGCCGCTTTCTGATTAGTCCTTCcGTTGGgAACcTGCTTCcGGAAGCGCAGATCTGTCG
ATAAGAACTAACTTCTAAATGCATGAAACTGCAG
>contig00900  length=307  numreads=6  gene=isogroup00105  status=isotig
TGACCTGATGAAagATGTCGACAATAAAGTGGACTTcTACcGTGGATCATCGCTATCGGG
GCAGCGTTTCGTCATTCCGCCACAATGATtACCTTTTGAACGTGATACAAACTCCCGATT
CCGAAGCAGCACTGCATCAGCACTGCAGTAGCATGTGTTGTATtgTCACGCTCAACTGCA
GTGCAATAACTAGAAGTCAGCCGTCTGGCGCGGGCCTCCAGTTGTCGAAGATCGATTTGA
AGAAGCACGaTATaaTTTgttatttggagctacagagaaggacgctcaatatttctcggt
cccctct
>contig00901  length=24  numreads=16  gene=isogroup00105  status=isotig
TATATCTGCCGCTTTCTGATTAGG
>contig00902  length=34  numreads=4  gene=isogroup00105  status=isotig
TGTGTTTGAGGATTTCCCCTCTGTCAATCGCTAG
>contig00903  length=154  numreads=4  gene=isogroup00105  status=isotig
cTATGAACACAGATATATACAAGTCCTTCCGTTggaccTGCTTCCGGAAGCGCAGATCTG
TCGATAAGAACTAACTTCTAAATGCATaGAAACTGCAGTGACCTGATGaaggATGTaCGA
CAATAAAGTGGACTTaTActGTGGATCATCGCTA
>contig00904  length=175  numreads=9  gene=isogroup00105  status=isotig
TCCTTCCGTTGGGAAtcTGCTTCCGGAAGCGCAGATCTGTCGATAAGAaCTAACTTCTAA
ATGCATGAAACTGCAGTGACCTGATGAAagATGTCGACAATAAAGTGGACTTcTACcGTG
GATCATCGCTATCGGGgCAGCGTTTCGTCATTCCGCCTTCGCAGTGAGTGACAGG
>contig00905  length=792  numreads=14  gene=isogroup00106  status=isotig
GCCTTTTCCATTGATGCTCCCCCTCTCCTTATGTTCTCCCTTGCGCATTGAGTGAATACC
ACTCTTTTTACTTGCAACTTGATCACATACTATTAGTTCTGCTTCATCACAACACCCCTT
CAGGTTTCAATACTGCCGGTGAGTTACACTCTCCCGTACTGCAGCCAAGTCTTTTCGTGG
GAGCGGATATCAGGGTTTGATCCAGGAGCCTTCCGGTGAGATGCACGCGCCAATATGGGC
TGCTATGCTACTAGCAGTATTTCGGTGGCTTGCGAACGCCGTGTTCCTTATCGCCGGTAG
TGGCACGGCCCTTGTCACATGAGGTAGCAATCCTAGCCGCCAGtggtctctcaaaCCTTC
CAACTTCACCGTCATAAGAACAACACACTTTgtCGATGGCcctccATATTGACTGAGCTA
TGGATATgCCTCCAAACTTCTACTATGccgcaGGTCTAGTCCCTGTCATCTATATCCTCA
TCCGCTTAGCCACACGCTCAAACAACACGCCACTTCCTCCTGGTCCTCCTGGATTACCAA
TTATAAGAAATCTGTTAGACTTGCCGTCATCACGGCAATGGGAAACATtcGCCAAATGGG
CTCATGAATATGGAGACATTGTTCATGTCAACCTTGGTGGCGCTCACCTTATCATGCTTA
ATTCAATCGAAACTGCTTCCGCCATGCTCGATAGAAAGGGCGCAGTGTACTCTGACCGAC
CCTTACCATATTTtGGGGGAATtATGGTTGGATtcAacAACATTACGttACTCATCgaCG
AcGGCCCaCGCC
>contig00906  length=59  numreads=13  gene=isogroup00106  status=isotig
TTAGAGAGCACCGACGTTACATCATGCAGTCGCTGGGAAACAaGGCCGCAGTCGAGCAG
>contig00907  length=141  numreads=10  gene=isogroup00106  status=isotig
CTGGCGCCAGTGATCGAAAACcgaaCGAAGCAGTTTATTTGCcAGCTACTTGACAACCCG
TCATCCGACATGATTCTCCCATATTTACGAAGGTCAGCTGAAGTCCTTCGTCGACGAGGg
CCACTTAACTTTAaTAACTAA
>contig00908  length=281  numreads=16  gene=isogroup00106  status=isotig
AAGGCTAGCCGGTGCTATCATCATCGACGGAACTTATGGATACCAAGTGAAGGATGAAAA
CGACACTTTACTAGTCCTTGCACAACATGCTGTGAACGATTTTGCAGAgaCAATCAGGCC
TGGTGCTCATTTGGTTGATCTAATACCTTGGCTTGATTTACTGCCATCGTGGCTTCCTGG
GATGGGCTTTAAGAAACGGGCCGCAGAACAACGTCGCAGGCTTCTGgaTTTTGCAAACTT
CCCTTTCACATTTGCCAAGGACAGTATGTCATCGGGCAtAG
>contig00909  length=731  numreads=20  gene=isogroup00106  status=isotig
TTCGACCCTCCATGACTACTAATATTCTGCAAAACGGAGAACTCTCCTCcAAACAAGACC
ACGAGTTAAAATGGGCCGCGGCAACAACATACGGGGCTGGAGTTGACACAACcaTATCaG
CAATGTATTGCTTTTTCCtATTCATGACCTTAcACCCTGATATTCAGGCCAGGGCTCAAG
CTGAGATTGATGCTGTCaTCGGTTcTTtGCGTTTCCCGACTAGCAGCGACCGCTCCCAGC
TTCCCTACCTGGAAGCTATAaTAAGCGAGATCCTCCGCTGcAGCTCAGTTGCACCATTTG
GAATtCcTCAtATAGCGCGCACGGAcGAtATTCAcAAcgATtACTTCATTCCcAaGGGGT
CGATAAtCcAACCAAaTgTTTGGTtcATGTCACGAGATCCTCGCCATTACAAGAACCcAG
AGGTTTTTGATCCTTCTCGATTTCTGGGGAACGCTCCCGAGCTTGATCCCCGCcAATATG
TGTTCGGTTTCGGGCGCCGGATTTGtCCAGGGCgCGTCCTTGCGGAAAACAaCATTTTCT
tCACATGCGCCATGGTCCTCGCAaCTTTAAACATCTCAAaGGCGGTCGATCAGTGTGGAA
GAGAGATAACaCCAaGTGTTTATTTTGTtGGAGAGGCGGCAATACGGCCGGCTACATTTG
CATGCAAGATCACTGCTCGATCTACGCAAaCAGAaGCGCTTTtGAGGACAGttCGCAGTG
AGTGACAGGCC
>contig00910  length=430  numreads=15  gene=isogroup00106  status=isotig
TCAGAGAgCACCGACGTTATATCATGCAGTCGCTGGGAAGCAAGGCcGCAGTCGAGCAGT
tCATGCCAATGATCGAAAGCCGGAtgAGGCAGTtcATCTGCCAACTACtcgaaaaCCCGT
CATCcGACATGATCTTtCCATATCTACGAAGgCTAGCTGGAGCTATCAtcATCGACGGTA
CTTATGgATAtcAAGTGAAGGATGAAAaCGATaCTCTACTAGTCCTCGCACAACAGGCTG
TGAAcGATTTtGCAGAAGGAATCAAGCCTGGTgcccaTTTGgTTGACCTCATACCTTGGC
TCGAATTACTGCCATCATGGCTTCcGGgACAAGCTTTAAGAAACAAGCTGCAGAACAACG
TCGCAGGCTtCTGGATTTCGCGtAACTTCCCTTTCACATTCGCCAAGGACAGCGTATCGT
CTGGTATGGC
>contig00911  length=89  numreads=9  gene=isogroup00106  status=isotig
CTGGCGCCAGTGATCGAAAACCGgaCGAAGCAGTTTATTTGCcAGCTACTTGACAACCCG
TCATCCGACATGATTCTCCCATATTTACG
>contig00912  length=317  numreads=15  gene=isogroup00107  status=isotig
AGGATCTCTTTTGCCTCCGACCAGCGTCATCCcGAaCCACGCGCCGCtCTCCTCTTCCCC
TCTTTACACCCCATAAACCTACTTTACCCCcTCACAACTCACCACTTAGTCGATACCATG
TCATTTGCCGACATTGAGTCTGGCCGTGCGCGCCCACCTACGTCGCTTGGCGCACCCAGC
GAAGGCGATGCCTTCTCgaCCCTCCAGTCCTCTCTCGCCCTCCAAGTGTTCAAGATAAAT
GCGAACGTGCAGGGCATTCTCAAGCTCGTGGACCAGCTAGGAACTAGTCGTGATAGCGCG
GGGATGCGCAAGGGATT
>contig00913  length=95  numreads=15  gene=isogroup00107  status=isotig
GTGAGAAACCATTCCCATTTACTGCGTGCCAAATCGCTCCGCAGCAAATGCGTAGCAGTC
ATTGCTGAACGATGAGTGCCTCGGTGTGTTCGCAG
>contig00914  length=606  numreads=29  gene=isogroup00107  status=isotig
ACATGACTTGACGGAGACCACTCGCCAAATGGCGAAGCGTGGCTCTGACGATCTCAAGAA
ACTTTCTAGTTtGGCTGTGCCAGACAAACCcGCCCAGAAGACCGCgCTACAGAAGACCTC
cCACGACTTCCAGCTCGCCTTCGTCGCCTTCCAGCGTGCGCAGCAGCTCTCTGCAGAGCG
CCAGCGCACCGTCGTCGACACCGCGAAGCAAGCCGCCGCAGCTGCAGAGCAGGATGAGGC
GGCaGGTTcGCctAGCACCTCTCCCCAGCAGCAGCAGCAACTGCAACaGATGCAGCTCGC
GCCTGCCATCAACGCATACGACCTCGCGCATCAGGAGGGACTTATTCAGGAGCGCGAGCA
GGAGATTCGGGAGATTGAGAGCGGGATACATGAGTTGCACGAGATTTTCAGGGATATGGC
GACGTTGGTCAACGAGCAGGGTGACATGATTGACAATATCGAGTCGAACATCTCTTCGGT
CGCCGTTGATACCGGCAATGCGGCCGAAGAGCTTACCTCGGCATCGGACTATCAGCGTAA
GGCTGGCAGACGCGCTGCCTGTCTTATGATTGTGCTTGTTATTGTTGTAGCCGTCGTTCT
CCTCGC
>contig00915  length=101  numreads=12  gene=isogroup00107  status=isotig
GATTAAGATTGGGCTACGACTCTTGCCCCTTGTCGTTGGAATACCAGTCTAACTGGAATC
TTTGAACGTATACTAACATATTATTCGTTGTATCTCTGGTA
>contig00916  length=155  numreads=7  gene=isogroup00107  status=isotig
GATCCTCTCGTGACGACCGCGTACACCACTCCATGGCTATGATAGCCATCTTtCCCTGAT
GTAaTTTGGACACATGTTGATGACTGGCTTATTGTATATATACCTGCGGAATCTCGCGTT
CATTCCTTTCCCCccTTCGcAGTGAGTGACAGGCC
>contig00917  length=218  numreads=12  gene=isogroup00107  status=isotig
GGTACGTCCTCGTTTcttttCtaaaTCTCTTTTGAGACCGAGTTGGTCATGCGCCTCAAT
TGCGCACAGATTAAGATTGGGCTACGACTCTTGCCCCTTGtcGTtGGAATACCAGTCTAA
CTGGAATCTTTGAaCGTATACTAaCATActATTCGTTGTATCTCTGGTAGATCCTCTCGT
GACGACCGCGTACACCACTCCATGGCTATGATAGCCAT
>contig00918  length=1916  numreads=17  gene=isogroup00108  status=isotig
GCTGCCTTCAAGTTccTACCTTCACATCTGCTTCGACTTCTCCCTACATACGGCTGGTGC
GGAACTACTCAGCATTTACAGTTGCCAAGGGTGTCggTATTTGCCGAATGAATAACTACG
CCTTGTTGCCGATTTCCCGCTTTAATATATATTAATTAACACAACCATGACCATTGAAAC
AATGTGCTATTTGGTGAAGTcGACGAACGCCTTTTttCATTTTTttAAAAAAGaTTCaaT
GCAGACTTCTCACACTTCTACTCGGCCCATGATGGTTATGAATCGGACCCGATCTAACAC
AGTACTACTGCGCCCTGGCAGGAaCAAGCGCCGGTAGATGAGTCTCGGCGACGCCGGTTG
GTACCGAACTGCTTCGCTGGCAGCCAACTCTCTCCcGAATATACTGGGACGCTCAGAGGC
GTTCAGTAACGTCTCCTTGCTACACTGTACAGCCGGAGATATACCCCTTGTCCTGGAATA
GCGTAAACGATTGCGCCAAAGTCTCGGCGCCAGTGCTTCCCTAaGACCCTTTCTTCGACC
GCAGCTTGGTGTGAAGATTCCGGAGGCAATAATTACTCTGgCATTAAGCGCCTGACCATT
GTCCACATCTCTTCTTGTTACTGCTAGACTCGCCTGTTTTTAGCGGACGTCATCCGGCCT
TCGACAGGTCGCTTGGTCATCGTGGTTGCACCTTTGACCGCAACGTGCTCGACCCTGTCT
CCTCTATTCCCccGCGCACCAGTAgCTGCTTCCTGTGACGACCCTTCCGCACCGACAAGC
CCGCTAGCCATGGCTAGCCAAGGCGCATTAAACTTAGACGTGAACTCTACCTTGGGCATG
CAGTTCGTCGGCACAATGATTGCCGCCGGGCTTTGGGGAGTGTCCTGCGCCCAGGTATGG
TTCTATTTCAATTGGTATTCCCAGGATTACTGGCAACTCCAGACACTTGTCGCTGTCTGC
TTTCTACTCGATACCATGCACCAACTGTTTATTtCTCACACAGTCTACTACTACGCTATA
AGTGGTTACGGCAACCCcgCGTATATGGGACAAATCGTATGGAGTTTACGTGGTCAAGTC
CTACTGAACGGTCTTACAGCTTTCTTTGTCCAAAGTTTCTATGCTTGGAGAATTTACATT
GTATCTAAGAaCCAATCCATTTGGAAGAAaTCATATTTAATTGCATTGGtagTCGCTCTT
ATTATTGCCGAATTCATATGTGTCGTTATGTACTTCGTGAAAGGAACCCAGATACACACG
GCTGCGGAAGTTGCGCAACTCGAAATTCTATCAATGGTCGTCAACGTACTCGCGGCTGCG
GGCGATATACTCATTGCGATTGTTATGTGTATGGCGCTTCGCTTGTCGCAGACGAGAAAC
AAGGGTCTCAATACGGCAGTTAGCCGCCTTATAGTGTATTCCATCAACACCGGCTTGCtc
ACAAGTATTTGCGCTGTGGCATCGCTGATTTCCATCATCTGTGCGCCAAAAACCTnTATC
TTCATGTGTTTCTATTTtATCCTCGGTCGACTTTATGTAAACTCACTGCTtGCcACGCTC
AATGCTCGCAAGGACATGCGCGAGGcACTGgATGGTtCACCGGCAGACTCGGTTGCCTTT
ACGACGCGCCTGGCTTTACCAaCTATGTTCAGCGCTTCTACTGAAGCGATGACTTGTaGC
ATGGAGTTGCCTCATAGAACTCAATCGTTTACGAACCGCGATTCACGTTACAACAAGGCT
CAAAGTACTACAAGCTCATaTGACATGCCATTTCTACCAGAAAGCACGCATCTTCGCAaT
ACTGAAGAAaGAACTGTGCACACAAAGTAGAAGAGATAGCTGGCTTAGGCATGAACATAG
CATATGCCCACGAAACCACACGCATTGAGGACGAGCTAGGAGCTGACTTTCCGCAT
>contig00919  length=143  numreads=21  gene=isogroup00108  status=isotig
AGCTCGCATgGATACACtAACACGCATTCAACcTGAACaCTACAAAATCCCCTATGAAAT
TAACTTCTTGTACAGGCTGATACTATCTATGATACATGAGCGTATGTTGTCCAATGTAAA
TCGAGAAATATCATATATGTTGC
>contig00920  length=185  numreads=16  gene=isogroup00108  status=isotig
AGCAAGCTGGGCTCCCCCtTcCCTcCGCACCAACACACTAGCTGCTGGTCATCTGTAACg
GGGTTgAGATTGTCCCCCTGGGGCAGGACCTCGGATGTCTCACCATATGCGGATCGGAgG
CCATGCGACGGCTGGCCGTTCAAGCCAATCATTGATCGCGCTCATAATCCCAGTCGAGCT
ATGCC
>contig00921  length=205  numreads=7  gene=isogroup00108  status=isotig
GGACCTTGGCTGTCACTCAGTTaaGCTGGGcTCCCCCCTTCCCTCCGCACCAACACACTA
GTTGCTGGTCATCTGTAACGGGGTTGAGAtTGTCCCCCTGGAGCAGGACCTCGGATGTCT
CACCATATGCGGATCGGAGGCCATGCGACGGCTGGCCGTTCAAGTCAATCATTGATCGCG
CTCATAATCCCAGTTGAGCTATGTC
>contig00922  length=20  numreads=5  gene=isogroup00108  status=isotig
TTCGCAGTGAGtGACAGGCC
>contig00923  length=9  numreads=5  gene=isogroup00108  status=isotig
ATGCGGaaa
>contig00924  length=214  numreads=2  gene=isogroup00109  status=isotig
ACCACCGTCTACAATGGCTTCTTCATCTAACCACCCTACTGGAGAATCAAGTTCAAACAA
AAGTTTAAATACGTCCATTGCTGCATCAGACGCCATACCAGCAATTAGTCCCAGTGACCC
TGATGAGCTTGCGCGCGTCCAAGTGCGCAGTGTCGTCCACTCTTGGTTCTGAGACATCTG
TTGAACCGCGACCTTCTTTGGGTATCACCAACAG
>contig00925  length=364  numreads=13  gene=isogroup00109  status=isotig
AAATGCCTCGGTGACGCCGAAGTTTTAAAAAGCGAGGGAAATGATGAATTCCGTGCAGGG
AAATGGGAGCAGGCTCTGGCAGCGTACAAGAGTGCGCTCGGGCGTCTCCCACAACGCAAG
GAGGATCCtCTTCCACCACTCcGTGAGCCAGAGCCGGACGCGGAATCGGACAACCCcAAG
GAAAAGCGCGATgaGGGGGagTCCAAGGCTTCAAGCGTGCAAGCCAAACCGGATTtACCT
ACcgAGgTAAAaGGgCCATTAGACGATGAGTGCGCCAAATTGCGGGCTGTGCTCAATGCC
AATATCGCGGCATGTTATATCAAACTAGGGGAAtACGCAGAAGTGGTTAAGGCCTGCAca
gaCA
>contig00926  length=74  numreads=8  gene=isogroup00109  status=isotig
GACAGTAAGTATATTTATGTCTAACTTCATGAAAGTAGGGTGATGATTAGTGAATAATGT
TTAATTCGCTCCTA
>contig00927  length=296  numreads=6  gene=isogroup00109  status=isotig
GgTCTCAAAGATGATAAGGATTATATTAAAGCTCTACAGCGTCGCGCTACTGCCAATGAA
AAGCTAGATACCTGGTCATCTCTGACGGCTGCCCAAGAAGACTATGAGAAACTGCTGACC
CTCTTACCCGCATCCTCCGCTCAGCACCGAGATGCAAAGCGCGCGTTACAAGCAGTCAAA
CCTaGAGCAGAGGCGGCGCAGAAGAAAGAGATgAGAGATGTTAGACAAACTCAAAGGATT
TGGCAACAGCATTTTGGGGCATTTTaGGAATGTCGACCGACAACTTCAAATTTGAG
>contig00928  length=152  numreads=2  gene=isogroup00109  status=isotig
AACCTCCCTTCCACCACCGTCTACAATGGCTTCTTCATCTAACCACCCTACTGGAGAATC
AAGTTCAAACAAaaGTTTAAATACGTCCATTGCTGCaTCAGACGCCATACCAGCAATTAG
TCCCAGTGACCCTGATGAGCTTGCGCGCGTCC
>contig00929  length=194  numreads=8  gene=isogroup00109  status=isotig
TGAATAATGTTTAATTCGCTCCTAGGTCtCAAAGATGATAAGGATTATATTAAAAGCTCT
ACAGCGtCGCGCTACTGCCAATGAAAAGCTAGATACCTGGTCAtCTcTGACGGCTGCccA
AGAAGACTATGAGAAACTGCTGACCCTCTTACCCGCATCCTCCGCTCAGCACCGAGaTGC
AAAGCGCGCGTTAC
>contig00930  length=149  numreads=6  gene=isogroup00110  status=isotig
GTCCTTCTCTCCCTCTCTCACACGAGGGAAtATAACATGTCTAAGCGTACCTTGAATACC
CCATcAACTCCTAAGAAAAAGAAACAAAGGTTCGACCCGGATCAACAGGCTACCCTTGAC
AAATTCTTTCGTTCACCTTCTGGATCTCA
>contig00931  length=409  numreads=16  gene=isogroup00110  status=isotig
GTGCGTGGGTGCATCcAGTaGCTCGCCCGCCATTATcGCAAGGCGCAGCCACGCGGCCGC
CGCGACTGCTTCCGAACCGGAaGTTATCGATGTAGACGCTTTGGGTGAAGaGACTTCcGC
CAGaGTCTTAGCGTCGTCGTTCACTGCGGACGTGCTGCAAGATGATCCTGGCAGTCATTC
CACATTCCTATCATCATCATCATCAACTAAACTGGTTTCAGCCGGTTTCGGCCCGTCATC
AACGTCCGAACTCGGATACACTGCGCTTGGCGACCCTGCGCAAGATCATGCCGTACTTTC
AGATCTCAGTCAGCCGTTGTCGACAGATCCGCCCTTCTTTGATATTGAATCCTCGCCCTG
GCGCACCGGTCgTCCGGCACCGTACGCGTTCCTGGCGTGCGCACTTTCT
>contig00932  length=187  numreads=5  gene=isogroup00110  status=isotig
GCGCTCACGGAAaCAAAaTCGCGGATAGCCATTACcAACATTCTCACTAACATGCTGCGG
CTTCTCCTCAAGTTCCACCCACCTTCGCTACTTCCTGCGCTCTACCTCCTCTCGAACaCG
TTCtCGCCACCCTACTCTCCTATCGAACTCGGCCTCGGACCTCTACGCTCAACAAGGcAa
TACAACA
>contig00933  length=131  numreads=7  gene=isogroup00110  status=isotig
AGCTGACTCTCTCTTTTCGCCGTCCGTGTCTAGCCCCCCCGTtGTCCTTCTCTCCCTCTC
TCACACGAGGGAAcATAACATGTCTAAGCGTACCTTGAATACCCcATCAACTCCTAAGAA
AAAGAAaCAAA
>contig00934  length=169  numreads=6  gene=isogroup00110  status=isotig
GCGCTCACGGAAACAAAAGTAGGTTGCCGATATTATTTCTAAATTGGGAAAAAAaaCGCA
CATCTCCTCAACCTATCTCTATGATGTGGACAACCACAGTCGCGGATAGCCATCACCAAT
ATTCTCACTAACACGCTGCGGCTTCTCCTCAAGTTCCACCCACCTTCGC
>contig00935  length=451  numreads=11  gene=isogroup00110  status=isotig
GCGCGTGGGTGCATCCAGTAGCTCGCCCGCTATTATCGCAAGGCGCAGCCACGCGGCCGC
CGCAACTGCTTCCGAACCGGAAGTTATCGATGTAGACGCTTTGGGTGAAGAGACTTCCGC
CAGAGTCTTAGCGTCGTCGTTCACTGCGGACGTACTGCAAGATGATCCTGGCAGTCATTC
CACATTCCTATCATCATCATCATCATCATCATCAACTAAACTGGTTTCAGCCGGTTTCGG
ACCGTCATCAACGTCCGAACTCGGATACACTGCGCTTGGCGACCCTGCGCAAGATCATGC
CGTACTTtCAGATCTCAGTCAGCCGTTGTCGACAGATCCGCCCTTCTTTGATATTGAATC
CTCGCCCTGGCgCACCGGTCATCCGGCACCGTACGCGTTCCTGGCGTGCGCACTTTCTGC
GCTCACGGAaaCAAAATCGCGGATAGCCATC
>contig00936  length=150  numreads=8  gene=isogroup00111  status=isotig
ACAACTCCCTTTGCACTGCGTcTTTTCTCTCTTTTTtGCACACTGTCCAGCAGCTAAGCT
AGAGGCAGCTTGGATGTCGTTATCGTCTTCATGGTAAGGGCCAAGTAAGGACCCTTGCCA
TGAACATGATAACCAACGTCACGGTTTGAA
>contig00937  length=144  numreads=28  gene=isogroup00111  status=isotig
GGAGAAACAGGCCCCTCTAGTCACAACCGACAGTCGACGCTTTCCGATCGCCTCATGCCG
AAGAATACTCAACGTATCcGCACGGTTGTTCATGCGCACTCACAGACcATCCGATCCCTT
TATGAATGTCGATTTTGATCTCGT
>contig00938  length=123  numreads=18  gene=isogroup00111  status=isotig
GTTCGTAATACCGACACCGCGCTTGCcACCCACACTCACCATAACTCTTAAACCTGCCGA
TACTCTTGTCCTAATTGATCAACGTCCTAATCTACCTTGGCCACTGTATTTTCTCTTCTC
TAG
>contig00939  length=253  numreads=22  gene=isogroup00111  status=isotig
ATTATTGCCTCTTGGCCCCCGCATTTTCACCTCTTCGGCCTTGTAAATCTTTCCCCCCAT
AATTTtACTGGCCATcaCATGCTTTCCTCTGCAACTTTATATTgTCACcTCTCTCGTCTT
AATACTTtCGATCccTcATTCTTACACCTTCAGATCTCTATCGCACTTTTCACgcGCACT
ACATTTgtAAATCCCCAtATGTTGTTAaTATCGcTAGATGTACCAtCCCCacaTTCGCAG
TGAGTGACAGGCC
>contig00940  length=139  numreads=8  gene=isogroup00111  status=isotig
TGCACTGCGTCTTTTCTCTCTTTTTTGCAcACTGTCCAGCAGCTAAGCTAGAGGCAGCTT
GGATGTCGTTATCTTCTTCATGGTAAGGGCCAAGTAAGGACCCTTGCCATGAACATGATA
ACcAACGTCACGGTTtGAA
>contig00941  length=96  numreads=9  gene=isogroup00111  status=isotig
ACAACTCCCTTACTcTGCActGCGtCTTTTCTCtcTTTTTTGCACACTGTCCAGCAGCTA
AGCTAGAGGCAGCTTGGATGTCGTTATCTtCTTCAT
>contig00942  length=166  numreads=11  gene=isogroup00112  status=isotig
ATGACGCGTCCCGCTTCTTCCCACCGAACATGTTACATTCGGCCTACTCTCTCGTTATGG
CAGGGCTTTAACAGCTTTCAATCCTCGACAAATCAGGACTTTCTGTTTGACTGACTATGA
CATCCCTTTTCCCTGCCGCCCTGTATAACCCCGCTAGTCTCTTCTT
>contig00943  length=57  numreads=13  gene=isogroup00112  status=isotig
GGTAATATTATTTGACTTTTAcGTCCACATTCTTCgCCAACaTAACGCTGTCATTGA
>contig00944  length=150  numreads=13  gene=isogroup00112  status=isotig
GTCAAGTGAGCACCGTGGTTGCACGAGGAGTGGTATGCTTGAATACTCGGCTTCGTGAAG
TATAAAATGCAGCCTCAGCCGACAGTGAAGAGGAAAAGGCATAGGATGTGCAAGTAACAA
GATACGTGTTACGCACATCTTCAAACAGtG
>contig00945  length=151  numreads=12  gene=isogroup00112  status=isotig
gTTGGTCCATTATATAACATGCCTACGCTATTACCTTATCTTCTTCCCCTTTATCACTTG
TACATATGCCTACTCAAGCAAGCTTATCACTCAGGCTCACACCAAAaGACGAttttgggt
cgcggtctaatccgcgaaaagtcatttcatg
>contig00946  length=135  numreads=12  gene=isogroup00112  status=isotig
CAAGCTTATCACTCAGGCTCACACCAAAAGACGATTTtGGGTCGCGGTCTAATCCGCGAA
AAGTCATTTCATGATAGGGTATAAAAGAAGAGGCggATGAAGGTGAAGGTGAAGAGGAGG
GGGggAGGGGGAGAC
>contig00947  length=129  numreads=12  gene=isogroup00112  status=isotig
TACATATGCCTACTCAAGCAAGCTTATCACTCAGGCTCACACCAAAaGACGATTTTggTC
GCGGTCTAATCCGCGAAAAGTCATTTCATGATAGGGTATAaaGaaGAGGCggATGAAGGT
GAAGGTGAA
>contig00948  length=315  numreads=20  gene=isogroup00113  status=isotig
GAACTTTGCTCCGCTCCTTtaTCcTCTTCCCTCAaTtGCCCTTGAgCTTCGCCcATGTCA
AcGAAaCGAaCAGCATCCCTTTCGTCTGTTCTgtCAGATTATtCCCCAAACAAGCGTCAA
AAATCATTTCACACTCTTGGAAACATTTCCCTCCATATTATACCGGCCAAATTGAGTGAA
GAGGCTTACTCTGATCTCGTTGCTCTCGCAGAGCAGCATgCCCTAAAGCTCTGCTCCATT
GCTGATGCAGATGTAATTATTACTGAGATACGTATGCGGCGTAGGCTTGAGCGCCACGTT
GATTGGGAAACCGCT
>contig00949  length=57  numreads=17  gene=isogroup00113  status=isotig
GTGCGTGATGCTTtCGGTATTAAGGCCCCTTTGGTGCCGACATGTGCGCCAATGCAG
>contig00950  length=624  numreads=32  gene=isogroup00113  status=isotig
CAAAACAAAGCGCTTGTAACAAGTGAATGGTTGCGAGCATCTATCGGGGCAGGAAGGCCA
TTGCCCTGTGGTGAATACGCGGCGCTACGCGAGTTGGTACAGGAAACACAACGCAACTGT
CCGGACTGCGGCTGCGCCGGACATGATACGGACgACGAACATGCAATTGAGGACAAGCGA
ACATCACGCCCATCTCGATGCACAAGCTGCGCATGTCAATGCGAAGagATTGAACTATCT
ATATCGGCTCATACCGAGTCACCTTCGGGTGCTACACAGCTAgTCTTGCCGACTCCACCC
ACTTCACCACCCTCGACTCGTGTAACATGGGTATCTACGACAACAAAGTTGCTCCCCCCT
GATTCTTTACCGCCCACGCCCTTTGATCGATTAAATCACAAGTCACGCTATGCCGCTCAA
CGAGCGTCGCCTCTCATATGTGTGAATCAGAACCTCGTGGAAGAACTAGACGTCATACAG
CGCAGCCGGTATCTTGAGGGCGAGGAACGGAGCGCGCTTAGCTATGCACGTGCTATTTCT
GTTATTAAAGCTTTTCCGGATAAAATAAGATCGTTGTCCCAAGTTGAGAACCTGCCTTAT
ATTGGTCCAAAGCTAGAGAAAATG
>contig00951  length=23  numreads=9  gene=isogroup00113  status=isotig
ATTGACGAGTTTATTAAAATAGG
>contig00952  length=965  numreads=31  gene=isogroup00113  status=isotig
TCATATCACAGAGTCTCAATTGACTTTACAATCTTCGCGGTTCACATGTCTCTCACTCTT
TGCGAGCATATATGGAATAGGACCTGGCAtGGCTCGAATGCTCCACGCTAAGGGCATGCG
AACTTTGGAACACCTAGAAAAATGGTATGACATGCCCCCACGAGACAATGAGGTCTTTCC
AGCCAAAATagTTGAGGTGGGCACAGATACCGAGGCGGATGAGGGACGCAATGCCCTTAT
TCGTGCCGCGCTCGGCTTCCGTCATGATTTATCCATAAAAATTCCcAGGAACGAAGTGGA
AGAGATACAGCGCGTGGTCGtAGCAGAACTTGACATCGTTGAACCCGGGTGCGTGACTAT
GCTAACCagAGGGTACCGGCGAGGTAAGACCGAGAGTAATGATGCTGATATTGTTATCAC
CCACCCCGATGTGGATAAGTTGCATGGTCTCTGCAATAGGGTAGTCGCGCGATTAGTGGA
GCGCAGATTGGTTGTTCATGTAATACATTATGCATCTCCTCGAAGCTCTTCTGGACCCCA
CAAGTCACACTTTGATCCTCTTGAAAAGGCGCTATGCATCTTTAATCTTCCACCCACATC
ACCTTTTGCAGAAGCTCAGATTGCTGCTCACGGACACATTCTACTTCGCCGTCTTGATCT
TGTTTTTAGCACTCCAGAGTCATGGTGGTGTGCTATTGtcGGCTGGTCTGGGTCAACAAT
GTTCCAACGTGATCTTCGACTTTGGGCAAAACATCgTGGAATGAAGTTCAATAGTTCAGC
CATCACACGACGACGTGATACACGACGATTTCATCCAGGTTCAGAGATCGAAGTTTTCGA
GATTCTCGGTCTGGACTGGGTTGCTCCAGAATGGAGAAATTCTGACGCATGATAAAaGCT
TCAATTTAGACTtGCACTTGCGGATAGGCTCAAGAGTTGAGACACCTGAGATATGGCCCT
AGCGG
>contig00953  length=1  numreads=5  gene=isogroup00113  status=icl_thresh
A
>contig00954  length=664  numreads=11  gene=isogroup00114  status=isotig
gagatagTggTCCTTCACaaCAtcGAGGaaCGCATCGTGAAAGAAGATATAAAACGCTAC
cTTTtgCACGAGCTCAAGCGgaTCGCgAatcAGTTCTTCCAAGGAAAAGCGTGGCCGACG
GACGAAGAGATAGAGcaGCTgATCGAGCGCGCAGGTCGGCTGTTCATCTATGCAGCTACT
GCTGTCAAGTAcATCTCCAAAAACCcTCCGAAAAAGCACCTtGCCAtcTtCcTTTCTgCC
AACGCTagTtCcTCGCAGTCATCTCACGCTGCTCTGGACCAGGTTTACATGCAGAtcATC
AAGGCTGTGATtGACGACATGGACGAAGGCCTGGTAGACGCCGCATGCGACgCTTTTCGA
CaTGTACTTGGATCAATCgTTGTCctaCAACAaCCGTTGGgCCGcGAtGgCcTgACCAAt
cTACTAgaGGAGGaGgAGGAtAAcGTCGCtgACGTACTACGGCCACTGTACTCGCTGCTT
GACATGAGCGAAGATCCGCGGACGCCTATCCGCGTCTTTCATCCATCGTTTCCCGACTTT
CTCGCGAATAGCCAGCGcTGCAGCGATGTtCGCTTCTGCGTtGACGTCAagCGCGCCCAT
TCGACCcTCACGTCGCActGTATAAAAGTGATGAGAACAGGACTAAaGcGAAACATTTGC
GCCg
>contig00955  length=637  numreads=28  gene=isogroup00114  status=isotig
TCGATGACCcTGGCCtcTTCAACTCGgAAGTgCcAGATCTTACCACCCGTCTGGACCATA
ACGTGTCCGAAGAGCTACGATAcGCATGCACATACTGGATCATACATCTCAcATCGACGG
ATTtgCTgACGgAAGAAAGcACAAaGGAGCTGGAaGgATTCTGTAAGGAGCACCTGCTGC
ACTGGATCGAAGTGCTTAGTCTGCTAGGACAACTGCGCTCAGCGCTAGAGGGACTGCCTC
GTGCTGTTGAGTGGTGCAAGCTACATTTCTCCGGGAgCGATGAAAGGCAAcaGctAgTCA
CgAcAaTGCTGGGTGAtGTTCAGCATGTATTGCGCGAGTACTGGACAGCGATAACAGCTA
GCGCGctACAAGTGTACgtgAGTGCGGcGTTGTTcATGCCggAcTGCGAGTTATACAGGa
GGACAGAGAAGGCCaTAGACCagATGgcACGaCTAGTgTCATCACGACATGacAAgTGGG
gAaTgTCGGCGCGTGTgCTGGAAGGACAcAACGAGgtGGTTAaCTCGATagCATGGTCGA
CGgATGGAGCACgtATtGTCTCTGGCTCCggACAaGACGGTGCGAGTTTGGGACGCCAGC
ACCGGCGATCCAGTGGCAACGCtCCAAGGTCATACCc
>contig00956  length=463  numreads=15  gene=isogroup00114  status=isotig
atagtgTCACATCAGTTGCGTTCTCGCCCGACGGATCACGCATTgTCTCTGGCtCcTccg
actcGACGGTGCGAGTTTGGGACGCCAGCACCGGCGATCCAGTGGCAACGCTCCAAGGTC
ATACCAGGGgTCaaTCAGTTGCGTTCTCGCCCGACGGATCACGCATCATTTCGCATtCAT
aTtgACGGgACCGtGctAaTAtGGGACgCcGACAATAACACCCTCGTTCCaCCGctCCAT
TTCGACGACTATACGCATGCTCACCAGCCAACTAGCCTGGTTTtCGAATCCgaTGGTGCC
GGCTGGCTTTTCGCcATTCATtcAaACACTGGTTTGCGTATaCGCATCTGCTGGGtCCcT
CCAAACCGGAGGCCGtGgACGGAGATtGAATCGCAcGAAACTAAagtCaCGTTTGGATCA
TCGAGTGGAATTGtCACCATTCTGGACTTgTCCTCTCACCCTC
>contig00957  length=645  numreads=7  gene=isogroup00114  status=isotig
agaaacgcatcgtacaagaggacatAGAGCGTTATCTTCGATACGAGCTCGAGCGAATCG
CCGATGAGTATTTCCGAGGAAAGGCGTGGCCGACGGACGAAGAGATAAAGGAGCTCGTCA
GGCGCGCAGGTCGCCTCTTCATCTATGCAGCCACTGCAGTCAAGTATATCTCCAGGGGTT
CTCCAAAGCAACACCTTTCTCTCTTCCTATTGGCTGgCGCTCgTATCTCGCAatCCTCCG
AaTCtCACGCCGAcTTGGACCAGGTGTACATGCAGATCATCCAGGGTGTCAtcAGAGGCA
tGGACGAAAGCCTAGTAGGGCCTGTATGCGGTACTTTTCGACACGTTCTCGGTTCGGTCG
TTGTTCTACAACAGCCTCTAGGCCGAAAGGCTCTTACGAGCCTACTACAGGAGAAGGAGG
ATAGTGTCGATGACATACTCAGACCACTTTACTCGTTACTTGACATGAGCGACGATCTGC
GGACTCCGATCCGCGTCTTTCATCCCTCATTTCCcGATTTCCTCGCGAATAGCCAGCGCT
GCACCGATGCTCGCTTCTGCGTCGACGCTGAGCACGCTCATTTGAGCCTCACGTCACACT
GTATAAAaGTGATGAGAGCAGGACTAAAGCAAAaCATCTGTGCCA
>contig00958  length=268  numreads=7  gene=isogroup00114  status=isotig
GAAGaGGTCttCTCAGTTGCGTTCTCGCCCGACGGgTCaCGCATTATTTCGCGCTTATAC
AATGGGACCGTGCTTATATGGggACGtCCAATAGCtAACgACACTTGTTTCACCGCCCTA
TTTCGACAACTATACACATACTCaaTCAGCTAACTAGCCTTGCTTTcAAACCGATCATGC
CGGCTGGCTTTTTGCCATCCATCGAGACACCGGTTTACGTACACGGATTTGTTGGGTCCC
TCTAAACCGGAGGTCGTATCTGAGGATT
>contig00959  length=1  numreads=5  gene=isogroup00114  status=icl_thresh
G
>contig00960  length=138  numreads=5  gene=isogroup00115  status=isotig
GATGACCTCTGATGTAAACGCGACTTGTGGTCTTTACATACTGTTCAACAGCACCGTGAA
CTCTTTAAAACCTGTGAACATGCTCGGCATGCTGGCATCTTCAAGAGTAACTTCACAATA
TTTACAAAGTCACCAATA
>contig00961  length=297  numreads=25  gene=isogroup00115  status=isotig
GGCGGCGAATCCTGCTTCTACTCACGGAAGACGCGCAATGGAATCGCGGAATGAGCGTTG
AGCCTTTGCTAGAGTATGAGGGAATGGTTCAACGCCGACTTGACCAACTTGTGGAAGAAC
TAGTTAAACGTTTAGGCACCGTTGACCTCTTAAAATGGATTGCTTATTTCTCCTTTGATT
TTATGGGAGATATAGCGTTTGGCGAGGACTTCAAGCTATCTAACGAAGGAGATGATAACA
GGATTGTTAGCATGACAGTTTGCTCGTTCGTATGGCTTATATTATGTCCCAAATCCT
>contig00962  length=953  numreads=35  gene=isogroup00115  status=isotig
GTAGGCAGTAAGTAATTTAGTACTCATACCCAGTGCTACTCAATCCTTGCAACGTCTATA
CGAGTTTAGCATTGAACGTGCGAGAATTTGCCTGGgAAaTGGTTCAAtcAACAAACACTT
CTTTCACCATCTCCTaGgTAAcATTACATCGATTCAcaTtcACAaGTTCCTACTCGCAAA
CGACTTCaGATGGATGAGGTAGGCATTAAAAAAAGAaaaGAAAaAAAAGAAAaaGAAAAC
CCTGGCTGTAAaTAaTGTCGTGGCTGACGGTTAaCTCACAaTTTTtGGTGGCTTAGTTGG
CGTATCGTGGGtGTCTGtGAAcAGAGCTCGACGATTTCCTtGgaGAGACAGAAaCcTaGG
GAATtGACGTGAAaGGGTGGAGAAAGcAtcACTCTtGAATACTATTGTtActtaGgTTAG
TCACACTGATTCCCACcAACTGcgCGCGAGAGGTGCCTCGAGGgaGcGgCCGCCGCCTTA
TCGGGGGCCATTtCGTGCCCGAAGCGACTGAGGTATACATCCCACCGTACGCATTCCACC
GTGGCCGGCGCAACTTCTCGCCAATGCCAGATGCGTTTTGATCTCAGTGATAGTTCTACG
GCCCTGCCAACTGCGCGGGGAGGAATCTCGCGCGCGCAGAGATTAagATGATCACCATCA
ATTTACTTCaCGCCTTCGATGGAGCTCGCGCCTGGATTTAATACTGGAACGTGGTTGTTt
AACTTCCACAaTCAGTTCATGATgtATATAGCGGagCcACTGCCGGTGGCTCTGACGCCA
CGAAAGATTTGATGAAACTGTCACGATTACTgCTATATTGGCACGTTGGTCAAaGTGCTT
GAATTTGACGTTTTTGACCTCTACCACGTACCCATCGCACTACGCCACAATCGGGCGCCG
GTGTAGATTAACGACGATCTAGTTTCAGTTTTAtACtcGGCAAATCGTGGTAA
>contig00963  length=99  numreads=18  gene=isogroup00115  status=isotig
CGACCCGGCCAAGCGATGACCTCTGATGTAAACGCGACTTGTGGTCTTTACATACTGTTC
AACAGCACCGTGAACTCTTTAAAACCTGTGAaCATGCTC
>contig00964  length=348  numreads=9  gene=isogroup00115  status=isotig
GACCTCTGATGTAAACGCGACTTGTGGTCTTTACATACTGTTCAACAGCACCGTGAACTC
TTTAAAACCtgTGaaCatgctcggcGGCGAATCCTGCTTCTACTCATGGAAGACGCGCAA
TGGAATCGCGGAATGAGCGTTTAGCCTTTGCTAGAGTATGAGGGAATGGTTCAACGCCGA
CTTGACCAACTTGTGACCTCTTAAAATGGATTGCTTATTTCTCCTTTGATTTTATGGGAG
ATATAGCGTTTGGCGAGGACTTCAAGCTATCTAACGAAGGAGATGATAACAGGATTGTTA
GCATGATAGTTTGCTCGTTCGTATGGCTTATATTATGTCCCAAATCCC
>contig00965  length=140  numreads=18  gene=isogroup00115  status=isotig
GTAGGCACATTGAACGTGCGAGAATTTGCCTGGGAAATGGTTCAATCAaCAAaCAcTTCT
TTCACCATcTCCTAGGTAACATTACATCGATTCACATTCACAAGTTCCTACTCGCAAACG
aCTTCAGATGGATGAGGTAG
>contig00966  length=1894  numreads=54  gene=isogroup00116  status=isotig
CCGCTAAGAaCGtcTCCGAACTCCAAGCACCTATCTTTCCCTCTTATCAACCACCctGGT
TGACTGATTCGCCAGGCCGacTTTCTCACCTTCCACGTCCACTACTAGCAATATCGACCT
TGTAGCTGTCGAGCATACGCCGAAAtCATCAAATGTCTACGGCCAATCCTAAATCTCGTG
ATGGTCTTGGCAAACCTTCTGACGGTGTGAATCACAAGACTGGCTCGGGAGCTGAAGACC
CCGACTTCGACATGACCGACGTTACCAGGCCAACTATTGCCAACAAGTCCACAGCAcAGA
GCTCCGACAAATCCGTTGAAGAAATATCCAGCAATGAGAATCAAGAGCATACAAAATtTT
CtCTtCCTGTCTTGGCGTtAGAGGGGCAGACCTCCGTTGACGTtCcGTCTGGTGACGAGA
CCGCCGCCGGAGCTCTTCCCGCCGCCGCAAATGCCAGTGAAAAGGCAGCAGTTGCAGTGG
AAGACGAGgacGAGgaTATGtACACTCTGGACGACACCAAGAAAtcAGGAGTCTtGGCCC
CCAAAcAACAGCagATCGGAGACACATCATCTTCGAACAATGCACCACCAGATACTAGGC
CTCCCATtGgTtCAAaGgATtCTAACCGAAtCCcTGATGTTCCgccgCcACCACGCCCTT
CGCAAGCGATTCCACAAGATCTCGTAcATGCGgTCAAGGGATTGTATCGCATCCTGGATC
TCGTCACGGAAGAAGGTAGCGGTGGCCTAGTCGATAAAATCATCATCGATCAAGAATACT
TCGGCCGTTTCGTGAATGACATTTCTCGTGGCGCGTATGCCTCCATGACCAAAGTCGACT
TCACTGCGCTAGATAAAGTTCACGTTAAGCCTACTGGTATATATGGGAGCCAATCTGAGA
TTGTGAAGTTCCTCGTCTCCATCAACGTTGTAGATGATAGAGTCGCGAAGCTCCTGCAGA
AATCATGTGATAATCCCGTCGACATCAAAACTCCTCGATTGCGATCAGGCCTTTATCTTC
TCCGCACAAGCGTCGGCCTTACTCAAGAAGAGACTATCTATGCCATATACTGGCCTCAAG
ACACCACCTGGAACGACGATGCTCTTtCCCCcGTGcGGCGTAACCGAGTAACGTTTATGA
GGTACCTCACAAAGATTGCTCaCCAGGTTGTTGCGCTCGTGTCTTCGGAGCATGCCAGCC
ACATTGTCTGGAAAGAAGAAACCTTGTATACACCTGTGGATGATCCAGACAGCGAGGATG
AATCcGACCGTCTCTTCACTTtCGAAGTAGCTAAAACTAAGGAAGAAAACGAAGATGCAC
GGGCGAGTGACGGATTTGtCTTCACCGACCCTGATaTtCgAGTCATGGAAAGCATGGAGA
ACTTaGgCaTTAaTCCCGAATTGTTACACCcTAGACTCCTTTCAGGAGAAAGAAGAATTG
CATTTTtGACaCCATCTTACATCCCGCCcGCTGCTCGAAGCACACGGAACGATGccGATT
ACACTGGAGTCCATCTGaGAaGCAtGCTTGAAAacACgaGTGTGgTCATTGgTCcTCAAG
TTGACcAGGCGGGACTCGACATACTCATACGCTATGGCTTAACGAAGCGGGCACCGACGC
AATGTGCAGCGTTGGCAGATCGGTATAGGCAAATCCTCGAGAAGGAGCGCGCATCGCGTG
CCGAGcGTGAAGCAGATTGGAATGCACACGTGGAaGAGGAAAAGcAaCGaCTAACTGCTG
CAATCGCTAGGTTtCTCACACAGGCTGTCGCTCATCGATTtCCAGCACtAAAGcTtGAGG
ATGTGGTTAAGCGAAAGATGGAACGTGCCGATCATACCGCTGCTGATGTCAATGGAAAAG
cTTCTTCTCAAGATACGGATGAcAAAGACGAGTC
>contig00967  length=178  numreads=9  gene=isogroup00116  status=isotig
gaCAAAGTCAGATTTGTTGCAGAACCTCGCTTCTTtGTATCCCAAAGTGCATGGAATCTT
GGAAGATGAGAAAAAAGACAGGAGACTATCATCAATTTCTATCCACGCATTCAAAGACAT
CAAGGAACGCATTTGGATCATTGATCAATTCGTTCGTCACTCATcAaCGGAGCTTGAC
>contig00968  length=2356  numreads=71  gene=isogroup00116  status=isotig
AATGCCTctCTtCCTGCATTCATCAATACCAtCcTCAACATAGATGaCCTAAAaAaGAtc
GCGaGgAcGCTCTCGAATGGAGGAGAAACTTCGTCAGCcAGctGGcGCAcTTGGGCAGTA
TCATCCATAAAAAGTATACTTCCCGGAAGAGACAAAGCAGAAGATCATCTCACCGATCTA
CGCTCTGCAGCAAACAAAaTGCCAGATGATAAGTTTATTCAAGAGTTAGGGATCATTACT
GACCGCCAGCCGCTTCTCGCTGAAGCTGCAACTCGTGCGAGCGAGCTCGCCTGCAATCAT
CTTGGTGACGTtATCGCATCCAGAATTCcACACCTTCTCAATCAGATTAGACGAATTCAA
GAGTTGGAGGTCAAGAAACAGATTACTCAGGAAGGACGCATCGTCAAAGATAGGGAGATG
GTGGAAGCTACGCGgACATTCATTCATGACATCCAGGATATgCTAAAGATACCAGGAGCA
CGgACCTTGACAATCGAAAGAGTTGATCCcAAGGAGACTTGGagTGCAAGGGTTTGCCGG
CTTTATGgCACAAtGCGATGGGAAACAGAAGCcAGTATCAAGTACAAAATCAATGTTTTG
CAACTCACCGAGCCTGACCGCCAACGTCTTCAAcTGGATCCGTTGTTTGTtCCCTCTCCA
aGAGTCAATCCTGGCTCCACAACATGGTTCACACTTCCGGCGACATGTATTATTCAGCAC
ATACAGCTACTCGATAATGATCGGTGTCTACTGGTATATCGtGATCATAAAGGAGATCTT
TTTATCTACCTGGAGCCACTCAGTCGCCTGGCATCGCAAATCGAACGTTCAGCCcCGAAA
AAGAaGCTGAGTCAAGACCGACTTGGTGATCAATTGCTGGTAGCATATGACGAGACGAAA
CGAATGCTTGCGCTCTGCATCTCAGCCAAGGGAGACATCCGTTTGCATGTCTTCGTTTTT
GACGAGCATTATACGAGTCTTCAGGGTGTTGGTAGTCCTATTAACTTGATCAACTGGTAT
GAAaCACCGCCGACAATTacccACATCATTCTACCCGGCGGCTCCATGGAAGAaGTGGTG
CTAGTTGATGGTGGTATCCGTGCCCGCaTCTTCTCCCTAGTCACCCAGCAGTTTCGGCCa
TCATTCGTAAACTTTCCCGAAGTTCCTATCGCGGTGTTTGCCTCACCGGATGGATCATGT
TTGTTCACATCGGCAACCATCGATGAGGTTtCTGTCCTCCGCGCTTACCACTGGACAAAC
TTCGGGTCATCGGGTGGCGTACTACTCGAACTCGGGGATCTTCCATTGCACTCGACATTA
TTATCATCTCTCGTCAATCGCAGCAACGTTCACTTCGTCATGCTAGACTGGCGCTACCAC
CGGTGTCAGTCAGTTGCGTTGCAGATCACTCGGAAGAGTACCGAGTTTTCCTTCAAGGAG
AAAAGCGCTAAACGAGGACCCACAAACGCCAGTCAGATTACAGCGCACAACTGCTTGATT
GACTGCCATGCTGAAGTATGGACTCGgTTTCCTGTCATACCTGCTGTACGCAGGAAGACA
GTTCACACGTCGGCGGGATTACGCCCTCGCGCCCTAGTCTTCGTTACCGACCGGgaTCAC
GCCGCATTCAAGCCATACTGGAACGAACTAATTACTACCTTCGAGCGAAATACGCGAAAG
CCCACCGAGCAGGAGCTGAGCTCGATCTGTGTCTCCGCTACGGCCTTTTCATTATTTGAT
AAGGAAGTTCGTGAAACGACATCATCTTTCTTGGCGGGAGAATGGCTCGTCGACATCCTG
TGTCTTATTCCAATCCATCTCGCGGTCACACGGGACAATCGATTCGTACCTCTTAAAGAC
GGAGTTCTTTCCGCTGAGCTAGAACGTAGTCTTCTTGGCGCTTCCGTAGGACAGATCGTG
GACTCGATCAGCATTGGATGGTATGAGAGCATTTTCAGCTCATATATGGCCTCCAAGCCG
GTCAAAGTCGTGTCATCAATGGGAGAGCAATCTGTCGGCAAAAGCTTTGCACTTAATCAt
cTGGTGGATACATCGTTTGCTGGATCTGCTATGAGAACAACCGAGGGGgTATGGATGTCA
GTGAATCCAACTGAGGACGCACTTATCGTTGCTCTTGATTTCGAAGGTGTACATAGCATT
GAGAGATCAGCGCAGGAGGACACGTTGTTGGTTCTCTTTAATACCGCCATATCTAATCTC
GTCCTCTTCCGAAACAACTTTGCCCTTTCACGTGACATTGCAGGTCTTTTCCAGTCGTTC
CAATCTTCGTCAACAGTTCTTGATCCTGCAGCCAATCCTACACTTTTCAAATCTACGCTG
GTCATCATCATCAAGg
>contig00969  length=54  numreads=13  gene=isogroup00116  status=isotig
TACaCCcAATAATATGtCtCGCAGAAGgCaTATAAGTTCAacGaTtAAAATAGG
>contig00970  length=2845  numreads=80  gene=isogroup00116  status=isotig
aTGTGACAGACTCGGATGCTCGGGAAATCACCAAAGAGTTCAGTCTCAAGTTCTCGCAGA
TTGTACAGCAAGAGCAGGCGGCAAACTTCATCTCTCGCTTACATGAAGGTAAAATGAACA
TCATACCCTGGCCAGTGATTGAGTCGAAGGAGTTCTACAACATGTTCCCGATTGTCAAGA
AGAGGCTTGACAAACAAAAGATCACACATCCTCGAGCCGGCGTATTTCTCCATACTCTCA
AGACCTTAATGGCAAAACTCAAGGCAAATGACTGGGGAGCGTTGTCGCAGAACCTTGCCG
CTCATCGAGCTCAAcAAaTGCAATCTCTATTACCAATGACTCTTGTCTTTGGTGCGACGG
AAATGGAACCCGaGgTCGAGCCACTCAAGAACTTTGATACTAATGAACTTATTGAATTTG
AGGACTCCACTGCTCAGTTCTTCCTCTCTGAGCTTCCATTGCCACCTGAAAAGGCGATCA
GTAAGGACGAAGTCCTTTGCAACCTTCGAAAGTCGTGGCCGGAGTACAATCTACGCCATA
ATTATGCGACAGACGAGGAATGGGTTGATCAACTCAGCTCACATCTCAACAAGCTGGTTC
AGCGTAGGATCGATGCCGTGAACACATGGATAACCATCAACACATCACGTTTCTCCGAGA
ACACAGCAAGCATTGACCCCCTCAAGCGGGAATTCGGTAaGCTATCcGgCGATTtGAAaG
CTtCTCTtCAaCTTtGCAaGATGAAaTGCGCCcATtGCcATCTGCTTtGCcTCGgAGCTC
GCcATCATGAGgATAGCcATGATtGTtCAaCAAaCCATAGATGTGTACACTCATGCAGCT
ACGAGCACGCTATATCCGAAGGCTGTGGCCTCGCTGCTGGTCATCCCGGGGAGCATATCT
GTGACGTTTCGGCACATTTGTGCGGCGAAGTGTGCAGCCTGGCGGGAAAAGGAGGCTGCA
TGGGTAATTGTACCAAGCCCGCAAAACACGATACCAACATCGAGGATGAAGAGCATGTGT
GTCAAGCAAGGTACCACGAATGTGGCGAGCCCTGCAGTCTTAACAACGTTCTCACCTCTA
AAGGAAATACGTATTCGTGTCCAGAGCTTTGTCGTATTCCGATCGACGTGCAACATGACG
CTCATTCATGCGGAACTCGCTCGTGTTCACTCCCATGTCAACTTTGCGGCCGTCTATGTA
CAGATGAAGATCACCTTCATGGACTTATTGCTGGTGctGTTCACCTCTGCGGACAATCAC
ACCCGTGCCCGCTTACGTGCTCCgCTGCTGGAGTCTGCCATATCGAAACCGCTCCCCAGT
CCGTTGAAGTCACTTTTACTGGTCGGCACCAGACATTCCAGTACACAAAGTACTCACAGG
TGAGTAAAAaaCTtGCGTGTGTAGTtCCcATtCcTGCAGgTCAGATAAaCcACACcGgAT
CGCATATtCATAaCACcGATCcTAAaGTATTCCATTTCTGCGAAACtcGGTGTACCTTCT
GTGGCTATTATTGCACGCTTCCCCTAGGCCACGCTCAGCAAGAGCATGAGACATCTCATG
GCTCTATGTCACGTACTCGATGGGCCGTGGACGGGCCAGATGGAACGACCGTAGAGCTTG
ACGGCCGTAAATTTGGAGCTAGCGACGAAGGGGCCCCGATGCTTTGTTCCATGGTTTGCC
ATAGCATGGGTCGACATGCTCACATCGACTTTTGTCGGGCTTCTGATGCATCTACGTGCT
CTGGAGCGAACATCCAGCACTGCAAAACTCGGATGGTtCCTTCACCAAATCGAGGGAAGg
ATTGGATCACCCATGCGCTTTATtGGCAGCGATCAGGCTTCAAAGATCCTTATTCGCAAG
AAGATCAGACTGTTTTTGCTAAATGCGATTCGTACTGCTCGGGTCCCGAACACCAACCGG
ATGCTCAGGGTCATAGCCAGCCATCATACTGCACATTGCCTCTCTTCCATCCTCCGCATC
GCACGGATCAAGTTCCTCCTGGTGGTGGGTATGTCTCCAACGATGGACATGTGTTCAGTT
GCCGCAATCCATTTGtGCTTCAACAAGCCTTCCATGTTCTATTTGTGATTGACAGATCTG
GTTCCATGGACAGTACAGACCGTCGACCGTTACAGGGAACACCAACCACCCAACGGATCG
CAGCTCGAGCCAACAACCGATTGGGAGcGgTTTACTCcGCTCTCCACGCTTTTTGGTTGG
CTAGACATGCTGCTGTCGCTCAAGCAGGAGCAAGCGGTCAAGCTGCGATTAGGCGTGACG
CCTATAGTGTCATTCTCTTTGACCATGAAGTTACTACTGTCGTGGAGAACGATTTTCGGC
GGTCTCCAGACGATCTCTTGAATACAATTCTTCAAACCGAAGCCAGAGGAGGCACCAACT
ACACTCTTGCTCTCCAGAGTACCCAAATAGTCATGGAACGGAACTGGAGCACTGAACGTA
CACCAGTTGTGATATTCCTCTCTGATGGCGAGTGTAGCGTGAACGACTCCACAGTTCAGG
ATGTCTGCCGCCGATCTCTCAACCTAGGGCGCGGACTGTCTTTCCACGCGGTTGCGTTTG
GCCCCTCCAATGCTGTACTTCGTCGCATGGTTCAGCTTGCGACGGATATTCAGACTAGGG
CACCTCCCGATCCTTTGCACCCTGCAGTCCCTTCCTCTTACACTGAAGCGCTCGATAGCA
TTCGTTTGGCTGAGACATTCCTTGGCATCGCCGAATCCCTTCGCAAACCTCGCGGATCTC
TCATGCAAGCTTAAGCTGTTCACccACACGCTGACCATGTACGCTATCGACTCTAGCTGA
GGTAGCCTGtttCGCAGTGAGTGAC
>contig00971  length=167  numreads=12  gene=isogroup00116  status=isotig
AaCAAAGTCAGAACCTCGCTTCTTTGTATCCCAAAGTGCATGGAATCTTGGAAGATGaGA
AAAAAGACAGGAGACTATCATCAATTTCTATCCACGCATTCAAAGACATCAAGGAACGCA
TTTGGATCATTGATCAATTCGTTCGTCACTCATCCACGGAGCTTGAT
>contig00972  length=896  numreads=46  gene=isogroup00117  status=isotig
ATAAAAGCAACGACCGTCCAGgTTGTCGGCCAGCCAGTACGGTTGTCCATTACCCGTCAC
GCCTCACGACCACAtcATGCATTCCTTCACGTCTTTCGCCCTCGTTGCTGCTTCGCTCGC
CTCTGTCGCTCAGGCGCATTTCCAGCTTCAGTGGCCCGGTGCTCGTGGTGCCTTTGTTGC
GAACGATGAGGTTTACTTCTGTGGCGCTCACAACAAtGTGACAACCAACCGTACCGACTT
CCCGCTCGATGGCTCTGGCTTCGTCTCAATCAAGTCCGGCCATGCTCCATACACTGTCGG
CGCAATTATCTCCTTGGAGACTGATGCAGATGCTTGGGAGGACTTCAAGAATTCCTCGGG
CGGTGACCAGATTGCTATTGCCTACCGTCAAGTTGATAACAGCGGGACTTACTGCGTACC
ATTCAACCCCTCGTCCTTGAACATTGCCGGTATCCAGGATGGTGCCAACGCTACTATCCA
GGTCGTGTACACCGGTGGCGATGGAAACCTCTATCAGTGCGCCGATGTAACTTTCCGCAC
AACCGTtGCGAACTTAAATTCAAGCGTATGCACCAACTCCACCGGAGGcGACGACCACAG
CCACAGCTCGTCAGTCACTGGTAGTACAACTGCGTCTGCGCCTTCGACCTCGCAAACAGC
TAATGCGGCCATtCcGTTCGACCGTTGGTgTTGCTACCATCCTTGGCTTTGTTGGTACCT
TCGTGTCTCTCcTGTAAAAaCTCTCAAGGGCCTTTTGTTATCACTGCCATACCCTTGTAA
TGCCTTTcaGTAACTGATGGATAAATCAAAAtctACAACGCCGCacTATTTCGTAAAGAT
AAGCAGCATGAACATATTACACTTTGAACACAAAGTTACTTAaGAaTAAAAATACt
>contig00973  length=330  numreads=16  gene=isogroup00117  status=isotig
CTCGAGACCGGGTAAGCCCCTATCCTAGtGCATCTAATgactacttttGATTACGCAATT
AGCGCAGAATTGCCTCACCGCGGAAAgTGCCTCGCGTGTCTTGTCGGAGCCTTcGCCAAT
CTCGGCTCACTTCCCCCcATCACCTtCACCTTCcTCTCCcACCcATTcTATACTGGCTGC
GTTGCCCGCCCTATGGTtCCCTCTGgACTtCGTTTTCTCAACACGAGATGGCCAGCTGGA
GCGTAGTTCTTATCAGGCTGGCCTACTACACAAtcTTtGTCCTGGTTACTGCCAATAATC
TTATGCATAAGGGCCTTAGGCGCTTTACCT
>contig00974  length=1186  numreads=49  gene=isogroup00117  status=isotig
AGCCCATAGACGACTACACCCGATACTCTGATACTCCTGACTTGCGCTTCGTTTCGGGCA
CGAAACGGTGAGGGCGACGTTCCCTGAAGCCGTCTTCGTGTCCCAAACTACGATACCCTC
ACTTAACCCCAGGAAGGTTACTCTCGTATAGAACTATTACGTTCGGTTAtGGGATTTGTG
TCATAGTACATGATTATTCCTCCCGCATCCCTTATGAGTGCATGTAATTTCGCCTACaTG
ATTagCAGTGAGAGCGCAGTCCTCTGAAGCTGTTTCATGGCGGCCGAGTTCAACCTGGAG
TTCACGATTCCAATTTTTTtGTGTATCATCGGCTCTTGTTTCATGGGCGGCGCCCGAATT
GCCCGCGTAACCCGGCAAGCACATTATATGTTTAGAATGTGGAACGTGGAATCCTATTCT
ACGTTCTTTTGTAGGATGTAAATATGTTAGCTTGAAAACCGCATTTATGATGTtCGATCG
GGGCTTGGCGGGAGCCGTTTCTGTTTCGCCGTCTTTTTTTAGACGTATCGGATGTTGTGG
GTTGAGATGCCTGAGGTATCGAAGGACCTGAGGCAACAGCcGGTTGGGTCCGGGATAAAA
AAACTTTTTCACGTTCGCCATAAATAGAGGGCGCCAAGTACTCCTTCCTTTCACGGTCAA
GTCCTACGAGTACTTACTCGCCACCCGTTCACGAAAATGCGCTCCTCTATCGCTCTTgtC
GCAGCTTCTCTCATTGCGGTCGCCCAGGCCCACTTCCAGCTGCAGTACCCCGCGCCCCGT
GGCAAGTTCGTCGAGGATGATGAACCTAACTTCTGCGATGGGTACACTGgCGTCAACCAG
ACTCGTACCCAATTTCCGCTAACTGGCGGCGTCATTGCTCTCAACTCTGAGCATGAGGAA
TGGGTTGTCGGTGCACTGCTCTCGACGTCCTCTAACCCACAATCTTTCGCGGACTTCAAC
GTCTCGGGTCAACAAGTACTCGCTGTACCATATAGTAAGCAAACTGGCGAGGGCGTCTAC
TGTCTCCCCATCGACATCAACAACCTTGGTTTGAGCGATGTCAAGGATGGTGCAAACGTT
ACGCTCCAGATTGTGTTTAACGGAAGCGACGGTAACTTGTACCAGTGCGCAGACTTGACT
CTGTCTAGTTCTGCAACTACGCCGTCCGACTCGGACCTTAAATGCA
>contig00975  length=280  numreads=22  gene=isogroup00117  status=isotig
CTGATGCCACGAATGTGCCTACTGCATCAGCCCTTTCGTCGTCGTCGGCTTCGGCCACAG
CGTCGGGTGCCTCGGCCTCGTCAACCGCACCATCCTCGTCCAGGACATCATCTATTTCCA
CATCTGGGACATCATCTGGCTCCACATCTGGGACATCCAGCGCGCCGGCTGCcTCATcAA
CTAGCAACGGAGCcaCCTCATCCTCCGTGCCCcATCcTTGGTGGAGCGTTGGCTCTCATC
GTAGCCGCTGTGGTAGCTCTCTaaTCTATTGTTTATTTTT
>contig00976  length=263  numreads=22  gene=isogroup00117  status=isotig
CCGATGCCACGAATGTGCCTACTGCATCAGCCCTTTCGTCGTCGTCGGCTTCGGTCACAG
CGTCGGGTGCCTCTGCCTCGTCAACCGCACCATCCTCGTCCAGGACATCATCTATTTCCA
CATCTGGgACATCCAGTGCGCCGGCTGCCTCATCAACTAGCAACGGAGCCACCTCATTCT
CCGTGCCCcATCTTGGTGGAGCGTTGACTCTCATCGTAGCCGCTGTGGTAGCTCTCTAAA
TCTATTGTTTATTTTTGTAATTT
>contig00977  length=272  numreads=11  gene=isogroup00117  status=isotig
CTCGAGACCGgAATTGCCTCACCGCGGAAATGCCTCGCGTGTCTTGTCGGAGCCTTGCCA
ATCTCGGCTCACTTCCCCCCATCACCTTCACCTTCCTCTCCCACCcATTCTATACTGGCT
GCGTTGCCCGCCcTATGGTTCCCTcTGGACTTCGTTTTCtCAACACGAGATGGCCAGCTG
GAGCGTAGTtCTCATCAGGCTGGCCTACTACACAATCTTTGTCCTGGTTACTGCCAATAA
TCTTATGCATAAGGGCGTTAGgCGCTTTACCC
>contig00978  length=929  numreads=343  gene=isogroup00118  status=isotig
ATGGGGGAAAaCAAAAGGcAACTCGAAGATGAgTCTCCGGATGGCTAGTATGCTTGACTG
GATGGTTTAATTACTATCTATAGTCGCTGCTAGTAATCATTCTGtAGAGGCATTGAcGCG
AATTGcTGGATgCTAGTAACCTATTAATTAATTATTGAATGGGTGAACTTGATTGGCGCT
TTGCGCTTTGATCAtcAGTAACTCAAACAATAAGTAATAAaaaaaaaTTGGGTTGAAAGG
GAGGTCTATTGGAACTCTTCTAGTAGGCTCAATATGTGGGTTGGCTGGCTAGTCTTTGAC
CGAGTCATGGAAGCATCTGTTATTCAGATCAGTACTGACTTGGATAGAAGGCTTGGCCTG
GTGACTATAGCGTCTTTtGATGCTTTCACCTAGCAAAGTCAAATAGCGTCCTTTTGTGAT
GTCTGTTTGCAATGCTGAAGGATGTGGATTACTTGCCGATGGCTAAACCTGTTCGCAATT
AACCACTCGGGGATCCGCCGTGACTGTGCTCGTCTTTCAAGATGTATGCCGGTTGCTGGT
AGTCCTCACCGAAGGtcATGATCTATGTCTATTAGACACGGAGAAATGTGCCTGAAATTT
GTGAGATCGAGGGAACAAGGGTGACTTGAAGGTGGCTATCGGACCTGTCAGTACGCTTAG
GTGGAACACGGTCTATAGTTGCTTaCAAGAAATCCAAAGGCAATCACAAAAGCCTTGTTG
ACGAACTCCCGCCTTGGAACGAGATCCCGCAAGGGCTCTAGTACGGGGTGTATGTGGCTT
TAGGGCCACAACGGAAAGTAGTTACCTGGTTGATCCTGCCAGTAGTCATATGCTTGTCTC
AAAGATTAAGCCATGCATGTCTAAGTATAAACAAATTTATACTGTGAAACTGCGAATGGC
TCATTAAATCAGTTATAGTTTATTTGATG
>contig00979  length=596  numreads=566  gene=isogroup00118  status=isotig
GTACCTTGCTACATGGATAACTGTGGTAATTCTAGAGCTAATACATGCAATCAAGCCCCG
ACTTCTGGAAGGGGTGTATTTATTAGATAAAAAACCAaCGCGGTTCGCCGCTCCCTTGGT
GATTCATAATAACTTCTCGAATCGCATGGCCTTGTGCCGGCGATGCTTCATTCAAATATC
TGCCCTATCAACTTTCGATGGTAGGATAGGGGCCTACCATGGTTTCAACGGGTAACGGgG
AATAAGGGTTCGATTCCGGAGAGGGAGCCTGAGAAACGGCTACCACATCCAAGGAAGGCA
GCAGGCGCGCAAATTACCCAATCCCGACACGGGGAGGTAGTGACAATAAATAACAATATA
GGGCTCTTTTGGGTCTTATAATTGGAATGAGTACAATTTAAATCCCTTAACGAGGAACAA
TTGGAGGGCAAGTCTGGTGCCAGCAGCCGCGGTAATTCCAGCTCCAATAGCGTATATTAA
AGTTGTTGCAGTTAAAAAGCCCGTAGTTGAACTTCAGGCCTGGCCGGGCGGTCTGCCTAG
CGGTATGTACTGTCTGGCCGGGTCTTACCTCTTGGTGAGCCGGCATGCCCTTCACT
>contig00980  length=2429  numreads=699  gene=isogroup00118  status=isotig
GGGTGTGTCGGGGAACCAGGATTTTTACCTTGAGAAAATTAGAGTGTTCAAAGCAGGCTA
TTGCCTGAATACATTAGCATGGAATAATAAAATAGGACGTGTGATTCTATTTTGTTGGTT
TCTAGAGTCGCCGTAATGATTAATAGGGATAGTTGGGGGCATTTGTATTGCGTTGCTAGA
GGTGAAATTCTTGGATTTACGCAAGACAAACTACTGCGAAAGCATTTGCCAAGGATGTTT
TCATTAATCAAGGACGAAGGTTAGGGGATCGAAAACGATTAGATACCGTTGTAGTCTTAA
CAGTAAACTATGCCGACTAGGGATCGGACGACCTCACATTTATGTGTCGTTCGGCACCTT
ACGAGAAATCAAAGTCTTTGGGTTCTGGGGGGAGTATGGTCGCAAGGCTGAAACTTAAAG
GAATTGACGGAAGGGCACCACCAGGAGTGGAGCCTGCGGCTtAaTTTgaCTCAACACGGG
GAAACTCACCAGGTCCAGACATAACTAGGATTGACAGATTGATAGCTCTTTCATGATTTT
ATGGGTGGTGGTGCATGGCCGTTCTTAGTTGGTGGAGTGATTTGTCTGGTTAATTCCGAT
AACGAACGAGACCTTAACCTGCTAAATAGCCAGGCCGGCTTTTGCTGGTCGCCGGCTTCT
TAGAGGGACTGTCAGCGTTTAGCTGACGGAAGTTTGAGGCAATAACAGGTCTGTGATGCC
CTTAGATGTTCTGGGCCGCACGCGCGCTACACTGACAGAGCCAGCGAGTCTCTCACCTTG
GCCGGAAGGCCTGGGTAATCTTGTGAAACTCTGTCGTGCTGGGGATAGAGCATTGCAATT
ATTGCTCTTCAACGAGGAATTCCTAGTAAGCGTGAGTCATCAGCTCGCGTTGATTACGTC
CCTGCCCTTTGTACACACCGCCCGTCGCTACTACCGATTGAATGGCTTAGTGAGGTCTTG
GGATTGGCTTCGGGGAGCCGGCAACGGCACCctGTTGCTGAGAACTTGATCAAACTTGGT
CATTTAGAGGAAGTAAAAGTCGTAACAAGGTTTCCGTAGGTGAACCTGCGGAAGGATCAT
TACTGGAAaTATTCAAGGTTGTAGCTGGCCTTCCGGGGCATGTGCTCGCCTTGTTTCAAA
TCCATCTTACACCTGTGCACACTCTGTAGTCCTTGGgTTTCTTTtGGGGTCACACCCGGA
GAGATTCTAGTTCTACGTATTTACACATACACTTTAAAaGtcTAGAATGTATTACTTGTG
ATAAAACACATctAAAaaCAACTTTCAACAACGGATCTCTTGGCTCTCGCATCGATGAAG
AACGCAGCGAAATGCGATAAGTAATGTGAATTGCAGAATTCAGTGAATCATCGAATCTTT
GAACGCACCTTGCGCTCCTTGGTATTCCGAGGAGCATGCCTGTTTGAGTGTCATGAATCT
CTCAAACTCTTAGTTTCATTACTGAGaGTTTGGATTTGGAGGTCTATGCTGGCGCAAGTC
AGCTCCTCTTAAATACATTAGCTTGGGTCTTGCATGTCTGGATCCTTGGTGTGATAATTA
TCTACGCCATGATGTCCCTTCAAGCCCTGCTTCTAATCGTCTGAATAAGACAATTTATTA
CTTGACATCTGACCTCAAATCAGGTAGGACTACCCGCTGAACTTAAGCATATCAATAAGC
GGAGGAAAAGAAACTAACAAGGATTCCCCTAGTAACTGCGAGTGAAGCGGGAAAAGCTCA
AATTTAAAATCTGGCGTCTTCCGGCGTCCGAGTTGTAATCTGGAGAAGCGTTTTCCGTGC
TGGACCGTGTACAAGTCTCTTGGAATAGAGCGTCATAGAGGGTGAGAATCCCGTCTTTGA
CACGGACTACCAGTGCTTTGTGATACGCTCTCGAAGAGTCGCGTTGTTTGGGAATGCAGC
GCAAAATGGGTGGTAGATTCCATCTAAAGCTAAATATTGGCGAGAGACCGATAGCGAACA
AGTACCGTGAGGGAAAGATGAAAAGCACTTTGGAAAGAGAGTTAAACAGTACGTGAAATT
GTTGAAAGGGAAACGCTTGAAGTCAGTCGCGTTGATTGGGACTCAGCCTTGGATTTTTCC
TTGGTGTATTTCCTAGTTAACGGGCCAACATCGATTTTGACCGTTGGAAAAGGTTCAGGG
AAATGTGGCACCTTCGGGTGTGTTATAGTCCCTGTTCACATACACCGGTTGGGATCGAGG
ACCGCAGCACGCCTTTAtGGCCGGGGTTCGCCCACGTACGTGCTTAGGATGTTGGCATAA
TGGCTTTAAACGaCCCGTcTTGAAACACGGACCAAGGAGTCTAACATGCCTGCGAGTGTT
TGGGTGTTAAACCCATACGCGTAGTGAAAGCAAAAATTGAGATCCCTGTCGTGGGgAGCA
TCGATGCCCTTCGCAGTGAGTGACAGGCC
>contig00981  length=24  numreads=11  gene=isogroup00118  status=isotig
ACTCTGGACCTTGGCTGTCACTCA
>contig00982  length=3  numreads=11  gene=isogroup00118  status=isotig
Gtt
>contig00983  length=147  numreads=251  gene=isogroup00118  status=isotig
CCCcGATTCTGGAAGGGgTGTATTTATTAgATAAAAAaCCAACGCGGTTCGCcGCTCCCT
TGGTGATtCATAATAACTTCTCGAATCGCATGGCCTTGTGCCGgCGATGCTTCATTCAAA
TATCTGCCCTATCAACTttCGATGGTA
>contig00984  length=564  numreads=12  gene=isogroup00119  status=isotig
ACACGGGATGCGTTCGGCCCATCAATTTCACCCTGTTTCCCAATCCTGCGccAACcctGc
ACGTGTGCTCTTGTCTCGTCCTCTCCGTCCTTGTCTTGTCACACCCACTCTTATCTACTC
GAGTaCACTACGTGTGCTTGTCTTATCGCCTTTGCGCAATAATGGCTTAGTGGGTTTGGA
GGTTGGGCTTTCGGGCAGgAAGGATTCGAGTCACATGTgTACGTACTTCCTTATTTTATC
ATTTCccAATcTCTCCTTTcTTtCTAGTGCACTACGTATGTGCTTAGGTAGCAAAGAGTT
TATCTGAATTCCTCGACACATTCAACACCAGTTTCTTTGCCCACCTTTTCATCAGGAAAA
AAaGGTTTAaCTACCCGGCGCTACGCACTGCTACGCGAGCTCCAGCAGCACTTGGTAGCA
TCGCATATCACAAAAAAGGTTTTGGATGTGGCCATCACTCGAAGTGCTGAAGACTCAAAG
CATGCCGAAGTGATCTGAAGCGCTCTGAAGTGCCCCAAATTGTGCGTGAGCGCTGTCAAT
CGAGCATAAGCgCTGTCAAATACG
>contig00985  length=141  numreads=7  gene=isogroup00119  status=isotig
TGGGTTTTTCtCACTTCAAaGCACTTCGAGACACTTCAAAGCACTTCGAGACACTTCAAG
GCACTTCAGAaGTACTTACAAAGTgCCCTCTTCACAGGCCGCTTCGGACCTCTTCAGCTC
TTCAGAATAGCTTCGGAAGCG
>contig00986  length=1555  numreads=33  gene=isogroup00119  status=isotig
TTTTGAAGtGAAaCTTTTTtGTGATGCcGCcGCCCGCCcGCCCCGTagCGTCGGGTAGCG
TGGGGTAGCTAAACCTTTTTCTTGATGTTGTGTGAACTCGCTTAATTCTCGCCCTCTGCA
TTCCCTCTTATGCCTTCAGGAGATCATTTCACCATGTTGTCATCTTCCTAGGCGTAATTC
ACTCATTATACATGATCCCGAAATGAATCATCGAATATCTTGGATATCTTACCGATGAGA
ATGCACGACCAGGAATAAACTGGCCGTTGTATCTCCTATTTGACACAAATGGCCGGAGTC
TCCGAGGGAGAAGTCCAGGCTGTTGGGATACTCGGCAAGTCCGGGTTTTAGACGGCCTCA
TCCACATTTCCGgAagaCGTTGGCACGATCGCTCGCAGCCGGTACGGCATGCTCTAAaGC
ATCCAAAGCGGTGACTCCGTCCGTCGGTTGACCCTTTAAATCGCAAGCAaGGCATCGATT
ACTCTCGTGCTGGCGTCAACCTCACGTCGTTTtCCGcTTCCCGCCCTAGTTTCCATTATC
AACTCgTCTCTAATTCATTCGaCcACAGCtCAGACgAAGATATGCCTACcTTCTCTGGAG
gATTCCTACAATCTTTGCTGGCACAAACACTTGGGGCAATGTTTtGGGGCATCTTGCTTT
CTCTTGGCGTCTGTCTCACTCTCAGGCTATATGGCTATACATGCGGTCAAACCGTGACAT
ACTTCTATAACAATAAGCGGGATGGATGGAGTTTGAAGATTTTtAtATTTCTCTTATGGC
TGTTGCTCACTATGAACGTTATTATGATTTGCGCGACGGCATATTCCTACTTGATTATCA
ACTTTGGTAATTATGTTGGCCTATTCAAACTTCCTTGGATGCTTTGGGTTACCATAATTT
GTGCGGCTCTGATCGCATTCTCGGTTCGATCTGTGTTCGTTTTTCGGATATGGATGCTCA
GCAACAAAAAaCACTATTTAGCTGTGTTAATGATGCTTGTCAATGCAAGCGTACTTGGCT
TTTACACCTATTTTGCATATGAAACAGCCGCCTCTAAAAACTTCCACAACATCAGCGTGA
AGACTAAATGGAAAATACATGTTACTATGGCCCTCGACCGCGGAATCGACATTGCCATTA
GTGGCTTTATTGCTACATTCATGTGGATTAGACGGACCGGATTTGCACCGATGGATAGCA
TTTCTACAATTATGATCAAATTCTCCATAAGCTCAGGATTCATTATTTCACTGATAAGTA
CCATGACACTTTTGACGTATCTGGCATTCCCCGAGGCCTTTTTCTTCTTGATTTTCTACT
TTTCACTTCCCACTGCCTTCGTCAACTCATTACTCATCACGCTCAATTCACGTCAGTCGA
TGCTGCAGCTGGCATATGGGGGGCGTGATACACTGAACTCGTCACGTGACGTTGTGGATG
ACGAGCATTGGCTGCCACGGACTGCGAGAAGCAGGCCGAGAGTGCAAATTTCtCTTGACT
CTCGAGTTTAGGAGCTATCGATCCGCAACTGAAGGAaGCTaCGAAGAAGAGTGTT
>contig00987  length=119  numreads=4  gene=isogroup00119  status=isotig
CATTCAAGGGGATAGTGTCTCCAGTGATAGCTATCTCGGTAATTTTTATGGTATTCTGGA
TTGCAAGGCTGCTGTAGTATTCTGCTATCATTTGCGAAcTATTCGACCccTGTAGCCTA
>contig00988  length=104  numreads=4  gene=isogroup00119  status=isotig
GTGTGTATTCTCTTATCACACATACGTTCCATTCATTGATGGCTACGATTAGCATTCAAG
GggATAGTGTCTCCAGTGATAGCTATCTCGGttAATTTTTATGG
>contig00989  length=43  numreads=7  gene=isogroup00119  status=isotig
CCGCTTCGGACCTCTTCAGCTCTTcaGAATAGCTTCGGAAGCG
>contig00990  length=295  numreads=6  gene=isogroup00120  status=isotig
gctgtatgtcgttcgctaggcaatcaacagtgaaattacatatttagagggtatgcacag
ccgaacgggctcgaagactccACACTAAAATTCAATCACTAGCGCGTGTACTTTTACACA
GCCTATTGATATAGTTAGAGCTGTTTATGATATGCATGACAGGGTTCGATGATGGTGAAA
GTCTTCTCGGAAAAGAGCGCCTaTGAGCCAGAATGAAGTCGATCGTTACCAGTGCGATGG
TTCCCACATTGCCCGATAGCGTTGATCGACCCTCCAAAAAATTaGTGAGGATTCT
>contig00991  length=57  numreads=6  gene=isogroup00120  status=isotig
ATGATGAGGCAAAAGCGTGAGAGGGTGGTCGATATCTGATCGCCGGATGAACTTGAG
>contig00992  length=975  numreads=22  gene=isogroup00120  status=isotig
CTACCATCCTTGGTTTACACACCTCATCTCTCTTACACCTGTTCCTGAGACTGAAGAAGG
GAAGAaAGAGCACTATCGCACCCTCTTACTTCCTTCTAAGAGCGCAATCAAGCCTGCACA
CGAAGAGGCACTCGATACTATTCTGCCCATTTTGCCGCATCCATGGcCctCTGGACGCGC
TCATTGCCGAAGTACGAGAGAACATAAGCACCTTTCTCGCAGTGCATAACGAAGACCCCA
AGCaATATCCTCGTCCAATGCTTGGAGAAGTCGGCCTCGACCgTTCCtTCCgCATCCCTT
ACGCGCCGCATCGCAATGTTGACCAGGATATTGGAAATGATCGCCCGGGCCTCACGCCAC
TCATGGTACCCATTGAGCACCAAGTTGCTATTCTCGAGGCACAACTCGACCTTGCAGTTG
AGCTGGGAGTAAaCGTCAGCTTGCATAGtGTACTCTGCCCCGGCCCTACGCGCACGTCGT
TGGACCGCATGCGCACAAAGCATGGGCGAGCGTGGACGCGTATTTCAATTGACTTTCACT
CCTGTGGTGTGAGCGCAGATACGTGGCGTGACGTCGAGCGCCTACACCCAAATGCATATC
TCTCGCTCTCGACCGGGATCAACCTCCGTAAACCCTCCTACAGAGATCTCTGCGCCGCGT
GCTCACCTGATCGGCTGCTAATAGAATCGGATATCCATAGGCTAGACGAGAGTACGCCAC
GGGCCTGGcACATGCTCACGCTGGTGGCGGAGATCAAGGGCTGGGCAATCGAGACCACAG
ACTGGTCTTCATTAGATGAGGGCTTCGGGtCAGAGGCGCAGGTGACTAACAGGGTGCAAG
CGGTGCATGAGGGCAATTgGGGCGCGGTGAGACGCCTCGAGGCAAATTGGCGCGCGTTCG
CGCGGGGAGGGGAAGTGCCGGAGAAGGTGTCACGGAGGAAGAGGAAGAAGGCTGATAGGC
AAGATGCGCTTCTGG
>contig00993  length=65  numreads=11  gene=isogroup00120  status=isotig
tGGGTACGACTACTCTGCACATGGATTTAAAACaAAGAATCAATAATCATGCTATGGATT
TTAgG
>contig00994  length=962  numreads=19  gene=isogroup00120  status=isotig
AGTGCATAATTCCTCTaGGCAAAATCGCGCGGAGAATCTGTCAGCTTTaCCAGTAATCAT
AAGTTAACTTTAAGTTATGTTTGACAAGCTTCGCTTGGTGTGCATCGGAAAAGTGCGAGT
CTCGGGAGTCAAATCGGCTTCCGTCTGCGCTTTGAACAATACAAGGCGTTCATTATCTGA
CTCAGTGTCCACGGGAATAACGGTTTTAATCTTTGGGAGATCGAGgACGGAACGTTtCGT
TTCAGGTGCTCTAAGAATGAGGcCCGCCTTGGCAGCAGGTACACGAGCAGCGACCACGGA
AACGACCTTCTTGAACGCATCTCGGTCCAGCTTATCCTTCATCCATCTATTCACAGGTGG
AGACACGTCGATCGTGACTGGCATTCTGTGTGTTGTTTTTGTAGTCGTAGTAGCAGCAGC
AAGGGACAGTGGTCGTCTAAGAAGAAGGCGTTTAGGAGCGGACGCTAAAGAAAAGACGTC
GGCGCGTCGGACGGCGGTCCGTAAGAGTTGCATCCGTTCCGGGCTTTGGAAAATAAAGCC
ACGCAGGGAGTCGAGAGGAAGAAGCAGCTGGCAAAGCTCGGTGGACCGAGCCGGACCTCC
GGAACACAGGCGTCTGGTTCGGCCCGATGTTTCCGAGTACCCGGATCGGTTCGATATGAC
GTAGAACTTGCGCTCATCTTTCCCCGCATCACTGGAACTCGCCATCTAATCTGAACCACC
ACCATGTGTGCTAGCGACTCATCATCAGACTCGGCGACGCCGTCgCTCGACAGTGTaCCA
AAAGAAATACTTCGTCATATTGTCGATGTACATTGCCATCCGACTGACACACCTTCGATC
GCGCACTCTTTCATAGATGAGCTGCCCATTCGAGTGTGCGCTATGGCCTCACGGAGGAGT
GACCAGGAGCTCGTCGCAAAGCTGGCACGAGAGCGACCCGATAAAGTCGTACCCGCTTTT
GG
>contig00995  length=35  numreads=6  gene=isogroup00120  status=isotig
AGACCATGTCAGTAATGCGCAGTATCCACGAAAGG
>contig00996  length=1387  numreads=27  gene=isogroup00121  status=isotig
GTGCTACTTTACCTCGTTGGGGTCACTTTCGCCGTCGAGGCCGGACTCCTGCGCTtGGGg
ACTTGCGCGTGTGCATGGGGCCGAAACACTATGGGCTCTTGATTCTGTTCATCAaCAATG
GCCTCTCAGTTTGCCTACGACTTCGTATTGCTAAtcttACGAGCAGTGTTCTATAtcttC
TTCAGGGAGGtcTATCCTCGCGGTGCGCATAACGTCCCACGAGATGGTCCTGTCATACTC
GCTATTGCTCCTCATCATAACCAGTTCTTGGATTTTCACGTCGCAATCCAAGTTTTCAAG
GAAACAGGGAGgCGTACCcGTTtCcTAATTGCTGCATCGAGTATGCAAATGAAaGTCATT
GGCTTCCTCGCACGCCTCGCTTCTTCCATTCCGGTCGCTCGCGCCCAGGACTATGCTAAA
ATCGGTACTGGCCGCGTCCTTCTTGACGAAAAAGACCCaTGCGTTGTTCGTGGAGAaGGC
aCTCGCTTtACCtCAGattggggCCTCGgAAGCAgATTGtACTCCCGAGATCTTGGGCTC
AGTCGCTGCTGAGGTCGCAGAAaTAGTTTCGGACACGGAAGTCAGGCTGAAACGCGAGTT
TGCGAaTGACTCTGGGAgtGTgaCTAAGCGCATTCGTGAAGCAATGGGTGCTGGTGACGG
CCGTGGTTTTGATTTCAAGGTGTTGCCACATTTGGACCAGGCGGATATGTACCGCTACGT
CCATTCGAGCTTGTCGGAGGgCGGATTGATTGGTATATTCCCGGAAGgCGGTAGTCATGA
TCGACCAGGCCTGCTTCcTCTCAAAGCTGGCGTAGCGATGATGGCCTTGGGTACTATGGC
TGCAGATCCAACCGCCAAGGTcaaaGTTGTGCCTACCGGAATGTCCTATTTTCACGCGCA
CATGTTTAGGTCGAGATGTGTTATCGagTTTGGAACTCCCATCGATGTTCCCCTCGAGTT
GGTGGAGATGTACAAAGCCGGCAGTGTGGAGAAGCgtGAAGCAGTGACAAAGCTCATGGA
TActATTACGCAAGGGCTTTCCACAGTGACTACTGCTGCCCCTGATTTTGAAACTCTCAT
GGTTACGCAAGCTGCACGGCGATTATATGAAACTCCTGGACAACAACCAACACTTGGTCA
GGTAGTCGAGTtAAATCGGCGCTTCCTTGAGGGTTATCTCCATTTTAAGGATGAGCCTCG
TGTCGTAGCCCTTCGTCAGAAGGTTTTGAAGTATAACCGTGCGGTTCGCGATCTCGGTCT
tCgTGACcAtcAGGTTCCGCGTGCGGAGAAAGAAACATGGAAGACTCTCTCCCTTATCGC
CTATCGCTACACGTTACTTGTGGTCTGGTCGGTGCTTGCACTGCCCGGTTTTGTCCTTAA
CGCCCCC
>contig00997  length=40  numreads=10  gene=isogroup00121  status=isotig
ATTTTCCTCACTGCATCTGCTATTTCGCGTAAAAAGGCGA
>contig00998  length=253  numreads=22  gene=isogroup00121  status=isotig
TTtGAGCaCATCTGTACCAGCTTCTCCAAATTTCAGCGCAGCGAAATTGaCGAATGGCaA
gAGCTACTaAgGATGCCAAgGGCGCTCAAGACCTTGCCCTGGGTTCCAGCACCAGCTTTA
CCAGCGATCAAAGtaGCAAGTATAGCATAGAATGTGTACAACAAAGGtGCTAGTCCCAAG
GAAATCAGCACTTTCCAAGTGCCGACGACATCGTTCGCCTGGATCTTaACAGTTGACTTG
GCAAGTGCCTccC
>contig00999  length=621  numreads=20  gene=isogroup00121  status=isotig
TCCCTTCGGCCGCTGATTGTCAACCTTGTCCCAGGCCAACAAagTCTTTGCAAAaATTGA
AGAGTATGCGCGCGGACCTTACTAACGAGCTCGCTGATGTCGTGGATACTTTTGGTCCCA
AATTTTATCCAGACTTTGATGAGTGGCGTGCAATTCTCCCGTCCGCAAATCCTCCTCCGT
CTCCAATGCTAAACGGGGAGGACTTTGCaCCGCGTCGTCGTAGGAACGTCCGTACGGCAC
AAGGCAGCTTCCTAATCCATCCCATGACATGGCTCGATGAACGTCTCTTTGGCTGGAGAA
GCACTTACGAACCTGCCACACCCGGCGTCGGATTTGGCAAGGACAAAGATTTGCTTAGCA
TCGACGATGTCACaCCTTATCCTTCCGACCATGACTCTGACGTTGGAGACTATGATGAcG
TGTTGGGACAAACGAAGAAGGGTGGTATTTCATCTGCTCGCTGTCCACAGCAAGGCTCTT
ACCGTGATATGCAaCGATTACGTCGATTaCGATcACGTTtACcAACAAATCCCcAGCCTG
GGgTGGAAGTCAGCTTGTtACGgTAGCTGAGGAGTTGAGACACcACTCATGACCTTTTTG
ATTATCCAATTCTCTTTTTTT
>contig01000  length=29  numreads=11  gene=isogroup00121  status=isotig
ATTTtCCTCACTGCATCTGGTTTgTCGCA
>contig01001  length=482  numreads=23  gene=isogroup00121  status=isotig
ATCATCATAGTCTCCAACGTCAGAGTCATGGTCGGAAGGATAAGGcGTGACATCGTCGAT
GCTAAGCAAATCTTTGTCCTTGCCAAATCCGACGCCGGGTGTGGCAGGAAGATGaAAATC
AAATTTCCTGCCTACATCGCAGGTAGGAAGCCTTACCATGGGATGGATTAGGAAGCTGCC
TTGTGCCGTACGGACGTTCCTACGACGACGCGGcGCAAAGTCCTcCCCGTTTAGCATTGG
AGACGGAGGAGGATTTGCGGACGGGAGAATTGCACGCCACTGAGATATagCAAAGAAGTC
TGGATAAAATTTGGGACCAAAAGTATCCACGACATCAGCGAGCTCGTTAGTAAGGTCCGC
GCGCATACTCTTCAATtTTTGCAAAGActTTTGTTGGCCTGGGACAAGGTTGACAATCAG
CGGCCGAAGGGATCTAAGCGAGGCATTAGTAATAAAAGGCACGCATACACTAAGACACTC
aC
>contig01002  length=155  numreads=30  gene=isogroup00122  status=isotig
GAGGACTACCCTTCAGCaGCAGGAGAACGTTCAAGATGCTGTGGACTCTGCCagTTACTG
CTGCGTTTTTCTACTCTGCTTTACAAATCTCCGAGGTAGCCGCGCACGGCGGTGTGCTTT
CATACAAGATTGGGGGTGTCACATACGGTGGCTTC
>contig01003  length=56  numreads=29  gene=isogroup00122  status=isotig
AAGGTAAACACGCTATGCTTAAATAAtAGGCTCCCcTTtACtCCCcTTTGTCACTC
>contig01004  length=1456  numreads=76  gene=isogroup00122  status=isotig
AGGCaTACAACACACCTACTGGCCAATCGACTATTCAGCGCCAATGGTCAACCTACAATC
CCATCACCGATGcTACTTCTCCTgTTCTGTCGTGCAATGATCCCGGAACCGccCCTGGCA
CTCAACTCTCAGCAACAGTTGCTGCTGGTTCGCAGATTGTGGCATATTGGAATGTGCCTT
GGCCGCATGCTATTGGCCCTGTACTTACATATATGGCCAAGTGTCCCAGCTCTTCGTGCA
CTGGCGTCGACACCTCTACATTGAGCTGGTTTAAGATTGATCAAGCTGGTCTCGTCTCCG
GCACGTACGCCTCTGGAACCTGGGCACAGGGCCAGCTTATCGCAAACAATAACTCGTGGA
CATCAACGATCCCAAAGTCGCTTGCTCCCGGTGCATACATCTTCCGCAATGAGCTCATCG
CCATTCATACAAGCAACCAGCCGCAGTTCTATCCTGAGTGTGCTCAGCTCATCATTACTG
GCACTGGATCCGCTTCTCCTTCCTCGTCTTATCTCGTCAAATTCCCTGGCGGATACAAAG
CATCTGACCCTGGTGTTACTATTGATATTTACTCCCATCCCACATACACGAACTATACTA
TCCCAGGACCTGCCGTCTGGAGCGGCTAAATAGGGCCAAGCTGTCTGGTTTCgCTTATCT
CGGTAGTTATTCAAGTGAGATGTACATGTGATTGTTCCAGTTTGCTGGAATTTATGGATA
ATTtGAACGGAAGGGAGACAGACCCTGTATCGAATGcTtGGCCTGTGAGAAGTTGATTTG
GATCGGCACTCCCcGGTAAATTTGAATCAAGCATGTAGCgAaTCACCATGACCcAGCTTC
TGCTGTTACCCTGGactcaaTTTAAACTATTTCTTCTCCCAGCTACACCCTGCCACCTTC
TGAGGTTCCAAGTAACATGTCTAGCGCTGAGATAGACGCTGACGCTAGTGTTGAGGCCTT
AACGGTGCTTGGGCAACAACTGATCGACGCGATCCTTACTCGCTCGCCGCTTCAGGTGAT
CAGGGCCCTTATTGATGCTGGTGCCCCACTTTGGTTTCAGGACGAGGATGGGACTTCGGC
ACTGCATGCTGCTGCCTATATAGAAAATGCGGAACTCGTTCAGACTTTAATTGAAGAGGg
TGCTATATGgAACGCAGTCGACAGTCGCCAGAACACTGCCGCGgATATTGCTTTGTcTTt
CAACAACGAGAGTTGCTACgaaaTTAtACGTGATGCTGGTGTGCGCTCAGAGCTcTtACT
TGGTCTCCTCTCAAAGAAGGGCGCAGTGAGCGAATCtGCACTTGTTTtGAAAGCCATGGA
CACGACCGCCGCAGGATCGCTGGATACTTTCCTtAGTACACGCCTTCGCTATACAAAaGA
TGCGAATGGCCAAGACATCTGCATGGTTGATACCGGTGAGGGAGAGGTTGGTGTCATGAT
GGGCTGGGAACGCGGG
>contig01005  length=53  numreads=8  gene=isogroup00122  status=isotig
ATTAGTGCGTCTTGTTCCGCCAGTATCAACaCAGCCAATAACCCAAGTGGAAG
>contig01006  length=519  numreads=13  gene=isogroup00122  status=isotig
TGCAACGAACGGTCTCCGAActATGTGACAGTCACGCGAATCTCACAAATGGTCTCAAAA
TCCTCAATGTAGGCTTTGGACTCGGGATCATCGATtCCCTTTTCCAAGCCTTATCaCCTG
CTCCCGCACTTCACGTGATCATAGAACCTCATCCAGATGTTCTTCAGTTTATGCGCTCTA
CCGGATGGTTTGATAAATCCAACGTGAAGATTTTAGAAGGAAAATGGCAAGACTTCACCT
CCAACGAAGAACTACTTGCTGTGGGcGgTTTtGACGTTGTGTACACAGACACCTTCTCTG
AAGATTACCAGGCACTCAAGGAATTCTTtGAATGGGTCCCTGACCTTTTAGCTGGTCCTG
ATTCACGTCTATCGTTCTTTAATGGACTTGGTGCGACCAATACAACATTTTATGATGTTT
CCAcGCaCCTGGCCGATTTACAtCTGACAGAAGTTGGCGTTGACGTGgACTGGACTGACG
TTCCTGTGGAACTCGATGGCGGCCTAATGATCCTTGGGG
>contig01007  length=4  numreads=7  gene=isogroup00122  status=isotig
ATTA
>contig01008  length=854  numreads=16  gene=isogroup00123  status=isotig
CTCTTCCTTTTCTGCGTCTTCTTGGTAGACAGGgtCTcTtCCTCCTCGCAAGCTgTCCTT
tGCTCAACATATGCACGTTCGAACACATTCAAGAGTCTGCGAGGgTTTGTTCAAATGGAG
ATATCATTGAAGAACGTGAACTAGACGCATTCATGGACCTCCTCGCGGTCAACGAGCTTT
TtCACCAAACTCAGCGATTACTAGAGACAAATCATCTATTTTTtCCtCGGGGTAAACcCG
CTGGATGATGCGCAAGAAAaGATCGTCGGTTTCTCCAGTATTCAGGTTGCACTTTCATGC
TCGCGGAAATCCTCTCCTTGACCCCGTAACATTTCTTGTCCGTACCTGTTTCAGAATCAG
CACTGGTAACTTGGGAGATTACAATAGAGGCGCaTCAACATGAACATAGTGGCagCACTG
GTTCATTCCCCTGTCAGCAcACCAGCAGGGTCATCAACATGCATAGTCAGCAAGTCACGC
AGCATGGCACGCCTCCATCTTGTCAACACTCATCGATGGCCATAATGTAAGaGATACTAC
GCCTCCTGGAGAACcGATTCTCcAGcAGAGCCAAGGTCCCCCTCcTCCTGAGCAGCGATT
GCCACTCAGGAAaTGAACTTCGtGGATGCGTACGTTCTGCGGCGATTGTtATCGCAGCCA
CCGTATGTTCTGGGCATATTATCCTGGCTAGTTTTTCCGTATACAGCGCGAGAATGAGAT
TATCTtAGGCAGGCCGTTGGACACGAACGACGGCCACCGACCAGCATCCACTATGCCTTC
GCGCTTCCGAGATGATTTGAGatGcTcGCTtAActAAcTtAcTGGAACGACAGCGGCcTC
TCTTCGATCATCGG
>contig01009  length=178  numreads=9  gene=isogroup00123  status=isotig
TGAGCTCTACCTTGACATGTGCGATCAACATCGTGTTAAGGACTCTGCACCTGCTATCAA
TGAGGCCGCTTGGCCTtCTCCTTCTCACACTCCCTAACCTTGTCCTTCGCAGAGGAAaTC
CTCAGTACGTtcGTTGTATTGGTATTCGAAGGTTCCCAtCcATGGAGCCACCTTACAG
>contig01010  length=636  numreads=14  gene=isogroup00123  status=isotig
AGACGACGATCGTTCATAACGACGCTGGATACACAGAGCGGTGGTTACAGATCGCTCGtT
cCAGCTTGCGTGTTcCCtTcCATCGCGTGGCTTGTgCGAGGCGGACGGGCGCACACAACG
TTCATCCTGCCGCGTGCGCGAGTAGAAGGTTTTTCCCGGAAGGTTTCTTACGCCATGTTC
GGCAATGCTTGACGGCTTGGACAAgGGaCATTGCAGCCGCTGACGaAAGACTGCAGTTCG
tTGTAGTTCgGGAGCCCgGCGTGgGTACCTGCTAATCGTAAAGAGCAACATTGCATTTGC
TTTAGTGCGCCACTgGGgTAGCGGGGGCtttTAGAAtttCGAAGTCGGAttTTtGATAGT
CGGGTTATTCGTGACCGATCAGGAAAGGAATATTCGAAGGGAATGTTGGATACAACATTG
ACCAGAATGGATATCTTTGTTGGTTaTGATTGTATCATCTGTGGGTTCCAGTTTCCATAG
CTCACCTCAGCCCGATGACGTGAGTCGATGGCAAtTTTTGGTGAACTCGACCCGGCACAT
CGGGATATTGGTGTTTCCTAAGAATTCGTATGCCGTATCCCTGGATTCGGATGGTTATCT
TTCGTCGGGATAACCGGCTGCCGGACATTCGAGACG
>contig01011  length=916  numreads=17  gene=isogroup00123  status=isotig
GTTAAtGGGTATGAGCGGATTGATCCTCcGCATGTCTCTCGgAGCcGCAGAGGtCACAAG
CGAACGACACAGCGGCGTGCGATGGCCTCGGATCCTCGGCTATGATAGTGGGACGGCCCG
CCGAATTGACATTGAATATGCTCTCGAGCCACCTTCTAGACGCCAAAAAAAaCGTGGAAC
CACTTTTTTGATTACGCACCTAGATTTTCTTTGCAGCTATGTGCTACCGAAGCCCCCTTC
CcaCCACTtagCCGAaTGCAAAAGAaCAAGGTGTGCACAAGGCACCATGgTTTtCTAGCG
CGGTTCGCAGGCCTCATGAAATTCCCACCGCTCCCGCcGCATCAACAACGAGCCTTGCAT
TCTGAGCCTCTTTGCCCATGGGGGTGGTCGAGCCAACTTGGCAACAGGGGTGAGAGCGAA
AaGCCCGCGAAGCCCGCGCACATGTTTtCAGTTCATTATGATAATCGCTCTAATCaCAgA
GGGGGGGACTCGCGCTACCAtcaTCATCATCATCATCATCAACCATTGGCCGCGTACACA
AGAGATCGGGAAGCCAAGATAAGTAGCGCGCGACGTTCGCCCATCGTTCGCCCTtGTGCG
TATGTACGTACGTCAGAGCGCGGGcGCCTTCTACAACCCCGATCTGCGCCCGATGCCACT
TAACTTTACTCTGCGCAGCCTTAGCTCAGATTAACTAGtCcAAACCTTAAACACATAGTT
AAtCTCACTAGTCGCAtCGTTGTGCGTGTGCGATGAAAAAGGTTTTCCCACGTTACTAAC
ACTTACGCGCGGAACGTCAACCCGTCAATGTGTTTGGCTGAGGCGATGCGAGGGTGCTGA
TTCGCTCAGGATGTATATGCTTTCACAATTTGTATACgCcAGCGCGGGCTAGCGTTCTAT
GAAAGGGACGCCACAG
>contig01012  length=59  numreads=5  gene=isogroup00123  status=isotig
CCGCTTGGCCTTCTCCTTCTCACACTCCCTAACCTTGTCCTTCGCAGAGGAAATCCTCA
>contig01013  length=120  numreads=7  gene=isogroup00123  status=isotig
aatttcatgaggcctgcgaaccgcgctagaaaacatggtgccttgtgcaCACCTTGTTCT
TTTGCActCGGccaaAGTgggggAAGGGGCTTCGGTAGCACATAGCTGCAAAGAAAATCT
>contig01014  length=509  numreads=36  gene=isogroup00124  status=isotig
ATTTTACTTGGTTCCCCcACCCTACACACATCTTCTCCTCCTCCATCATCAAATACCCAT
CGTCTCcTCCTCCTCCtccTCCTCTCCGTTTCCGTTCAGGTCGATCTCTATACTTCATTC
GCTTTTCTtGCTTCTGGATATCACTGCTCTCACTGCTTGTAACTTCATCACTCATTACTG
GCACATCCGCTTTACTTCCGAGGTACAaCAAAAAAAaGTTTAAaGAAaGAAAGAGAGAGA
GAGAGAGAgAGgACATGCCTCCATaCAaCGATGCAgAGGCCAACTTGTAaCAAAcACCCG
CAtCCGTTCGACTgCGGAcGCCcACTCGCtCTTTTACGCTGTCAAGCTCGGGATAcTCCC
ACTCATTCGTCGTCGTCCCGACGCTGAAGAGcGACTAGCTCTCCGCTCGGGCGACGTCTA
cGTCTGGGAGGAACGTTCCCGTGACTCTGAAACATCATCCATGGGCCGCTTTACCGAAGG
AAAGCGCTGGTCAGAGTCCCGCACGCGCG
>contig01015  length=105  numreads=15  gene=isogroup00124  status=isotig
AGGTGcGCCCTACCCGCACCGCCCTTGTTCACCTCGATCGGAGGCTCGAGGGCGCGCGCT
ATTGCACACCTTAGACGCCCGCGGCTCATCTGCTCCTATTCCTCT
>contig01016  length=405  numreads=35  gene=isogroup00124  status=isotig
AGGAATTCTTCTTCTATTATGAGCGCTACCGCCCTCCACCCGATGTCGCACGCTCGTCGA
CTGGCAAGCTTGAACCCCCTCcTGACTGGGAGCAGATGGTCAAGCAGACTTACTCGGTCA
TGATCGAGATCGACGGCCAGCACAAGAAGTGGCATTTGACTGCCTACTTTACCCATCGcA
CCGTAGATGGCTTGGGAACCATCGATGACCTGCCCGAGGTCCGCAcACTCGAGGTCCCTC
CCGGACTCTGCGTCTCAACACGCACAAATAACAAGCGCCAGAAGATCCAGCGCCGGCTCG
CAGGCGCCGTCTCCCCGGTGCGGCCAACCACTGCCAACgCGAAGCCCTCGCGGAAATTTG
CTGCGTTCGGCGCCACAACCGCACCCGGCAGCACTTCTATCGCCA
>contig01017  length=740  numreads=44  gene=isogroup00124  status=isotig
CCTCATCCAGCAGTAGCACCACCAACGGCGGCCCAGCACGCAATCCGTATCCAGCCCTGT
TGGGAACACCTCCGCCTTCGTCCTCCTCGGCTTTACACGCGGGTCTAGGGCCGGCCCGTC
GGGGCGGATCGACCGACGACGCGGTGTCCACCACATCCTCGCCCACGAGCTCCCATCACT
CGTGGGTGGACAGTCCTGAAGGGAGTGCGCACAGCGCGCTCTCGGCGCTCCCGCGACTAT
CGATGCCTCTCTTCGACATCGCGCAGCCGATGGAGGTCGACCCGCCACTACCACGCGCGA
CCGCTGCCACGCATCCTCCGCCGCAGCTGATGCCACCCTTTGCGGATCACACGAACAAGA
TCGTGCTACACGCGGCGACGTCGACGACGACACACAAACAGCGCGCCCAATCTCCGTTCC
GCTCAGCCTCGCCCACGCGTAGTCTTGCACCCCTACGCTCGCTCGAACGTGCGCATCCTT
ACCGTCGTGACCCAGCGGACGAGAGAGCGCTACGACTTCTCGTCTTCGCGAGCGCGGGAG
AGCACGCCGGTGCGGCCGGGTGGCAAGCGCAACATCATAACGCACTGCATTTCGCGCGTG
CACACGAGTACGGTGTTGCTGACCGTAGGCTTGGCATTGAGAGCTACTGAAGCGTGAATC
TTGTGTCCACATACGCGGTGCGGCCCGGTCCTCCCTCTTTTTTCACGCGCGCACAAATCC
CTCCGTGAGCACATGGGCCC
>contig01018  length=403  numreads=33  gene=isogroup00124  status=isotig
ATGGAACGATCCTTCTCACCCGAAAAGGCGCGAGCAGTCCCCGTCCGGAAGCGTTCCGCA
TCCCGTGTGAATGGTACATGGACGCCATGCAAACCAATTGAAACGGAATCTCATTGAAAT
CTTCTTGATTCTAACTAATTATCCCACACCcTACATGGTATTTCCCTCTCACTGGCCGGA
TCAAGGCTCACGCTTTTCCTCCGCTTTCcTCGGTTACTCGAAATATTTGTTGTAAGAGAT
GTTGTTGAAGCTGTTGTCGTTGTATCTGTAGTAAGCCCGCTCACCCTCACATCCcTCcAT
TCGCATGCACACTTGTCAAACTCTGTCTCCTCCGCAATGAcTCCcTCATTTTttGCATAA
CTACCTAACTGCAAGTGATCGTAtcaaacaatgcatgggttct
>contig01019  length=740  numreads=48  gene=isogroup00124  status=isotig
CTTCATCCAGCAGTAGCACCACCAATGGTGGCCCAGCACGCAATCCGTATCCAGCCCTGT
tAGGAACACCTCCGCCTTCGTCCTCCTCGGCTTTACACGCGGGTCTAGGGCCAGCCcGTC
GGGgcGgATCGACCGACGACGCGGTGTCCACCACATCCTCGCCCACGAgCTCCCATCACT
CGTGGGcGGACAGTCCTGAAGGGAGTGCGCACAGCGCGCTCTCGGCGCTCCCGCGACTAT
CGATGCCTCTGTTCGACATCGCGCAGCCGATGGAGGTCGACCCGCcACTACCACGCGCGA
CCGCTGCCACGCACCCTCcACCGCAGCTGATGCCACCCTTTGCGGATCACACGAACAAGA
TCGTGCTACACGCGGCGACGTCGACGACGACACACAAACAGcGCGCCCAaTCTCCGTTCC
GCTCAGCCTCGCCCACGCGTAGTcTTGCACCCCTACGCTCGCTCGAGCGTGCGCATCCTT
ACCGTCGTGACCCAGCGGACGAGAGAGCGCTACGACTGCTCGTCTTCGCGAGTGCGGGAG
GGCACGCCGGTGCGGCCGGGTGGCAAGCGCAACATCATAACGCACCGCATTTCGCGCATG
CACACGAGTACGGTGTTGCTGACCGTAGGCTTGGCATTGAGAGCTACTGAAGCGTGAATC
TTGTGTCCACATACGCGGTGCGGCCCGGTCCTCCCTCTTTTTtCACGCGCGCACAAATCC
CTCCGTGAGCACATGGgACC
>contig01020  length=1243  numreads=42  gene=isogroup00125  status=isotig
ACTTCTTTTGTCCAACGTTCATCAACACAACATGCTAGTCAGACgaCAtACTTCgctGTA
TCTAGGCAACTCACCACACATCAaCGTCGTCAGGGAGGCAGCGCGCAAAATTGATCagTC
CAGATGCACCGAGCAGaTCAAACAAGTCTCCTAACTTGAGGAGACTACTGcGACAAACAG
TAGgCAaCTGCAGGCCTTTGGCGAGCTATCAAcATTGgtcccACGAGGATTCTTGTTTCC
GTTTTCCAAATGACGATtcAGGACACAGCAcACcATGGGTATATTTCCCACACTGCTTGG
CTTCGCCTCGGAACGCCACTGACAAGCACAGGCCTCGTGTTAAGGTAATCTtcacaCAAa
CGCAATTGTTGCATTGtACATGAGACATGCGACAAATGACGGTAGCCTAGACACGGGTCA
AAAATCGCCTATTCGCAGAGTTACAAGTTCGCTCCACTGGATATTGCACGATTCCTAGAT
CCGTCCAGCCCCTCAGTCCTATACAATTGTATCACTGCCGCCTGTCAAACCGGGCGCCAG
TAGGATGGCGGTTTCCCAGGCTTTGGTCCCAATAACATCGCTCATCAACGAATATAAAGg
CCGCGTCGCCCAtAGCTCCTCACCAGACCCACCTGTCTCCTGTAACTATGGGCGACAACT
tTACGGCATTCTCGCTCAACCTCTCTGAATGCAGGGTCACTCctCCGAGATCCTTTTCGA
CACGCATAAACTATAcTtGCCCAGctGGTACCGATGAGgCCTTGCGTGgCCTTTTTAATA
TCGGTTTCTTGGAaTACCTTGACGGGTATTGTTCCAAGCCgCCaGgCGATGACTGCCcAT
ACGGATATTGtCctCAGCCAGATGTCGCAGGGGTGTTTATTCGGTTAGCCGCCTATTTGA
GTTCCATCTGCACGGTTATGATCATGCTATACTCGAAGGACTCGGAAAAGGCAGGGACCT
TTGTGCGTTACGCGTATTGGGCCTCATTCATCAACGCCGGCGCGCTGCTTATCACAACAA
TAATATCTGTCATCAAACATCAGATAGCAAGGTACCATACTTTGGTCGCCACCCTACTGG
TAGGCTCTCCGGTGATGGCAATGACCTTCTGGTATACTCTCCGTTCGTcTtGCGGTCGCA
GACACCGTGGGTCTGTCGATCGtATATTTGGGCCCGgTCAAAAGTCACCCcGTCTTGGTG
CCTTCCTCTGGTTCTTCAGCTGGCTCGCGTTTGCTATCTTTCA
>contig01021  length=226  numreads=26  gene=isogroup00125  status=isotig
GGCTATCTTTTTCAaCAAATCCGACAATCCACTCAAGTTCTTCCAACCTAGCTGCCAAAA
TCACGGTCTGAAGACGATCAATGACCTGTGGCAGTTTATTTGGAGCAGATCCCCCATTCC
ACCTGTCGGAATATCTTTGGCGTCTGTCTTGGTCGCGTGCTGGGCTGCTGCAACGTTGTG
GAATTGGAGCAcTATCAGAACTGAAGGCAACAGGGATAGATGGTTT
>contig01022  length=148  numreads=29  gene=isogroup00125  status=isotig
GGCGGTCGTATTTGGGATTTCATCTGCGACAAGTATCCGCCCCTCCGGTTCTATACTTTG
GTTATAGCACCCTTCACTTACTGGATCATTGTGATCGAGACACTGATATGGAGGAAACGA
GACAACGAAGTCCAGATCACTTTCGGCC
>contig01023  length=65  numreads=25  gene=isogroup00125  status=isotig
AGGTTCGCCCCTCcTTACTCATGCATAATGAGATCATGATACTTAACGGGCAGGGCTTTC
CACAT
>contig01024  length=394  numreads=26  gene=isogroup00125  status=isotig
AGTTAATCGCGCTGTTCGTGACGATTCCGCCGGTATTcGCaGTGGTACAGATATGCTTCT
GTGATCCtGACGATCGGCCCcACCCAAGACATTCAGGGAGTGAAGCCAGCATGCGTCCAC
TaTTAACTGGCACCAGTCCTACAGAGGAAGGAAGGTGGGCGCCCCATGGCGGATATGCTG
GGCGCCCCATGACGGAGTCAAGTATTGGGAGCAGTTTACACTCCCCCGGCTGGTCCCAGT
ATCAGAGAACCCCAATGTAATCAAAAGTGAATCGCAAGGCACGCCGCTAAGAaGATATGC
GCTCAccacATCtACCTTTTgAaTCAAACATGGACTtAACTCACACGGCGTACTCATTGT
TTTTGTAGAGTGGAGTAATTTAAATATACCTGAT
>contig01025  length=226  numreads=19  gene=isogroup00125  status=isotig
GATTATCTTTTtCAACAAATCCGACAATCCACTCAAGTTCTTCCAACCTAGTTGTCAAAA
TCACGGTCTGAAGACGATCAATGACCTGTGGCAGTTtATTtGGAGTAGATCCCCcATTCC
ACATGTCGGAATATCTTTGGCGTCTGTCTTGGTCGCGTGCTGGGCTGCTGCAACGTTGTG
GAATTGGAGCGCTATCAAAACTGAAGGCAACAGGGATAGATGGTTC
>contig01026  length=817  numreads=41  gene=isogroup00126  status=isotig
gTTCAACACTACAACTATCATGGAAGAGCCTCTTCACGACGGTTGGCATTATCGTATCAC
GAACAACAAGAGCGGAACTACCCTCGATCTCTCTGGCGCCGACGACCGCTCTATCATCGG
ATACCATCATAAGGACGAGGACGATAATCAAGTTtGGCAATTGCGGCAGGTTGACGACAA
GTGGCTCATCCAGAGTAAGACTGGCCCTTATCTGGGAGTTCAGCAAGGATTTCAACCCAA
CGATGGTATCTCCGTTGTCGCTGTGGAATATGAGTTTTTGTGGGAGATCTATCCTGCGGC
GGACATAGAACATGCCTATAAGATTCATGTCCCTGGCACTTCGCAAGTCGTCGATCTTTC
AGACCATGGCAATCCGGAGGATGGTACGCCTGTAACaTTCTGGGGCGCATGGGATGCTCC
GAATCAGGCCTGGCATTTCCATCCGGTGCCTGGTTAGAGGAGTAGCAATAAATCACATCA
ATGAATATAACGTGCAATCAAATATATAACCTCTCcGAGTTCACATGTCTAACTCACTGC
TCGTCAACACCATGTCTTCTTCCACGCTCCTCACCTCGCATGTCTTAATATGTGGTGTAC
AGCTCCCATTCTGGAAACGAATGTCCTAGAAGCTTACCTTGGTATGTACAGTCTGAAGAA
CTCTACTGAAAAATAAGAATATGTTGAGCTTGCAAGGACCTAACAGATAGAGCTCGGCGA
TACTGTTATCGAGaTAAAAAAaGAAGAAGGCCTAGCTTCAGGCTTTTtCATTCAACTTGA
ATACAGAGTGCATGTCACAAATGCAGCAATATGTATC
>contig01027  length=184  numreads=14  gene=isogroup00126  status=isotig
TTTGCGGAAGTTAAGTAGTGCTATATTGCGAGaTCCAAAGAAaTTGCaTCCTTCATCGTG
CCATATACTCCcTTGACTAGAACACAaCTTtCGTGTGTCGCAACTCTTGGTAAATCCCAC
AGCCCGGGTGCTATTTtAAtGACCACCGTTCGCAATCAGTACTAATCAACTGTCTCCCAC
CTCA
>contig01028  length=465  numreads=19  gene=isogroup00126  status=isotig
GACCCTCAGCGTGATCAGATTTGAATCACGTGTACCATCCTCACAACGTCCCTCCTACAA
CGCACGCCACGTATTCATCTAGAACGTCTAACCGAGGCTTGCGTACGCCTTTGAGACCAG
ACTCTCCTGCATAAATTCCATGCGCAAGATTATTCCTTCACGGAAGCACATAATCTAATG
TTGGACTCTGCTTTCCTTCGTTCAAGAGACTGGTTTCCTACCTGGACATAGCGAGGAACG
GCGATGTGCTCTCAAACaTTCCCTATTAACCAAAATAGACGGTACATTTAATGCTATCAA
AGATACCAAAAGTTCGTCCGGCACATTACTAATCGCTAAACTTACAAGCGAAAGTCCGTA
CGGACCCGTGATTTCCGGCGATCTTTtCCTGACTTAAGATGATGCGTCTGCAGAGGACAC
CAGATAGGTGGTGGGTCGACATCAGATAATATTGGAGAGTGACTC
>contig01029  length=50  numreads=8  gene=isogroup00126  status=isotig
GTAAGTTAGTAAATATACAGATGCTATCctACTAATGCCGACACTAGCAG
>contig01030  length=596  numreads=10  gene=isogroup00126  status=isotig
CACcTATGCACGACTTcAtATGTACCTTtGACCTTAGATACCAACCGCGACATTGTTTCG
CTTTGTGTGCCTAAGCAACGTGTATTGCTCTCACCTTTAATCGTTTTATTCCAACTGCCA
GTAACTTGTCACGCCCCTTGCCATTCATGCATGTAACGAGCAGGGTtGCGAAAGAGGAGA
AAGAGAAAAAGGGTGCTCAATTACTGGACTTAATGCTACCTGTTGGAGGTACAGGAAATA
GCGAACGACAAAATGTATGACTAAATACATCACAACTCAGGTACGAGAAGCCGAGAGAAA
GTGAGAGAAACGAAAAGGATTCGGAACGATGGAAAATGCTACTAGAGAACGCACGCCGAC
GACAATGACTTCGTGCACATCGTTGGATATCCGAGCATTGCCGAGTGCAACGGCTAACTG
GAGGGGCCAGAGAAATCGCCGGAACCCTGCCGTAACCTGAGCCGTAATCCGAGCCATAGT
CACCTCTTGCCTCTGTGCTGCCAACAAGGAACGGCCGCTCCTGTTTCTTTTGCCCTCTTG
TCAAACTTATACTTTCAGACTCCTACTGTCTGTCTAATATAATTATATGCAATCAC
>contig01031  length=108  numreads=14  gene=isogroup00126  status=isotig
TTTGCGGAAGTTAAGTAGTGCTATATTGCGAGATCCAAAGAAATTGCATCCTTCATCGTG
CCATATACTCCCTTGACTAGAACACAACTTTCGTGTGTCGCAACTCTT
>contig01032  length=375  numreads=22  gene=isogroup00127  status=isotig
gcggcacttgggctccaacggcccaaCCCAAACTCTCTCACTGACTTCCACCTGCACTTG
TACGACCAACTGTTAGACTATCTGTATTGCAACTATGTCTCGCCATCGCTTTATTCGTAA
CATGGATATGTCGGAGCTGGATGAGGACGATTATTACTCGGATGGAGGGGACGATGGGAT
GTCTCCTGAGgATGCTGCACAAATGGCCTTGAGTCTTGACCGTGTGAAGGACATCATGGG
CGACGAGGCACAGTCAGGCATCCCTGACTCCGCTATCAGAGACGCGCTCTGGGAGTACTA
CTTTGACATCGGTCAAACAGTCGAATGGATGACGGAGGAACGAAagCGTGTGGAAGCTCT
CAAAGAACGTCAAGg
>contig01033  length=1948  numreads=37  gene=isogroup00127  status=isotig
TCAGTCCCCAATTTTCCCACCACCTTTtCCCCCAtCCCCTTTGTTTGTTTCTTCCCGTTG
GTGGTGGCGGTGGTGAAaTAaTCAGCGTGAGAGAGGTAGTGAAGACGACCctCGCCTCCT
GGTACCCGTTCCTCTCGACTttCAGGgAGGCCTTTTGCGCTCGAGTGCCGGCCCAAATCC
CAGTTcTGCACATCGACTAGCTCAGGCACGGGCCGACATCAACGCACGTGCTAGCTTGCC
cCTCATTTACCGTGCGCAAGGTGCTATGCCTCCTCCCGAAATTGAGGCAGAACCCGATGA
TTATGAAGGAGAGGGTGGTGAGGAGGAATAcGATCCGcAACTAGCCGCGAAGAGGAGTCT
AaCGGTCATCTCCGAACGGACCGAGCAGCCAaCTGTTGACTGGAATGGCTCTCAGCGTCC
TCTTAGTTCGAGACACTCGCGCAGTACACTCAACCCAATGCCGTCGCATCAGACGCTCAA
GTCGGCGGGTGGACCCCcATtGCCTCAGCAGCAACGGCATTCGGCCTACTCGGCGCGTGG
CATGAAGGCGAACAACAGCCGTCCTGCAGGCGGTAATGAGATGCCCCAATATTTGACGCC
GGACAATGTGCACGAGTTCGTACGTGGCGCAACTGCCGGAGGAGGGCGCCCGCTTTCGAT
GATGACCTCAAGCACGATGgATTATGGACAGgTACTACCgCCCCGAGATGGGATCGTTAA
TCCGgACGAgATACCACCaTCGCCATCGctGTCCGCACTTCAGCGCCTAAGCTTCCTTGA
GAACCCACCGTCCGCACCAAGCTCCGAGGCCCGGTCCACGCCGCCGATGTCGCCCCTACC
TACCCTACCACCCTTTGAAGCTATGCCCGATATACCCGACATCGGATCAGTGCTTAGTCG
GcACCCAAGCAGGGTgCAGGCGTACGTACGGCACCTGTCGCTGCTCCTCTACCCCCTGcG
CCACGCGCGCCGGGgCCGGCACCCGTCCCGGAGCCCCAGCCTATCTCGCAACCGATTTTG
TCGTTCTCTCCTGAGgtcGAGCCAAAGTCGTTTTCGCCGCCACCTTCGGAGTTATCCGCA
GCACCGACACCCAAACAaTCaCGATCGAAGCTCTCTGCGCTCGCGAGTTCGCGTACAaGC
ACATACACACAAAGCTCGCGAAGCGAAACGGCCGAGACGTCATCAGTAGTGACTtACCCT
GCGCTGCGTCCGGCAGCCGAATCCTTCCTTTCGCTGCGACCGGACTCGGTGCTCTCTtcG
TCCACCGTGGAtAAGTCCGACACGTCCTCTGTAGTGCGCCGAGCGATCGCGACTGCGATG
GGACAGgAGGAGGACGATGCCAAAACCACGGGGCCGGCAAAGACGTTGCGTTCGCATAAC
ACGGGGAGCTCGAGTACGGTGAAACTtGAACGTCGTTCGACGACGGGATCGCAGGCGCGG
GAATCTGTGGCAGGCAGCGGGACGGgATtGCAGGGtAGTAAACCACCGTTGTCCAAgCTT
GCGATGCTGGCACAACAGAAGGCGGCACAACAGAAGGGCCCCTGGATGCCGACGCCCAAG
ACCCAGCAACCGCGCAAGGATCCAGCGCCATCTGAATTGTTGCACAAGACGCATACGGAG
TATCTTACTCCGATTGCAAATGGGCCGACTGCGACGACTGCAATCACGACCACTTATCAG
TCTCTCGCAAATCTCACGCCGCCGTCGAGGTCTGGACTACCTCCACCTGCGATCGAGCCG
ATTCCGACCGTCCAACTTGGCCACCAAGCACTGGATGGGTCTGGCAAGGCGTCGAAGCTC
GCGTCGAAGGCGAAGCGTTCATCCTCGCAGCGGCATCACAGGCAcGGGAGCGTAGGCACG
TCAGTGAAGGATGACGAGGACGCATATTACCCGCCgCCTGAGCTGCCCGTCTTTCTTCCG
CGCTCGAACAGCAGCAAGCGTTCCTCTC
>contig01034  length=56  numreads=14  gene=isogroup00127  status=isotig
GTGCGTCTCCTTCGGCCTTTGCATCGCTGCTCGTCAATGACGTTTCCCTGTctAAA
>contig01035  length=361  numreads=13  gene=isogroup00127  status=isotig
GGgAGTGGCAAGGAAAGTCGTACCTCCCGCGGCGACTCGCGCCGCAGTCGTACgaCagAT
GGAACCCCAAAGCAACGCCCTACCTCTAAGCCGCTTCCGCCGCTtCcTCCTTTATCCTCT
GCCGGCTCGTTTACATTCGACGTGCCGAGCCcGGATGACATTGTATACGAGGCGCGCAAG
GGTACAGctCTTGCCTCGCGGGATttGCAGCGCAGTAGCCACCACCACACGCCCTCTACA
ACTTCCCTTCGTTCTGCCGTGAAATCCACTCACTGAACGACGGcTTTTtGCTtCTTGTTT
CTGGTCGtCcTCATTTTGCTCATTTTGCTCTGGTATTTGTGTATGTACTGACTATATATT
A
>contig01036  length=860  numreads=14  gene=isogroup00127  status=isotig
CCGCGAAAGCACGCGAGAaGgCAGAGAAAGCGGAAAAACTAGCGCAGCAGAAGGCGgCTG
CTGCGCAGGCAGCTAaGTCCCcTAAAACGCCCGCTAAAAAGCTTGCAGGGCCTGGTGCGG
GCATCAAGAGTGGAACTTCGACGCCTACCAAGAGGAAAGGACCGTTAATCACTCAACGAG
AGCTGGATATGGCGGGCCTTAACCTGGGTGATGAAACGCCACCTAGATCGGCAGAGGAAC
CTCCGCCTAAGGTCGCGATGGCCCGAGAGAAGCTCTTAGAGGAAGTGAAGGCAACACTCG
AAGCGCAATCTAAGGATAAGCTTCCGCTTAGCCTTGTTGTTATCGGCCATGTCGACGCAG
GTAAGTCGACGCTGATGGGCAGGCTGCTTTACGATCTCGGATTCGTAGAGGAGAAAAAGA
AGGTCGCAAATGAAAGGGCGAGTGACCAAATGGGTAaGGGAAGCTTCAGctGGGCCTGGG
AGCTCGATGgcACCGCCGAGGAAAGAGAACGTGGTATCACCATGGACATtGCGGTGCAGT
CCTTATCAaCACCgCATCGTCAGATCACGATCCtcGATGCGCCGGGACATAAGGATTTTA
TTCCGAATATGATCTCCGGTGCAACTCAGGCTGACTGCGCGCTACtcGTgATtGACTCTG
CGAATGGCGAGTTCGAAGCGGGATTCGACCGAGGAGGGCAAACACGCGAACATCtcGTTC
TCGTTCGTAGCCTGGGCGTCAGCCAAGTCGTTGTTGCCGTGAACAAATTGGATGCAGTAA
ACTGGGAACGGTCGCGCTATGATGAGATCGTAGGCCTCCTCCAGCCTTTCCTCCAGCAAA
CCGGTTTTTCACCTTCCAAG
>contig01037  length=148  numreads=8  gene=isogroup00127  status=isotig
ACGACCCTCGCCTCCTGGTACCCGTTCCTCTCGACTTTCAGGgAGGCCTTTTGCGCTCGA
GTGCCGGCCCAAATCCcAGTTCTGCAcATCGaCTAGCTcAGGCACGcgCCGACATCAACG
CACGtGCTAGcTTGCCTCTCATTTACCG
>contig01038  length=917  numreads=26  gene=isogroup00128  status=isotig
AAAAAAAAAcAGCCACACCACACCCTGCCCACGCTGCCACGCCACTTTTGAGATAGGACC
CTACTTTCCTTCGACAAGTTCTCGCATTCAATCTCACCACTTTGATTGCACTTCACACAT
tGCGATCATGACGTTTGCACAGAGTGCGGCTCGCTGGAAGAGTGCGTACATGATATGGAA
GATAACGACGCGATGGACGAAGACAAGGCTAATTTATCCGGTGGCGTCGACCAAAATTTG
AGGACGGGCGCGACCACCACGCGAGAAGGGTTAAtCTCCGGAACCGgTCGAGCAAGCGGA
CGACGGTCACTACTTCAGTCGACGACAATATCGCCCGGCACCGGCATAACCGAGGATGAT
TGTGAGATGGTGGCGGTCGCGCCCGTGAGCGCTGGCGAGGAAATCTTCAACACTTATGGA
TCGCTTGGGAACGGCCAGCTACTCGCGCGATACGGCTTCGCGCTGGACGCTAACGAGAAT
GACACGCTCGAGTGGGATCTCTCCGAATTAGAGGACGCTTTGAAAAAAGCGTCTGTCGAT
GACGCATATGTTCgcACAAGATCGAATATATCTACGACGGAACATGACAAAaGTGGAACC
CTGGGGacgTTCaCTCATgTGCTCGATGCGTGGCCCACATATGGCGGGTGGGACGATTCG
GCACTCGTGTTCAACCATACCAGCAACAAATCACACACGCCAATGgTGAACGCCGATGGG
CGCGTGTCGCACGCGCTCTGGGTATGGGCTGCCCTGGCCGCAGGTATGCAaGctGAGAGC
GGggCcGTCAGGgCcgTtGCAGCGTtGgAGgCGCTGgCTGACAGACAGCTGTCGATGgAa
CATGCGATGgATGAaGACGATAGTGATGATCCAGAATTGGATGAAGGGAGCGGGAGCGAC
GGTCTTGACAGCCTTCC
>contig01039  length=61  numreads=18  gene=isogroup00128  status=isotig
GTGGGTCTCTTCaACTTTTGcATTGTTCTCCTCGCTCGATAcGGTCCCaACCTTGATcAC
a
>contig01040  length=101  numreads=25  gene=isogroup00128  status=isotig
TCAAGCAATTCCGTTACTTGCGCGGCACTTCGCCCACTGGCGATGCCTGCCCTTCGTATA
TTGAGTATGCTGAGCATCACAGTACACAACCTCCGCATCAA
>contig01041  length=318  numreads=26  gene=isogroup00128  status=isotig
CGTCCCTGATGTTACGAATTTCTCGCAGCCGATGCCAATCCATCCCCTCGGGGCCTGCGC
GCCCTTGGCGTCTGTTTTAGCCCTGTGCGTTCATTGACAGCAAAGCCAACCAGCTAGCCT
CGGCACTTTCGAGGACCGAAATCTCTGACAGCGCCTGTGTCATCCCCAACCGCATCTCGA
TCGGCGCATCATTCGTCATGCCCTGTAGAAAAGAAAACGTCGAGTGCAATCAACTCAATA
AATCGACATCCCTTTGGTTACGTCTCCGAACTAGTTCGCAGGCGTATATTCAAGAAGAAG
AAGaAAAGTTCaCTCACA
>contig01042  length=395  numreads=14  gene=isogroup00128  status=isotig
ATACCCAAGTCCCTTCCAAGCTAGTCTCTCTCATGCGCCGGCCGCgCCTCTAGCCGCATC
GCGCCCGCCCCGCCCTCTTGTCTCGTCTGTTTCCGTGACTGTGCGAGCAGAGcGCGTGAG
CCGAGTGATCCCGACGTGGATCGCTCCCAAAATACGATCCTCTAAATTCGTATGACGAAA
CACCTCGGTTTCCATCGACGATGAACCCTGCAACCTATTGCCAGCCCGCGCCCATCGCTG
CCGACGAGTaAtttttttCGtGAGAGCGCACCCCTTTACCTAATCACACCAATAGGTTTG
CTTCGAGTCACGCGCAcCCCAGATGGAAAGAAAAGAGaAAAaGGGACTCATTGTCCTCGC
TTGTATCATTTCCTTTTTCGTCTCTCACaggCCAT
>contig01043  length=280  numreads=24  gene=isogroup00128  status=isotig
TGGCATGACGAATGATGCGCCGATCGAGATGCGGTTGGGgATGACACAGGCGCTGTCAGA
GATTTCGGTCCTCGAAaGTGCCGAGGCTAGCTGGTTGGCTTTGCTGTCAATGAACGCACA
GGgCTAAAACAGACGCCAaGGGCGCgCAGGCCCcGAGGGGATGgATTGGCATCGGCTGCG
AGAAATTCgTAACATCAGGGACGCTAGAGGCGCGCGTCAGTGATGcTTTCtAGTTTCACG
ATATATTGGGAGGCCTAGACTTTTGCATGTGTGCAtGTAt
>contig01044  length=1113  numreads=20  gene=isogroup00129  status=isotig
GGGCAGTACCCCGGTAACAGCGTCACCTTCGACCTCGAGTTCGTCGCCGGCACGATCGAG
CGCACTCGTATGGCGACCTTTGAGCGTGTCCTCTGGCGTGTTCTCCGTGGcAATCTCTAC
ATGAACCACACGCAAATTGACGAGCCGTTCGTGGACCCCTCTACGCAGGAAGAGGTCCGC
AAGGACGTGTTCATCGTCTTTGGCCATGGCGAGGCGCTGCTTGCCAAGATTCGCAAGGTT
GCAGAGTCCATGGGCGCGACGATCTACCCCATCGACGCGAATGCGGACAAGCGCTTGGAG
GCGCTGCGTGACGTCTCTGGTCGGTTGGAGGATCTCCAGACtgTGCTCTACAACACCGGC
CTTAGCCGCCGCGGCGAGCTTGTGAACATTGGCGAGAGCCTTGCAAGCTGGCAGGATGTG
GTCCGCAAGGAGAAGATGATTTACGAGACGCTCAACTTGTTCAACTATGATGCGCGCCGT
AAGACGCTCATCGCTGAAGGTTGGTGCCCGACGCGTGATATCACCACCATCCAGGTTGCG
CTGCGTCACGCCACGGAGGAGTCTGGTACGAACGTTCCACCAATTCTGCATGAGCTGCGC
ACGCACAAGACACCGCCCACATATCAGAAGATCAACAaGTTCACTGAGGGCTTCCAGACG
ATCATGGACAGCTACGGTATTGCAACCTACCAGGAAGTCAACCCGGGTTTGTTTGCGGTC
ATCACCTTCCCcTTCCTGTTCGCAGTCATGTTCGGTGATATCGGTCACGGCACGATCACG
CTCGTCGCGGCGCTCCTCATGATCAGCTTCGAGCGCAAGCTCTTGCGTGCAGATTTGGGC
GAGATTTTTGGCACGTTCTTTTACGGACGTTACATTATCCTGCTCATGGGCGCCTTCTCT
ATCTACACTGGTCTTATCTACAACGACATCTTCTCCAAGTCGCTGCACCTCTGGCACTCG
GGTTGGGACTGgCAAGAGGGGTCGAACACAGCAGTCTCGAACGGACACACGTATCCGTTC
GGCCTTGACCCGGGATGGCACGGAGCGGAGAACTCGCTGATTTtCAGCAACTCATACAAG
ATGAAGATGTCTATCGTGCTCGGTGTCACCCAC
>contig01045  length=467  numreads=26  gene=isogroup00129  status=isotig
TGTTCCTCATCAGCCTCCTCTGCAACCGCGCGGCCGTCACCTTCCTCCTCGCCCGCGAGC
TCGTCGTCCCCAGGGTGGCCGTCATGACGCAAACCAACGTACCCcTGTCCCTCGCGCTCC
TTCATCTCCTTCCACTGAAcGTATGGCTTCAGGCACAACAACCACGGCACGCAAACCgCC
GCGATTAGGATCAACGCGACCTGAACGAAGGGCTGGCCGGCGTAGAGCTGCGTgGCTGGA
TCGACCGTGCCGGGAGAGAGGAACATGTCAATGAGCATGTTCAGCAGACTCggCgGGCCG
GTGGCCGACTTGGACCAGTCCACGGACCACTTGTACAGAATGCAGACCACGAGGTAACCA
AAGATGCTCTGCAGGAAGAGCATCTGCGGAATAAAGTTCGCATAAACGTCTAGCGAGCGC
TTGAAACGCAGGTGGTTGGGCAACTGCAGGCAAAGCGCGAACGTCAT
>contig01046  length=93  numreads=14  gene=isogroup00129  status=isotig
TGTGAGTACTCCTTCCCACACGTCGCTTTCGTCTGGTGGCGTGTGCGTTGGTGCTCAGCG
AAGGAAACTGACCGTGTTGCTTGAACGTATAGG
>contig01047  length=471  numreads=19  gene=isogroup00129  status=isotig
AGAGCCACGACTTTAGCGAGGTGGTGATCCATCAGGTGATCCACACGATCGAATTCTGCC
TCGGCTGCATCTCGCACACGGCCTCTTACCTTCGACTCTGGGCACTCTCGCTCGCGCATG
CCCAGCTGAGCGAGGTGTTGTGGGATATGACGATCGGCATCCTTGATGAGTGGACCGGGC
TCTGGTACTGGGGAGGAATAGCGATCATCGGTCCGATTTGGTTCATACTCACGATCTTCA
TCCTGTGCATCATGGAGGgCTTGTCCGCGTTCCTACACGCACTCCGCTTGCATTGGgTGG
AGGCGAACAGCAAGCACTACGAAGCTGGTGGCTACCAATTCACTCCTTTGAGTTTCGCGG
CGAGTGCGGACCAGAAGTGATCGCGTCCCGTCGCGCCGAATGTTCGCGGCTTCgTCGGGG
CGCTAGGGCGTTTCCATTCTCGTGCTTAGCCTAAGCAATTGTAAATCGACT
>contig01048  length=2  numreads=12  gene=isogroup00129  status=isotig
TG
>contig01049  length=261  numreads=4  gene=isogroup00129  status=isotig
CTAATGGACAGAGAAGAGAGAATTAGTTTCCGCGCCGTTTTCATTGATCATACCCAGGAT
AgGaATACATACGTGGGTGACACCGAGCACGATAGACATCTTCATCTTGTATGAGTTGCT
GAAAATCAGCGAGTTCTCCGCTCCGTGCCATCCCGGGTCAAGGCCGAACGGATACGTGTG
TCCGTTCGAGACTGCTGTGTTCGAccCTCtGCCAcGTCCCAACCCGAGTGCCAGAGGTGC
AGCGACTTGGAGAAGATGTCG
>contig01050  length=368  numreads=6  gene=isogroup00130  status=isotig
tttgcaTCTTGTCTTCTCTCCCCTCACAACTAGACTTGGCGCATGCTCTCATAGGCAGTC
TTTAAGCTTTAAGATTGACAAGGTAGCCTCTCGTAGGTTCACGGGTTGAATCAACCATGC
AGCTGCTGTATTTTGAGTTACACTCGTGTTGTTTTAACCTCCCCTTTACCCAAATTTTGG
AGAATCCGTGATGGGCCATCATTTTTCAATTTATAATGATGTATGCACGATAATGTAGTT
GGCTTGGACGATCCGCCCTCGTTATcATTGtCCTTTGCAGCATGGAATGGGTCGTCGGCA
TTCTGTAGTGAtgTTGGTTACCAcATCAaTACTGCATGTATCGgAAGAAAACATGAATCT
GGACTCAC
>contig01051  length=121  numreads=28  gene=isogroup00130  status=isotig
CGaCAAAaTTGGCGgcATGACGGAAGAGCTGAAAGGAAAGATTTTGCGTAAGCCTGACGT
TGTGGAGCACGGCCACGAGCGCCGGACCGGCGAACTCCAGCGCAAGGAGCAAGAGGCAGA
T
>contig01052  length=66  numreads=28  gene=isogroup00130  status=isotig
CCAGTAGTCTACGATGGTCCAGCAAAaTCAGCCGTGCGGCTGTGTGTACAGTATAATCcG
TGCGTA
>contig01053  length=1245  numreads=42  gene=isogroup00130  status=isotig
CCGGACCATGGTGGTAGTTGGGCCCATAGCCCACCGCACCCGCGTGCTTCTGCTCTGGGT
ACGCTTCGCCACCGGGAGGCGCCGCAGGAGAGTCCGTGTTCTCATCACGGGGCGTGCCGC
TCAGGGCGGGGGACTGCGCATGCCCTTCCCTGGAGATATCGGGCGCAGAGGTCGGCTGAG
TTCTTGGAGATGCCATAGTAAATAGACAGTGCCTAATAATAGTGACGCATCTTAGGCAGT
GGGGATTATGACATCACCCGGCCCGCTCATCCACCACGGATGACGAATATGCATATTGTG
ATATCCAACGTGGGTGGCAAAACTCATCATCACTTCTCTGTGGAAATCGGCATCGTTTGC
TGTAAATGATCGCGAGGTTCTCACGCCGTATCATGACTAAATTCATCGATAGCTTTAGCA
ATTGGCCCCGCcATACGAgCACAAGCACATAAAACATTGTTGATTGTAGGCATACTCAAG
CACCAACATGAATGAATGTCGCCcAACGACTTGGTTCTACACCCGACTCACGTAGTTTCT
GAACAGCGTTGTCGAGTGCATACGGAACATCGTCAAGATCAAACTCCTGCTTCTCGAGCA
GTTCCCGATAGACTTCGGgaGCGACGAAGGGGCCATCaTCGTCCCCCATAGTCCTTTTAG
AAAGCGATAACGCTGCGGAACCCGCAGAACAGCATAGACGCCGCAAGATGGACAGCCTGA
TCTGGCTGTtCTTTATCACCTCTtGCTGTTTCGCATGCGCTCAGGAATGCGAGAATTGCG
TTTGGTAGCTTGGCCTCCATCAATGACGAAATAaTGCAGAATATGAGCGtCGGGAAGGTT
GTAAACGATTTCTTCCCGAGTAACgTACgCgATCCATACGGTTGAGGACAACACCCGAGT
TCGAACGAATAATATGATCGAGTGTAAAGACTTCCTCCTttGACTCTATGAAgTGGCTCG
AAGCCTGGTGAGTCAGATTCTGCTATTAGGAGAGCTTTGACCTGATGGCGAGGAACAGGT
GTATATCCATCTCGGGCTCTGATCAGTGCAGAAAGTGACGGTATATACGAGGAGACAAAA
TAGTCTGAGACGCACACTTGTGAGTCACCACTATAAATTCCTGCAGCGTGCAGAGGTAAA
AAAACGAAGTCGCCCATGGGGCACCAGTGAACACGGGGGCGTTGGCGTCCTCTTGcTGTA
AATCCAAACTCTCGATTATAGGATGAACAATGGATGTCCATATTT
>contig01054  length=8  numreads=27  gene=isogroup00130  status=isotig
ACTACTGG
>contig01055  length=131  numreads=13  gene=isogroup00130  status=isotig
AATGCCGACGACCCATTCCATGCTGCAAAGGACAATGATAACGAGGGCGGATCGTCCAAG
CCTACTgGtGCATGAGCATCTTATGACGAATGAATAAAGAAGTCAATAACTGTGTATTAC
CAACTACATTA
>contig01056  length=151  numreads=11  gene=isogroup00131  status=isotig
ATGCTGAGAGAGAGTCgCTCCCACTCCCATGTGTAAAAGTCTCCTCTTCCTCcTCCTCGC
TGCTTGTGTCAGCAGTGCTGTCGCCGACCGACTCGCCACaTGcGCTCGTATTaCGACTGA
AGTATCTTCGGCCTCTGAAGTCTTCTATCCC
>contig01057  length=55  numreads=11  gene=isogroup00131  status=isotig
GGTATTTGTTATCATTGAATCCTCCAAGTGAGCAGCATTCTGAGTTTCAACTATA
>contig01058  length=505  numreads=25  gene=isogroup00131  status=isotig
GGTTCAAATGGATATATCAATGATGTACATCACGCAACCGgaTCATCgTCTCAGGTATCT
GCATGCTCAGTGGAACCAGGGACAGCCAGAGATGTAGGCGTTATtCTTTCGATTCTAGGG
CAAaCAAAAGATGCTTTTGCTATAAAAGGTGGCGGCCATGCTTACAACCAGAACTTTTCT
TCCACAACCGGCATCCAAATTGCAATGGCGCGTCTTAACTCGGTgCAATACGATGAAAAT
GCTCAAAcGGTCGCCaTTGGtGCTGGGTCAATTTGGgATGATGTATACGATACTCTTGgT
CcGCTCGgAGTGAATGTTGCTGGTGGTAGGgTCAAAGGTATCGGCGTTGCAGGTTTTACA
CTTGGAGGGGGgTACTCATGGCTTACAAATCAACATGGGCTCACAATCGATACCGTCGTT
TCCTATGAGctGGTCAAGCCGAGCGGCGAAATAATCACAGTTACAGACCAATCAGATCCG
GATCTTTTCTTTtCTCTAAAGGgTG
>contig01059  length=173  numreads=10  gene=isogroup00131  status=isotig
CGAAGATTTTTTCTTACATAAaTTCTAGTTTGCTACTAAACCTTTTAGATAGGGTGGATA
CAATAATTTCGGAATTGTGACAAAaTTTACTTTCAAAGCCTTTCCACAAGGACAGATCTG
GGTATCAATATCGTATTTCATTCAGAATTCTTTGATAACGgTGTTGTTTTTCA
>contig01060  length=792  numreads=25  gene=isogroup00131  status=isotig
GGCTGGAAACGGTTATTATGACGGCGCTTCTTCGGCAGCAGATATAATAGCTGCAATTGT
CAAATTTGCAGGAACAGTCAGGGATCCAAAGGCcGGAATTATTCCTACATTCGCCTATGC
TTCCGGACAGTATATCGTCACTACAATCCTGTTCTATGATGGGCCTACTCCGCCGACTGG
TATATTTGATGACTTCCTTGCTATTCCTACGCTTCCAATTCCATCACTGAATTACGGAAC
GCACTCCTTTGTCGATTTAATCGATAGTTTTCCTGACCTACAACAAGTCCAGAGCATACA
TACCACTGTTCCGTTTGCTGCGACAACAGCAAACATATTGAAGGCAATCCAGAATGAGAC
ACTGTTTTGGGGCCCCAAACTGTTTGCTCTGGACCCTACCGCTGTTGTCTCTTACTCTCC
CGAACCGTTTTTACCTACGATATTATCTCACGGTTCTCCCTCGGCATACCCgCCAAATCG
TCGGGTCGCATTTGCGCCGTCGTCGATCGAGTTCGATTGGCAACTACCTACAGCTGGCTA
CCTCGCCAAAGCAGGAaTTGTATCCACCGCCGCCGCGCTATACCAAGCcGCCGCAAAAGA
CGGACAAGCTATCAGGGGAGCCACCCCATACGGAAACTATGCCAACACTTATACACCTGA
CATTGCAATATTCGGTGCTAGTCTACCGCGTATGCGCaCTGTCAAACGACGCATTGATCC
TCATGATGTGATGGGccAGACAGGAGGATGGAAAGTCTAACTAACTCACTGTATTTCCGC
CCCCGCCCCTTC
>contig01061  length=62  numreads=10  gene=isogroup00131  status=isotig
ATACAATAATTTCGgAATTGTGACgAAaTTTACTTTCAAAGCCTTTCCACAAGGACAGAT
CT
>contig01062  length=117  numreads=4  gene=isogroup00132  status=isotig
GTTGGTTTTACCCAGCTCATTGCGTCCGACGGCGGTGTTGGTCTTTCTCTCCTCGTTGTC
CTCATCGGAGTCGGTACCACTTTACGCGCTATTATTTTTTCCTTCTTACGCTTTGAT
>contig01063  length=107  numreads=9  gene=isogroup00132  status=isotig
AAAaTCTGATTCGGACCGGTGGTGAGCGAGAAGCGCTTcTTtCCTaCcTCCGAAGCGCGC
CTCCTGCCCACTCGACGACCATAACCAGTTGCCTTCACACCTCGACC
>contig01064  length=62  numreads=9  gene=isogroup00132  status=isotig
TCCGCCATCGCCGTTGTTGCCGGcTACAGCTTGGCCACAAAACCTATTTCTCAGCGAGAG
AG
>contig01065  length=1219  numreads=30  gene=isogroup00132  status=isotig
CcggCTCCTGTCCATTTACGCTCTCAGATTATCCAGTTGCTGAACCCCTCTCCGTGACTA
CCGCCAGGGCcACTTCGCCCGAGCCGACCTGATTTTTCGCGGTTGCCTTAGGATCTGCGC
cGAACACTTTTCATCTCACAATGCCGGCCGGCCAACGCTCGAACCcTCCCTCCCCGCGCT
TAGagCGAAaACGCGAGCCGATTCCGATCGCAAGTtCTAACCCTGCGAGTCAGTATACGC
TACTGGAGAAACTTGGCACTGGAAGTTTTGGTACTGTCTACAAGGCTATTCACAATGAGA
CAAAACAGATTGTTGCTATCAAGCAGATAGACCTGGAGGATTCGGACGACGATATCTCTG
AGATTCAACAGGAGATCGCCAATCTTGCTCAGTGtGACTCCGAGTACGTTACCCGCTATT
ATGGCTCGTTCGTCGTCGCATACAAACTTTGGATTGTCATGGAGTACCTCGCCGGTGGTT
CTGGTCTCGACTTGCTCAAACCCGGCCCATTTTCTGAGGTTCATATCGCTGTACTCTGCC
GCGAGCTTCTtAACGGCCTTGACTACTTGCACTCAGAGGGCACAATACATCGTGATATCA
AGGCCGCCAACATCCTCCTCTCCGCATCCGGTAGGGTCAAGCTCGCCGACTTTGGTGTTG
CGGCTCAGATCACGACCACCCTCCGCCACACGTTCGTCGGAACACCATTCTGGATGGCTC
CTGAGGTCATTCGTCAGGCTGGCTACGACTTCAAGGCCGATATCTGGTCCCTGGGTATCA
CTGCTATCGAGCTCGCCAAGGGTGAACCACCATTATCCGAGTATCATCCTATGCGTGTGC
TATTCCTCATTCCTAAGGCTAAGCCGCCCGTGCTCGAGGGTAACTTCTCACCCGCATTCA
AGGAATTTGTCTCgCTTTGCCTGACCAAGGACCCCAAGCTGCGCCCGTCGgCGAAGGAAC
TACTCCAACATCGGTTCATctGGGCCgCACGCAAAAaCAGCGTCTTGACCGAACTCATCG
AACGCTATCAGGAATGGCGcGCACGTTCACCACACAAAAaCGTGCCACAGATGTaTCAGG
CGACCGTACGCGCGAGTGGCGCATGGGACTCGGTCCGTTCTGAATGGGCCTTTGACACTA
TGCACTCCTCTTCGGGCGCGATGGgCACCTTCCGCTCTGCGGCGCGTGATCTCATctCGG
CTGCTACAATCCCTGACGA
>contig01066  length=101  numreads=2  gene=isogroup00132  status=isotig
GAGTGAAACAGGACTCGGTCTCACAGCGTAGCCGTTGGTTTTACCCGGCTCATTGCGTCC
GACGGCGGTGTTGGCCTTTCTCTCCTCGTTGTCCTCATCGG
>contig01067  length=31  numreads=9  gene=isogroup00132  status=isotig
TTCGCCATCGCCGTTGTTACCGGCTACAGCT
>contig01068  length=473  numreads=9  gene=isogroup00133  status=isotig
AGCGCCCAATCTCaaTTCATCCAACTCGCATCCGCCGGTAGCGACGACGCCATCGCTAAC
CCGCTGTGGAAGGaCCAGGCTGCCCATGAAATaGTCCTGACCAACGCTGCCGGCGTGCAC
ATCTCCTCCATTCCGCAGTACTTCATCTCCACCACACTTGCACTTTTCCACAAACTGCAG
GAGCAGATAATTGCGTCGCAAGTGGAGAAGCGTTGGGCATCCGATAAAGAGGTGGGCGGT
GGGCAGCTCTTCATTCGcGAGCTCCGAGGTAAGACCGTCGGTGTGATGGGCTACGGCCAT
ATCGGGCGCgAGAGCGCGCGCATTGCGCAAGCAtTTGGCGCAGAGGTGATTGTCGCTACC
TCTGATGGTAAGCGCAAGCCCCAGGATGGGTACATGGTCCCCGGAACCGGCGATCCTGAC
GGCAGCATCCCCTCTGCGTGGTATACTACCAAATCCGAGGACTCACTAGCGGA
>contig01069  length=91  numreads=6  gene=isogroup00133  status=isotig
GTGCGTGAACAAACCAGTGAATTCGGAGGCGAGAAAGGCCCGAAGATGCACAAAGCGCTA
AATTGTTGCTACCCCAAcCCAGCAAGAGCTT
>contig01070  length=531  numreads=17  gene=isogroup00133  status=isotig
GCTCGTTGgTTAGACTCTGACTGCTTTTCTTCGACACTACCGCTGTCGTGCTCGTGCTCG
TCGACGTCTGAACTAGTGGCAGAAGGTCCTGCACTGTCTGCGCCGTCCGAGGCTGAACTC
ATCGTCGTTGTGTTGAACGGCGACAGGCTGTGTGACAACAGCGtTTtGTCGGCAGAGTGC
GTGGCGGCGATGAGGTCGAAAAAGTGCCGccCCCGTGCCGCTTACGACCCTAGGCTTAAG
CTTCTTTATGATATTcCCTCACCATCATCGCTCCTCATCCTCCCGTCGTCATCATCTCAC
CTAGTTCACCCGACTCGATgGGGTCTCGTTTGAGCTCAATGGCCTCTCCTGTTGTTGCAC
GTAAACCTTTGagCACAGTCCTAGTTGCCGGAATTCCTTTGCCTCCAGCTCAGCGGaCTC
GTCTAGAAGGACTCTTCAAAGAGGTGCTTCATATACAGAGGGGAAAAGAAAATGttttGA
CTACATCGCCCGCGCGGACGTCATCTACGGTTATCTCCCAACCATCGAATC
>contig01071  length=75  numreads=10  gene=isogroup00133  status=isotig
GGTGCGCCTTTGCCCcACACCCACGTTCTCAAAAGAGCTTGCCACGCTGATCGCTACAAC
TTGGCCGCCGCCTCA
>contig01072  length=343  numreads=12  gene=isogroup00133  status=isotig
GTCAGCGCCCCcGCCGTTGGCCTCGCTCCCGCCAACGCAGCCGCCTGCAAAGCAGATGAT
GCTCAAGCACCTCCCACCTGCCAACTTACATTCGCCGTCGTCGATACTCGGCACGCCCTT
CGACGCCGTCTCACGCTTCGAGTACCCATTTCCTTCACCCGCCGCCACCGCAGACAGCGC
GCTCTCGTCACCTGAGCTACCACATTCACCTGCGACATCGGCTGGTTCACAATCCAATTC
GTCCACATCGTCTTACGCATCGCTGCCTCTCGCGTCACCACCACTGCCATCTTTCACCTC
CTCCCTGGCCTCACTCTCCATCCCCGCCCACGTGCCACTTCCT
>contig01073  length=8  numreads=6  gene=isogroup00133  status=isotig
AAGAGCTT
>contig01074  length=823  numreads=16  gene=isogroup00134  status=isotig
gggtccacgcgcggtcctcgaggcgtcctcgcccccccggcgccgcggacgggcccccaa
gcggcgatgctctcttgtataaCCAATGTTCGACGGCgAaGATCTTCGCTAACGCTTCAT
GTCCTACTCTCAGTACTACCACGGCCATCCcgCACGCTACTCtCAGagTAGCAAGCGCGA
TGTGCGGCGCCATTACCCAGCgCCAACGACGGCTCCGCTGGACGACGATTTTGATGCAAT
CACACTCCCTGCAACATCCATGGCCGGCCACTGGATAAGGGAGgAGACCGATTAcAGtCC
cGAtGATGtCCcAGGTCCTGAACGCACGTTTGGAGGCGCTGTGGAGATGACTGtCcGTGC
AATGTCAGTGGTgCCcGACcGGTCGACGACAACGATGCCCACGCCAGAAAGCCGGGcAAT
CAGCGACTACAACACCCgTAGTCCGAGGAATAGCATGCAAGGGGGAGGATTtGGTGACAA
TGCCcAGTGGGAATCGTACGGCcGCCGTACCcGTGACGCTGCTGGAGGCTCGCGACGCAG
CTCGCAAGGGCATCGATTCAAGATGGTTGAGCACAAGATTCTCGAGGACAACTCGGAGCG
TACTATTTCGATCTGGAGGGAGGAGGTGGCACGAAGCAGTGACGGCTCGAGTACGCTCAA
CGGAGGGgACTCcGTTAGCgAGTTTGGGCAcATGAGCGAGGCTGACAGCCATTGGCATCG
GAGGTGGTCGATGAAGGATGTGGGGAAtCcGAAGAGCAGCAAGCACAAGTCCAAGGGGGG
CGGACGGACTtATGCGCCCGCGACGGCGCAGTCCATGTTGGGT
>contig01075  length=59  numreads=9  gene=isogroup00134  status=isotig
TATCATGTGAAGTCAGTACTCTGCAACAACTGTCGACAtTTATGGCTTACTTCAGAGAG
>contig01076  length=372  numreads=14  gene=isogroup00134  status=isotig
GgTCTCCCGGCCAGAACCGCAAAGTACTGTGGATCCATTCCCAAAGACGCGTGgTGGTCC
ACCAaTAATGTCGACCATAGCGTCTCCCCTGCGTTCGCCGACATACATTGCTTCACCACG
ACGTCTTGCGGATCCACCGCTCCCcTCTGCCATCGAGACGACGCGTACAGATCCATTCGG
TGTTCGTTCTCCTCCACCACCCAAGTCGACGTTGCCCAAGATTATGACCTCGCGATTCCC
GGGACGAAACCGGAAGACATCTGACGCAGGCAACAGCAGCATTCGTGCGACATCCACAAC
ATCTGTCGAGACCACTCTTGCGGCCTGCCAGCCGTCATTGATGCACTTGCTTCCCGCACT
ACGAGGGCTTGG
>contig01077  length=225  numreads=9  gene=isogroup00134  status=isotig
TATCACCAAGCAAGATCACCTCCGTGCGATGGGTCGTATGGGCGATGAGACACGCAATGC
AGAGATTAAGGCTGCTGCGCTGGCGCAGGGGGTGACGGTCGTGGAGTGGGCTATCTTGAT
GGACAAGGTTCGGAAGTTGTGAGGGTCTTTTTtGTTGAATAGTTGTTtATTGTCTATGAT
TCTATGTATCCATACGTATTTAGCCGGAATGGTCGATCTTGCGGG
>contig01078  length=9  numreads=9  gene=isogroup00134  status=isotig
TTCAGAGAG
>contig01079  length=173  numreads=5  gene=isogroup00134  status=isotig
AAGATAGCCCACtCCACGACCGTCACCCCCTGCGCCAGCGCAGCAGCCTTAATCTCTGCA
TTGCGTGTCTCATCGCCCATACGACCCATCGCACGGAGGTGATCTTGCTTGGTGATACTG
CAGAGCTATATCAGCGACTACTCTGGAGCAAATGTAGAAGAAAAAACTACAGA
>contig01080  length=223  numreads=9  gene=isogroup00135  status=isotig
GgAGCGCTATGAAaTCCCGcTTCACCTCCcAcAGTGGTTCtCATCAcAGTGAGCGTCCGC
AGTAGAGCATACTTTACACCtGTACCACTATGTCGCGCACTTtGtCTATGCAAaGCGCCG
CACCGTCCCGACcACTACCTGcGTGAGTGGTCAGAAaCaTCAAAAaaGTaCCCAtcATAT
GCATGAGCGCCTATCTAACCACACACCAACGCACTTGTATAGA
>contig01081  length=703  numreads=47  gene=isogroup00135  status=isotig
CCACCATGCTACGAATCCTCGCCGTCGCCATCGGTTTCCTCACCATCGACTCCCTCTCCA
TCGATCCCAaCCGGTTTCTCATATCCCGAAACGGCCATCCTCATATCTGACGCTAACCAA
ACCCTGCTCACCCTCTCACCCGACTTGAATGCACCTCCTGGTGTACCAGGCCCCGTTCAT
ATGACATGGGCAGGCTCCAGCGTAGACCTGGGAGTAaGGGACACTCTGTCGCCCGACAGC
AACAGTAGCGTTACTAGTGTTAATGCCGCCATTGATGCACAAGCAGCTGCCCTGGCGCGC
TTTTCAACACTGAGACGTAATTCTACGATTTCAACCAAcGGAATAGTAGATGAAGGAGTA
GCGGCAGAAcTGGAGGGCCTGCCTCCTAGCTACGCAGATTCACGCAATATTACGGAACCA
GTGGTGTTTACCTTCTCGCCGGTATCGTTCAATTCAATGTTGCTCATACCCCCTGCCTCG
CACCAAGACACGAGACCACTAGCGCATATTTCTGTTGCCATGAACTGCTTCAACCCCACT
TCATACATTACCACTGTTCGCCAGGGCGGGTCTGAGAACGGGGAGTACATGGGGGAATTC
GAGATGGGTATATCGGCATCTAAAGGCACCGTCACTGTCGGGGATAAGCAGAAAAACaTT
ATCTCCGTCCTAACAAAATCGGGATCAAAACACTCTCTAACCG
>contig01082  length=180  numreads=27  gene=isogroup00135  status=isotig
TCAGTACCCACCAGTTTTGTAAATTTATTtGTATGATAATAGTTTGTATTTGATAGGGTA
CGTGGACATGGTGCTTTTCCCCTTCCGAACCCTCACTGGTATGGGAGTGGAGTGGAGCTC
TTTTATCCGTGCGTCCATCCCATTTATGTgCATAACTCTATTAACCCAAAGCACGCATAG
>contig01083  length=372  numreads=25  gene=isogroup00135  status=isotig
TGCTTCATGCGTCCAAAACGAGCGTCACCAAAGCGCGAACTCATTGCCACCTTTGGCGGA
TTGCCGCTCAATGGTGTTCGTGCTGACGGCCGGCGACCCCAACAGCCCGTGCTAAAGCTT
TGGCCCCTAGGCTATGCGCCGCCAGTGTTCGCACACGTCCTTCTCTCGGCCCTGATAATT
GAACGCAAGAGGCTCAGTCCCTCAAACGGCGACACTAAGCACCTTTTTAGCTAAATGACA
ACCCTCTTTACCTGGAATAACTTCTTTAGTTCCAAAGGTATACATCGAACGATTTACCAC
GCATCTCTGGGCTTTACCTCTaCCAAAaGAGGAATAAATACTTCATTGTTTACGGCATgT
ATTATATAATGA
>contig01084  length=135  numreads=10  gene=isogroup00135  status=isotig
ATGAAATCCCGCTTCACCTCCCACAGTGGTTCTCATCACAGTGAGCGTCCGCAGTAGAGC
ATACTTTACACCTGTACCACTATGTCGCGCACTTTGTCTATGCgAaGCGCCGCACCGTCC
CGACCACTACCTGAa
>contig01085  length=70  numreads=14  gene=isogroup00135  status=isotig
TACGTGGACATGGTGCTTTTCCCCTTCcGAACCCTCACTGGTATGGGAGTGGAGTGGAGC
TCTTTTATCC
>contig01086  length=176  numreads=3  gene=isogroup00136  status=isotig
GTTTCTTTCTTTCTTTCTGCCAGACGGCTGGGTTTGCACCGCTGTAGCCAACTTCTCTCA
ACCTTTCTAtAGTGAGCTCAAAGTTGTTGgGTCAAATGTGTGGCCGATATTCCCTTGGTG
GTTTAGTACGTAACAAAACTTCTTATACATCAATTATACAAaGACcTTTTTTCTAG
>contig01087  length=316  numreads=20  gene=isogroup00136  status=isotig
AGAGGACAAATCCACCGCATTCGtGGCTGGAACCGCATACAACCAGTCGACTGGgTTGAT
GAAGCACGCTTTGAGCCTCGTTATAACATTGCTCCACGATCAAATGGcGTAGTCATTCGT
CGTCGCAATGCTGAAGCCTCAGAAGACAACTCTCTTGTGCTCCACACTATGCAGTGGGGA
CTCATACCTCATTGGAGTAGGTATGAGGACTCGTCTTTGAGCACCATCAACGCCCGTGCA
GAAAAAGTAGTAGAAGGTAATGGTATTTGGGGAACGGTGCGGGGAAAGAAGCGCTGTGTT
GTGGTTACTGATGGGT
>contig01088  length=80  numreads=12  gene=isogroup00136  status=isotig
GCgcACGATgTGGTtGTGTGTAGCTGACAATAATTTGTTGACCAGGTGCAGGTACTACGa
gTGGCAAAAAAaaGGCTCGC
>contig01089  length=846  numreads=26  gene=isogroup00136  status=isotig
AAAGGATCCCCCACTTTACTCGATTTAAAGGAGGcAAAACTCTGATGCTAATGGCtGGTT
TTtATGACGTTGCGATGCTTGAAGGGGAGAGTGAACCGCGGTGGACGTTCACTATTGTCA
CAACCGACGCTTGCAAAGAACTGTCCTGGCTACATGACCGCCAACCGGTCATTCTTTCTT
CACAAGATGCAGTTGATGCATGGCTCGATACTTCGTCTCAACAATGGTCACCTCATATAG
TATCGCTGCTGAAGCCTTATTGTgaCGTTTCAGCGCCACTAGAgtgCTATCGCGTTCCTA
AAGAAGTGGGAAAAGTAGGGGTAAACTCTCCTACATTTATCCAACCAGTTGCCGAACGTT
CAGATGGTATCAAGGCAATGTTTGCGAAGCAAGtGTCGTTATCCACCTCTAACGAGGAGA
AGAACGTTAGCCCTGAATATACAAGCAGCAAGAGAAAGTGTGAAGATAGTGATGACcTTG
CAAATGTGGAAGACGCTTTTCCCACTACAAAAACGGAATCTGTACtcAgcATAGTTGGCG
GGGAACATGGTGTTGGAGTATTGGCCGATATTGATGGCATTAAGGAACCTCACCAAACCA
CGCAACCAGCTAAAAAGCAACGAGTATGTCCATCTACTGCCTTGAAGCAACAAGAGCGAA
CCATCTATAAGTCCCAAAAATCAACGCTGAAGAtGCCAAaGTCTAGTCAGGCGGAAAAAG
CTACGACGATCGAACAATTCTTTAAATAAAGGTGTTATCCCTATAGTCTCTGCGACTaTT
ATCCTATATCACGTTCTTCTTTCATTCACGTTTGTTAAGTTAGTTATACGCTACACACGC
TCCCGC
>contig01090  length=128  numreads=11  gene=isogroup00136  status=isotig
ATTTCTTTCTTTCTTTCTTTCTCCcAGACagCTGGGTTTGCACCGCTGTAGCCAACTTCT
CTCAACCTTTCTAtAGTGAGCTCAAAGTTGTTGgGTCAAATGTGTGGCCGATATTCCCTT
GGTGGTTT
>contig01091  length=27  numreads=13  gene=isogroup00136  status=isotig
AcTACGAaTGGCAAAAAAAaGGCTCGC
>contig01092  length=1003  numreads=36  gene=isogroup00137  status=isotig
CTGTACATCGAGAGATCCCGTTCATTGACTGGGGATATGCTCTCTGATCCATTTCGCAGT
TTCAGATCTGGCGTTAAGCAGAGAATCAAGGGGGGCAAACTGATAACCCAACTCGGCGAC
CATGCCCGCTTCTTCTGGCGTACCGGGTAAAATCGAAAGGgCTGCGAGTGACAAATACGT
ATGgTAGGgATCTGAATGCTCTTGTCTTGCTTTCGCAATACCGCCATATTtAAATTGACA
GTTGGAAATCCATGCTCTATGCGCCGGAACATCAACGAGGTCATGTGCACCTAAAATTTG
CAAAGACGCGCCACACCAGAACGAGTAGCACGCATCAGCGAcTTtGTTTGTGCGGCCTGA
AAAGCCACCTGTCTCAGAATCTTGTTTATACATCAGCcAaCGAATAGTCGGCCTTCGTTC
TTCGGGAGTAAGGAGAAACTGAGAcGAaGAAGTTCCTTCCGATGCAAGCTGCAGAGAGGC
CAaGGCGCAGTACGTCGTtCCGCCTATAGCTTCCCCGAAAGGTTGTTGAGCATAACCACC
TTCGTACGTCCGACATTGTTGTATGAACTTtATGGCACTTGGCAAGTCCATACCcGACCA
ATCATTtAGCATAGCgCTGATTGCGAATGCACAGTATGTTAGTCGCAGATCCGAGTCGAt
CGCCCCGGGAACAGTCGCAAAaCTGCCGTCTGGACATTGACATGCGCGTAGGAATCGGAt
cAGGCCCGGACGATCAAGTCTCGCAAAATCATCGCGAAAGATAgCGAGAGAAATAAGCGT
CGTGTAGGTACCAATCAAGTGCGGAGGGTCCGAGTCAGAGTAACTATCCTCGGCAGGTGA
CTGATGACGCATGTATGAGcTCGCTCTGAACCcAGTTCCATTCGGTCcACTTGTCTGCAA
CCCCCACATCGACTCCCTCCACCCCTCAAGATCcTTCTTATTAATCTTCCCTGTACTATC
AAGCACATCTAGCGCTGCGAGAgAGTAAAACGCAAGTACGACT
>contig01093  length=72  numreads=24  gene=isogroup00137  status=isotig
CTGTCAACGGAGTATAGGTGTTCGACCCGGTGTTTCCATTTGTTGCGTAGACACGCCCAG
TAACAGTCCTCA
>contig01094  length=78  numreads=22  gene=isogroup00137  status=isotig
cGCGGAATGCACGCAATGCACTGTCAGAgGTGCCTCATGGGTCTACCTGCGTCGCAGATC
GAGCTGGACTCCTCTCGG
>contig01095  length=54  numreads=11  gene=isogroup00137  status=isotig
CTTCTCTTTAGAATAGTCAACATGACCTCGcCACCAAAAACAAtcGAACTCAcg
>contig01096  length=211  numreads=12  gene=isogroup00137  status=isotig
actcactgcgaaaatgccctCTAAACACATGCTAATAGTGCGATGTgTCCCATGATCTCA
GGGATACCTCCCACCGTCATCCCCGATTCCTATCGTTCACTACCGCGGGATACCGTATAT
ATCTCCGAGGCTGTAAACATGAGAATTGGTGCCCCTcTCTTGCACCTCGACTACCATCTT
GCCGGCCCACGCGGGCTTCTAGATTCTTATA
>contig01097  length=6  numreads=11  gene=isogroup00137  status=isotig
CTTCTG
>contig01098  length=683  numreads=33  gene=isogroup00138  status=isotig
AATCTTCTTCTGCCTGGGTCACTGCACCCACACGTTGCACAAACAGGCCCTACCTGCTCA
AGTTTGAGACATTTCAGCATTGTTCGCTCTAGCTTttACCACGATTTGTTTCTGCTAGCT
TTCTAACCATGCGAAATGTGAAGCTCTCGTGGGCTTATGGAATGCGGCCAACATATTATA
GTACTTGCTTATCGTCACTGACAATTCATTCTACTTGATCgCAGCTTCGAATTGAACTAA
TTGAACACAGGATGATAGCTGCTTCTGGTATATGATGGGAACTGTTCTGAATATATATAG
CCAAGCTACACGCTTTGCCGTTGCCcTCTCACAcATGTACCTCGTCACCCGCCGTCGCCC
TCAACCATCATGCACGTCTCTGCGAGCgTGCGCCCTTGGCATTCTGCTtCCTCTCGCAGC
AATAtcAAACGTATCCGCGAAAGCcgTAAATAGGACGGTCGATGATGATTGTGATAAAAA
TGCGGATAATATCTGCGTACAATACCATCCGGACAGTGGGGAAGACGTcTGGAACAATGG
ACCCAAGTGTGACGTTTGCCACCTAAAACCATtGGGAGACAAGACTTATcTGGGATCATG
GCACGACGTTACCGTCCAtGCGACCGACCAGATTAGTAGgtatAtGaCGttCaaaTTTAc
tGGtACCGCTTTCTATGTGTTCG
>contig01099  length=222  numreads=33  gene=isogroup00138  status=isotig
ATATCATCCCAAATTATCTAAGCAATAGTACTACGACAACCAACATCAATCTCGAATTTA
CCACGGATGGCATCCCTGCTAGACCCTTTTTGAACACTCCCAATAGCACCAGTGACTCCG
ATTACTTCACTTACAACGTAATACTCTACAATAATACGGCTTTGACGAATGGGGAACACA
CCTTCGTAATGACTCCAACAACAAGCCCTGAGATGAATAGGT
>contig01100  length=31  numreads=27  gene=isogroup00138  status=isotig
CTGTAGTGCTGTTCGATTATGCGATCTATAC
>contig01101  length=710  numreads=40  gene=isogroup00138  status=isotig
TTATGAAGTtCCaGATACCgCATCACCCTCAGCAACCCAATTACCcTCAGCAACCCACAC
GAGtGATAGtAAATCCACACCGgTAGCCGCCATCGCTGGaGGTACtGCAGGTGGCGTCGC
AGCATTGCTCATCGGCATACTCCTCGCATTGTTTTGTCTTCGAAGACGACGAAGGCGGCA
TTTGGATCcCATCGATCATGAAAAGCCCAGCGATTGGACGGCgaGTGCCCCTAAgTTtAC
ACACCCACTGGAACTATCTGCTCTTCCCAGTGCAGAAACGAGCTCagCCTTGATGCGCAA
GTCACCCTCACACTCATATGCGCCGCTCCCAATGGAAGCAGACAATGTGTtGAATACGGT
ACTCCTCCCCCcGGGATCTGCAGGACCTGCAAGCGCGATTGCCCCCcTACcACAGTCCAA
CAGAGGCTTGGGCAACACTCCAATTGCTGCAGGCTCGTCGAAAGCGGCGATGCGACGGCA
GGcACTCGAGCAGCGATTGCAtGAGCTGCAGCACCAAGAGGATGTCTCGCCCGcAACAGg
ATGGATACGTGGCGATGGGTCGACAGCCGCAGGCGGCATGTCGGAGGAGGGgATTCACGC
AgAGGTCGAGGCGCTCcGTGCGgAGgTCGAGCGCTTGCGCGCgTCGGAGGCACCTCCTGC
GTATGAGAATCAGCGGGATggATGGaGCGACGTCCGCggACGGCGAGCTT
>contig01102  length=221  numreads=16  gene=isogroup00138  status=isotig
TATTATCCCAAATTATCTCAGCAATAGTAGTACGATAACCAACATCAATCTCGAATTTAC
CATGGATGGTATTCCTGCTAGACCCTTTTTGAACACTCCCAATAGCACCAGTGACTCCGA
TTACTTCACTTACAACGTAACACTCTACAATAATATGGCTTTGACGAATGGGGAACACAC
CTTCGTAATGACTCCAACAACAAGCCCTGAGATGAATAGTT
>contig01103  length=120  numreads=26  gene=isogroup00138  status=isotig
GTACGTTGtGTGTTCTTCATtCTTGCTTttCCcTGTCAGCGTCACTGAATttcTAGTTAT
GAAGttccagATACCgCATCACCCTCAGCAACCCAATTAccccTCAGCAACCCACACGAG
>contig01104  length=965  numreads=22  gene=isogroup00139  status=isotig
AGTTCATTTAGCACCACACACTGGGAATCTAGTACTCACTTATTGAATCTTCAATGATTC
TGCGTAcATTGCAACTACATCTCAACCTTGCGATCACATAAATCTTACATAACTGTGGCT
ACATGGCTCAATATCAGCGAGACCaTTGAGCGGACAAACGTTCCTAACCAGCGGAGACag
TCGTAGAAATGGCTAGTTAGACTCCGAGCCAAATTCTTGATcGCCTGCCGTCGCTTCCGC
TCTTCTAAACTAGtCCCTTTTTCAATTGAGGTCCAGTGCACCGGCCATGGGCTACTCCCC
GTTCaaCCCGTGgCCAACGACCACGCTCTTCCCAaCCGTGGCTGCCGCTATTActACCCA
ACCCTcgggggCTCTTCTCCGACCtCGACTCTCACACACGCACACACTCGGCCTACGGAC
TGCTTGGCACTGGCACCAGTCTCTTCTCCTgaTATAGCTGCGTGCGTCAACGCACTGGCA
TGAGCCACCGGGTGCTCGCGTACCAAGCTttGGCCGCATACACCATTCAGGTGCTGGAGC
TGTTCACGACGTTTGATGAGGAGGTTCATCTCATTTGGTGCAAACCGTGGACGTGGATCA
AATGGACGTTCCTCTTTAATCGCTACGGCTCTCTAGCGGTACAAGGGTCATTGCTGTATC
ACCGCATCCACAGCGAGTTCCATGTGAACCTACCCTCCGTGTGCCGCACGTGGTCGCTGA
TGCGCACGCTAGCGTTCGCGGCTTTTCTCGCGGGCATGCAGGTCGTGTTGCTAGGACGAG
TGGCCGCTCTCTATCGCGAACACAGGTGGCTCATCCGCTTTCTCGGCCTCATCTTGGCGG
TCGAAGTCGCGCTCTCGATCCTCGTTTGGGTGTGGTTCGCGCAAGCGACGGTGGCaTTCG
ACGCGTTCTGCGAGGTCGAGAGCGTCACAGGCAAGCACACGTCAAGCACCGGGGTGCTag
TGGGg
>contig01105  length=128  numreads=5  gene=isogroup00139  status=isotig
TCAGTGTGCCTTTTTATCAAACTCGTCCCTCGTCCGAGTATCTGGCTACTGACTCTCGAG
ACCGTACGAGTAGAGCGCCGCCATTCATCCTGGACCTTCTCATGCTCATCCTCACTTCTT
ACCGGGTC
>contig01106  length=143  numreads=16  gene=isogroup00139  status=isotig
ATCAGGCTTTCGCGGGGATGGTATAGTGTTCGTaTCCTTCGAActCTTCTTCGGGATGGG
GTGTGGGCTTTTCTCCTTCTATGGCTGATTATCGCCGTACATGCTGCCACGCTAAGTGTA
ACCGGCGTCTATGACGCGACCGA
>contig01107  length=158  numreads=8  gene=isogroup00139  status=isotig
CTGGTACATGACGACTTtATCTTTCAcTtCTGgCcGCCTCATCCTGAACCTaTtgCACCT
CTCTGCTCGCGGGCAGTCGCACCAcGCCATATCCGCGGACGACGAGTCGACCCGATTGCA
CGAAGACGGGAACaTCATCTCCAGCGGTGTTGCATTCG
>contig01108  length=135  numreads=5  gene=isogroup00139  status=isotig
GTAGGGCAACCTCTGCTCTTTCGGGATTTGACtATTtCTAACTCTTACCGTATTCAtcAG
CTGGTACATGACGACTTtATCTTTCACcGTGAGTCCCAAATTTATCAAAGTTTTTttCTt
tCTTTTCTTGTCGAT
>contig01109  length=55  numreads=13  gene=isogroup00139  status=isotig
AGCGCCGCCATTCATCCTGGAtcTTCTCATGCTCATCCTCACTTCTTACCGGGTC
>contig01110  length=430  numreads=11  gene=isogroup00140  status=isotig
ggcggTCCTAATCCACTTGTGCCCCGACGGGACCGCGAGGTCGTCACGGCGCCCGTACGA
GTTGtGCATCATACTGCGCAGTTGCAAGGAACGAGACCGATGGGCCATTTTCTTCTCTCT
CTTCTCTTGGCGGGGAGAGgCACACTCCATAGCTATCCCCGCGTGGGATAGGTTGGAAGC
TCTGGACATAAATATGTCTCTCGATTCTCTGTCATCAACAATTGTCCTGGAAACCAGGAG
AAAATCCCACTAGCcTACGGAGGATCGCGCCCATCATGgCCTCTTTTGACTTCCTTGAAG
TCGCTTATAGATATCCCATTTCCCACGTCAGTCCAGACGACTCGCAATCACGGGACCCCC
GTGTCATTCCTTTGTGTATCGTTATCGACGGAcTtGCATCGTGACTTGCTGCGGAGTCTC
TCCTTGACCG
>contig01111  length=57  numreads=11  gene=isogroup00140  status=isotig
TGagAAGATGGATGAGAATGGCgGCGATTACAAGAGTAACGATATAAGACGTGCCAg
>contig01112  length=605  numreads=21  gene=isogroup00140  status=isotig
GCAGTGTCGACTGTTGACAtCcGACACGAGCTAACGGCGGCATAGACGCATTCGATGGAG
AGACGCGAACGGCTCTTTCCGCGGGAtCAAAACATCGCGCGGCGAACGATGCCCGCCCCC
GCTCCTCTGCGGGGCAACAATGCGTGCGCCGGCCATCGTCGCCCGGACCAGACACATCGT
GCTGGATAcAAAACCTCCCACTCTATGGGCTGTCGATCAAACGCAACAGCGATGGAAAAC
GGCCTCGTTGATTGTGTATTTATATCAGACCGAGGAGAATGATAATCCTATTTCTACCaT
TCGCCCACCGCCCTTCTCTTCTCTTCTCCTCTCCGGAACTTGTGTTCTtGCGCGCATCAG
ACGTCTCTCCGTCCATGCGACTACGCATTCGACGCTTAGCTCGCCCTTTTCCTATCTGGG
AAGTGGATCGGTTCGTCGTCTTCGTAGCCCGACCCGCTCATCGGCACTTTGCAGCTCGCT
TGAAAGTATTGATAAATGATCACGTCCAATGGGTGTTTGTACGTCACTACCATCGGAAGG
AAGCATGAAAAACATATGGGAAGATGGACAAAGTTAATTGGGACTGAATTGCTCATGTCC
CCCCc
>contig01113  length=81  numreads=12  gene=isogroup00140  status=isotig
AAGgTGAaTATGCAAAaTACCACcgCACtGCGCGGgAgCATGTGTGCTGcTtGgtCATCt
AATGTGCGTCCCCCTtCCcAT
>contig01114  length=245  numreads=11  gene=isogroup00140  status=isotig
aGGACGGCGCAGGAGATAACGGTGGAGTATGCGGAGATGAGGTGTGTTTCTTTCGAGACA
CATGGTGGCTAGCGCATtAGCACGgTGCACGCCGTATGCAGAACCGAGTCAGAGTGTTAC
cAGCGCCGGTCATCTAAaGTAatGTGGtcAcTCTCTTTCtCTAACAacAAATGaTTGTGT
GGAGTtCTCTCGCCtCGCATAACGTaGCCTGGCTTTTTTTGTCGAGTGTCTCGAGGATGA
CAGGT
>contig01115  length=2  numreads=10  gene=isogroup00140  status=isotig
aT
>contig01116  length=978  numreads=73  gene=isogroup00141  status=isotig
ACGAGTCTGGTCCCCTCtCCCCCGACCTTACATCACCTCTCCGCCCCTCCTTCaCTCAgT
CTCCTTtCCCTCGCTTACTTCATATTTGCCGCTTaCCTATTCTTGTTCTCTGCCATcGTT
TGAACCAGTATGGCTGCTtCTGCTGCTGCGATGCCTTCCCTTGATGATACGCAAGGTGCC
aTGTTTATTGGTACTTCGATCGCGGGCGCCTTGTTTGGTGTCTCATGCGTCCAAGCATAC
TTCTATTCGATGCATTATAGCAGTGACCCTgTCCATCTGAAGATTCTaGTTGCGACAGTA
TTTACATGTGATATTCTGCACCAAGTCATGATTTCCCACAGTGTCTATACCAATGTGATt
ACAAACTTCGGGAACCCTGcTGCGCTCCTGAACATGCCATGGTCGCTCGTAGCCGAGGTG
CAAGTGACGGCCGTCGTCGCaCTTCTCGTGCAAGGTTTCTATGTTTTCCGCGTGTGGCGT
CTCTCGCACCAcAACTATTTCCTCACTGCGCTCGTGTCCATTCTAATCCTTCCCGCATTC
ATCATTCAAACGATATACACGGCCAAGATGTCCAAAACGGACCTGTTGGGACTCGTTGAG
CTCACCCCGCTCGCAAAGGCAATCAATGCGCTCAACGCAGCCGCCGATGTGCTCATTGCG
GTAGTGATGGTCTTTCTTCTTCGCcGGGGACGCACGGGCGTTGGAGCTTCGGATAGCATG
ATCAACCAGCTTGTGCTCTTCGTCGTCAACACTGGAACTCTCACAAGTGTGTGCGCTATC
GCCGCCTTCATTGCTCTCATGGCTGCCCCATCGGCACTGATTTACGCCGTCTTCTTCTTC
ACCACACCGCGTCTCTATACGAACTCaCTCTTCGCAACGCTCAATGCACGCCAGTCAATC
CGCGCCGCACATGTGGGTTCCAACGGCGAGGTGATCTCGCTCCGACTCGCACAAGGGGGG
AGCAACAACGGGTCAAAC
>contig01117  length=67  numreads=30  gene=isogroup00141  status=isotig
GGGGTgCGTTAACTCCTCTTCATTCTTCCGCTAGCAATAATTGGCTAATTGATTGCCATT
CTTACAG
>contig01118  length=66  numreads=30  gene=isogroup00141  status=isotig
CGTACTGCCGCTCCTCAAACGGTTACCGTCAACGTCGAGCAGACAACAACGTTTGACGAT
CCCGAC
>contig01119  length=308  numreads=30  gene=isogroup00141  status=isotig
ATGAAGCGCGTCTCGCCCAATGCATCCTTCAGCGCGGTCTAGGCTGCTGCTTACTTTtGA
CCTCATCATTGTATGCTCAACGGCCGCTATCACATTCATGCACATCACGTTTGGTGTTTT
AACACGtACATACATTCACTCGCACACATCCGGCATTGTGGCTCCTTTCTTTATTTACTC
TCTTTACCTTAGATGCACGTAGTTCGCACTCGCATCCAAAAACTTGCATGTACCATATAT
CGTCTTGCGGGCCTCTAGTATCTCTCATTTTCttgggtctcttatcgtatgttattgaaa
cacgaagg
>contig01120  length=3  numreads=28  gene=isogroup00141  status=isotig
GGG
>contig01121  length=218  numreads=30  gene=isogroup00141  status=isotig
GTGCGTTAGCTATCTTGACGTATGATATTACGGCAGGCACTAATTAAATTTCCTCTTGAA
GATGAAGCGCGTCTCGCCCAATGCATCCTTCAGCGCGGTCTAGGCTGCTGCTTACTTTtG
ACCTCATCATTGTATGCTCAACGGCCGCTATCACATTCATGCACATCACGTTTGGTGTTT
TAACACGtACATACATTCACTCGCACACATCCGGCATT
>contig01122  length=351  numreads=8  gene=isogroup00142  status=isotig
TTCgTTCGTCCAACGTTGCACATTCCGACGGCGCATTTCTACAGCCCTGCCGTAACGGCC
ACTCCAACCGCGATCGTACACACCAAGACCGCGGCGACAACGCCcGCGGGCAAACGCTTC
TACcTCCGCACTGATGTGCACTACGACCCCACGAGCCGGATCCTAACTGCGATGCTGGAA
GTGCCCGGTGTGAAGAAGCGTGATGTGCAAGTGCACCTCGGGCGTTGCCCGTACACCCGC
GTCAGGCAGCTCACAGTGTCGGGGTgCTCGCAGTCGCCCTTCGCGGCGGATGCGATCGAG
GGTGCACAGGCGTTTTCCGtGCGCGAGCGTCGTTTCGGCGAGTTCTCGAGG
>contig01123  length=124  numreads=15  gene=isogroup00142  status=isotig
TGCGTCCCTTCGCTTGCTACATTTTTGGCtCTTTACCCTTGTCCTCACcTTGTGTGAGGG
TTGGgCATTGTATGAaCATACAGATGCTGACATGTTTCTTTTGCTTGTGGACTTTATCCG
CAGG
>contig01124  length=23  numreads=15  gene=isogroup00142  status=isotig
ACCCTCACGCTGCCACCGGAAAC
>contig01125  length=66  numreads=16  gene=isogroup00142  status=isotig
AAAGGTTCGTGACGGTAGCTTGACTAAATAGTCTCGAATATTTGGGTTGACATCCCaCGC
CTCACA
>contig01126  length=846  numreads=23  gene=isogroup00142  status=isotig
GAAAGAGGATGTGTTCGCAACTTGCGAGGACGGCGTCGTTACCGTCAAGGTACCCATTGG
ACCTCCCGCCGAGCCAGAAGAGCCAACCCAAATTCACATTCGCTAAAGGCTGACTCACAG
CCTGAACATCCATGTGCACTGCGTGCGCATGCGTAAATCCTAATTATTCGCCGTGCTTCG
GCTAATGCCGTCGGGGCCATTCCCCCACCGCACGGACGTTACCATTATCTTGGATTCCTG
ACGACCGAATTGATCATGTTTTTATTCGCTATTCTTGCATAATGGGCCCCGTCcATGTCT
CTATCATGTTCTCATTAACCTTTTtCGTTATTCGCTATCTCCCCcGcTCTTGGCCATTGC
GCCGCACCGAACCCCAGCTCTACTGTTTGTTTCTTAACCGTTATGTTATCCGCTTATCGA
ATTCCCCTGCTCTTCATGTTATAACAaCCATCcAaccccgTtCTTGGGCCACTCTGGCCA
AACCTTACCTTCTTGAGACAACCACTaGTCTGAGTGAAGCAcaggtgcgaatgtcggtct
tttgcttttttttatagactatggaagtaaggtgctgatgatggaaagatgtcccagcac
ttgaaaacgaggcatcgtcctcgaatgtttaacaaagAAAATGTTGCCCTTCGCATCCAT
CCGAACCTGGTCACTCACATGTAGCCAGCAGTCACACAATAGGGCTTttGTAGCAGCAGG
GTTGTGGAAGTAGAATGTGACGTATGCCCCTGGATTTTTGTACCTCACAAATAACTCGCC
CACGCGGCTGTCCTTGATTGGCTCTCCGGCGTCATCAGCAACCATGATTTTTACTCCCTC
AATGGC
>contig01127  length=3  numreads=14  gene=isogroup00142  status=isotig
AAA
>contig01128  length=354  numreads=28  gene=isogroup00143  status=isotig
ATCcTCAACTCTGCTTCTAACATTATCTATGTCCTCGTCCCTcTCCCcAGAAGCAGCTTT
AAAACTCGAGATCGCTCGTTTGACTGCGACGATTAACTCGGCCAAAGCCGGTGCACCGAC
ATCAACTCGTACAGGATACCGCCCTCAAAACTCTTATGGTATTGCGAAGCCTACATATGG
CCGCGCCAATAATACCTATGTCAATCCAAACTACAAGCCGCCAACTCGAAGTTCTGTCAC
AGCAGTGAAAGTtCCTCCACCCACACGCACAAATCCTCCCACAGCGAGCAAAAAAGATGT
CGTCATTGGAGGTGTTGCTTTTGAGTCATCTGGCAGAAGTCTTGTGCGCAAAGA
>contig01129  length=54  numreads=9  gene=isogroup00143  status=isotig
TTGTACGTGGTTCTGTTGGGgATTGTCGGTGAGCGCTCCTGAAcATCGTAAAGT
>contig01130  length=234  numreads=35  gene=isogroup00143  status=isotig
ATCCAAAAAATCTACTTCGGCACCACCCAAGGCCAACACCCGCCCCTCTCAAAGTCGTCC
ACATCCTATGTCTTCCGTTCCTGGGAGTCACCGCCCTTATAAACCTAGGTCATCAACCCG
TCCACGAGCACGcAACATGACCCTTGACAATGGTCTACGACCCTATCAGTCCCGTAAGGC
AaCTCAGCGACGCAAATTCTCAGATAAACCATGTCCACGTTTCACTACAACAGG
>contig01131  length=82  numreads=21  gene=isogroup00143  status=isotig
TGCAGTGTTGTcgTTAATCACTTCTTATAGCTACCTTAGACTGTGATCTTTCCGCGATCA
TAATTTGTCGCCTTTTTATAGG
>contig01132  length=622  numreads=34  gene=isogroup00143  status=isotig
AACATGCAACCGCGGGCTCACCTGCTCCTACCAGCACGACCCGAACAAGATTGCTATCTG
CTGGAAGTTCCTTCAAGGCAACTGtcccAATACTGCAGACACATGCAACCTCTCTCATGA
CCCCACGCCTGAGCGGACACCATTGTGTGTTCACTTTGCcAACAATGGCCGttGtACACG
GGATAATtGTCCATATCCACATGTGCGGGTTGGCGTCcGGCAAGGTGTTTGTCGTGATTT
TGCGGTGCTTGGCTATTGTGAGAAAGGCCTCGACTGTGACAAGCAGCATGTCCGTGAATG
TCCCGACTTTGCGGAAAAGGGCGAGTGCCTCACCAAAGGCTGCCGGCTGCCGCATGTTAT
CCGCGCAAATCGCAATCGTCAAGCCATCTCTACAACAGAGTCAACACTTGCAAGAGCTGC
TGCcGTGGGGTCCAACGATTTCACTGCTGCGTCCCCTCCGCCCGATCTTCCGCCGCCGCG
CTTATTAGCagAAGaCGtAAAACTTGGAGATGAGTATATTTCCCTTACATTTCATGAGAG
TGAAGAGAGCGAGGAAGAGAGCGAAGAGgaTGAGGAAGACGAAGATGAGgAAGACAATGA
TAGCGGcgATGATGACGGTCAA
>contig01133  length=3  numreads=16  gene=isogroup00143  status=isotig
TTT
>contig01134  length=209  numreads=7  gene=isogroup00144  status=isotig
aTCATCGTTCTCAACTCCTGCGAAGCAGCAATCTCTATGCTCGAGAACAAGGGCgCCATC
TACTCCGATCGcCCCAACCCCATCTTCGCCTGTGACCTTGCCGGGTGGAAAAGCACGCTT
GTTTTCAcCAAGTTCGGATCGAGGCTTAACAAAATGCGCAGCTTGTTTGCGCAGACTCTG
GGCACTCGTAGCGCTCTCACAAAATTCGA
>contig01135  length=34  numreads=6  gene=isogroup00144  status=isotig
CGACATCGTTCACTTTAACCTCATTGGTACTCAC
>contig01136  length=445  numreads=12  gene=isogroup00144  status=isotig
TTTTCGACACCAGGCTAAACCATGTGCCTCGACCTCAATTAAATGTCTCGGACCAGTCAC
CGCTCATCCACTGTGACCGAACTGTGCCCGCGCCTCCGTACTTATTAAACGTGGATCAGA
TATTGCTcGATACGAAACACGCCGCTCTTGTGaGGTCAGGTAcTATCCGAGCTAACGACG
ATCCGTCGATCTCCCTATaTAAAGTCATGACGCACCCGTTCTCACGTCTCCTCAACACCT
CgTCCCACACTATGCCAACGACTCTGGGCACCCTTGACATCTTCCTTGCCATCCTAGTGG
TATGGCTTCTCAAGAAACTCATCCTTCGCCCGCGCTCTACGACACTGCCTcCTGGTCCTC
CTGGTTGGCCTGTGATTGGTAACATCCTTGATTGGCCCACATCACAGGAGAATGCATCCT
TCGCACAGTGGGGCAAGCGCTACGG
>contig01137  length=72  numreads=5  gene=isogroup00144  status=isotig
GTAAGCGGCCGTCTGGAGCGCAAATgGAACTGcgTAATCACTGATCACGATATTGGTATT
GATTTTCGGCAG
>contig01138  length=551  numreads=6  gene=isogroup00144  status=isotig
TACCTGGAAACAATAGCAAGGGCCACGTTTTGAGATGCCGGTGAGACCGATAAAATACGA
TAGCAGTGTAACTGAACTAGTGATTTTTCTTGTTTTTGTTATTTAGCCGAACATCTCCTT
GTGCTTGCCGAAAAATCCGGACCACTGTCAACGgaGAaTGGACGACCAGAGTGTGACGTC
TCAACCATCGACGTGGCATGAACCAGGTAAAACTCCTGTGGTGATAAGTCGCGACTACTA
GCAGAGTACTAGCGTTGGTGCcTGTTGGTGGATGAGACAGAAGACCATCGATGACgTCGG
GGCCGCGGCAGAGCGGAGCCggTGGGCGTAGGTGTCTCGGTCattcaggctccgaagttc
ggtgacgatcaacttgctgcacacaactgctctgctctactggccagcaaggaatagatg
tgtgataccggtgtcttgcttgacagatttagccgaccggctctctgacaggcgtcatcc
acttctcgtgtttctatccgcggtgcaaatccaacctccgcttcgtttcggcggcgctac
gaaaatgttgt
>contig01139  length=17  numreads=5  gene=isogroup00144  status=isotig
ACTGTATCGCATACGTA
>contig01140  length=271  numreads=7  gene=isogroup00145  status=isotig
ATGTCTTTCGCTCGCCTTACACcATATTCGGTCATGTGCCTCGGATAAACAAATGAATGC
AACCGTCCTTTtAGCCAGTGTCATTtCTTAGGCGACAGATAACTAaCTAGTGGtACTATA
TCAGCAcTAAATCCTTACAAATTTCTCGACGATCATGACAGTTCTCGGTTCCGCTATCTG
TTAAAGGGCTTGTTTATACAACACATTGTCTAAGGATGCAATTTCggaaaaCTCGTCATG
TTCCTATCAGGCACTTCGTATTGAATGGAca
>contig01141  length=40  numreads=9  gene=isogroup00145  status=isotig
ggtagaaattaCAAGCCGtGAACTATACACAGAGGAACGG
>contig01142  length=70  numreads=7  gene=isogroup00145  status=isotig
TATAGATCGTTACgTGTTTCTCCCgAcGGgACTAAGCTAATATATATAGCTaCGGAGCCG
CTGtcAGTCA
>contig01143  length=924  numreads=25  gene=isogroup00145  status=isotig
GGCCTTTCTTCCTCCCTCCTTTCTGCTCTTCCCTGCCCTCAATATACTGTATGCCAACTC
TCCCTACTCAACCAAGCAATTTTAAGGtcGATGGCACCATGGGTGCATTGCTCATCGGCA
CCCTACTTGCCGTAGTCCTTTGGGGAATTACGTGTGCTCAGACGTTCTCATACTATATTC
AAAGTAGTGGAGATAAATTTTATATCAAAGCTATTGTTaTTACCGTTTTCTTATTGGATA
CATCGCATCAGGCCTTGGTATCGCATTCCACATACTACTATGtGATTAGCAATTTCTTTA
ATCCAATGGCACTCGCAaCTATCCCGGCCTCCCTCATAATAGAGGTTATGGTCAAcGAAC
TTACGGGTTTCATTGTTCAGGGATTTTATATCTGGAGAATTTGGCAGCTtCcAAAAcACA
ATTACTTCcTTTCTGGAGTTACAGCTATCTCAGCAATTTCTGGACTCATCGTTACATCGA
TTTATGTCCACCAAGGATTTCAACTATCAGGTTTTGCCGATGTGCCAAAGATTCAAGTTC
TCTCTGCCCTTGTTAATATCATTtCCACAATAACGGATATAATGATTGCGGCGATCATGA
TATATCTTCTACATACCTCACGGTaGGGTCTACAGCgCACGAAtACAATGAaCAACcGCT
TGCTtGTCTTCGTGATAAaCACCGGACTACTAACCAGCATCTGCTCGATGGGGGCCCTTG
TATCGGCTCGCCTCACTCTTCTtCGACACTTTCTATCGGTTTAATGTTGAATATTCAGgT
CATGgCATCACCGAAGAATCTTATCTACAGCtGTTTTTtCTtCCTCTCGGACGATTATAT
GCAAATTCACTTCTCGCTACTCTCAATGCACGAGAATCAATTCGgAACGAAGCTACAGAC
GCATTATCCAATTTTCGGATTTCG
>contig01144  length=21  numreads=9  gene=isogroup00145  status=isotig
CTACGGAGCCGCTGTCAGTCA
[truncated: 12,925,342 more chars]
