# Supplementary material for: Fast solubilization of recalcitrant cellulosic biomass by the basidiomycete fungus Laetisaria arvalis involves successive secretion of oxidative and hydrolytic enzymes
Source: Biotechnol Biofuels. 2014 Oct 8;7:143. doi: 10.1186/s13068-014-0143-5 (PMC4197297; doi:10.1186/s13068-014-0143-5)
Supplement: Additional file 3: Data 2. — Excel table containing the list of the proteins detected and confidently identified in L. arvalis secretomes at day 10 (maltose, MB, AVI, WS and WS-R growth conditions) and from day 1 to day 10 (AVI growth condition). [file 13068_2014_143_MOESM3_ESM.xlsx]

## Sheet: Feuil1
						Different times with AVI				Day 10 with differents inducers
Contig Id	Blast2go annotation	MW	Type	Family	Module	Day 1	Day 3	Day 7	Day 10	Maltose	MB	WS	WS-R
contig00235	glycoside_hydrolase_family_30_protein_3	32.9	CAZY	GH30			4	12	2		5	14	9
contig00238	glycoside_hydrolase_family_30_protein_1	4.8	CAZY	GH30								2
contig00240	glycoside_hydrolase_family_30_protein_2	16.6	CAZY	GH30				2
contig00242	glycoside_hydrolase_family_30_protein_2	16.5	CAZY	GH30								4	2
contig00243	---NA---_1	12.1	UNKNOWN				2	4				3	2
contig00311	secreted_hydrolase_3	34.7	OTHER			4	2
contig01004	glycoside_hydrolase_family_61_protein_3	51.9	CAZY	AA9			8
contig01493	hypothetical_protein_CGB_A5720C_[Cryptococcus_gattii_WM276]_2	14.1	UNKNOWN			2	4					2	2
contig02102	alpha-amylase_2	65.9	CAZY	GH13	CBM20							6
contig02177	lysophospholipase_plb1_1	40.6	LIPASE						4	4
contig02872	protein_1	33.6	UNKNOWN									3
contig02873	hypothetical_fad_dependent_oxidoreductase_3	11.3	UNKNOWN									3
contig03074	conserved_hypothetical_protein_[Aspergillus_fumigatus_Af293]_3	31.2	UNKNOWN			2	2	2	8	10	4	4	2
contig03519	---NA---_2	17.1	UNKNOWN			4	3
contig03783	carbohydrate_esterase_family_4_protein_2	18.5	CAZY	CE4		3
contig03784	carbohydrate_esterase_family_4_protein_2	112.4	CAZY	CE4		10	3					8
contig03866	glycoside_hydrolase_family_18_protein_3	51.9	CAZY	GH18	CBM5			10				9	4
contig03974	laccase_1	70.2	CAZY	AA1		4	2	3
contig04066	copper_radical_oxidase_1	59.7	CAZY	AA5			2	2					2
contig04067	glyoxal_oxidase_1	49.9	CAZY	AA5				2					5
contig04077	predicted_protein_[Laccaria_bicolor_S238N-H82]_2	36.4	UNKNOWN					3
contig04243	protein_3	53.4	UNKNOWN			4		4				4	2
contig04291	cellulose_-beta-cellobiosidase_precursor_2	92.5	CAZY	GH7	CBM1	9	124	127	502	3	20	156	300
contig04436	glycoside_hydrolase_family_28_protein_3	44.7	CAZY	GH28		9	9	4	8		6		5
contig04440	aryl-alcohol_oxidase_1	26.8	CAZY	AA3							2	3	2
contig04456	pyranose_dehydrogenase_2	42.9	CAZY	AA3		7	3	3		6
contig04504	extracellular_3	11.8	UNKNOWN				3		3		3	3
contig04516	extracellular_protease_2	40.9	PROTEASE			5	7	3				4
contig04592	isochorismatase_family_3	35.1	OTHER				2				6	4	6
contig04795	protein_1	32.9	UNKNOWN									18	9
contig04812	glycoside_hydrolase_family_16_protein_2	22.4	CAZY	GH16								2
contig04929	glycoside_hydrolase_family_72_protein_3	10.8	CAZY	GH72				2					2
contig04930	glycoside_hydrolase_family_72_protein_1	54.1	CAZY	GH72			3	5					2
contig05028	glycoside_hydrolase_family_16_protein_2	35.8	CAZY	GH16		2	3					2
contig05076	endonuclease_exonuclease_phosphatase_family_protein_2	26.5	NUCLEASE			3						2
contig05078	mannose-6-phosphatase_[Phanerochaete_chrysosporium]_2	11.6	OTHER			2
contig05236	macrofage_activating_glycoprotein_1	17.4	OTHER			4		2				3	4
contig05280	cell_wall_protein_o-glucosyl_hydrolase_2	45.2	CAZY	GH128		2							3
contig05465	hypothetical_protein_CC1G_04541_[Coprinopsis_cinerea_okayama7#130]_3	17.9	UNKNOWN						2
contig05673	hypothetical_protein_AOL_s00170g14_[Arthrobotrys_oligospora_ATCC_24927]_1	31.4	UNKNOWN				2		2	2
contig05675	hypothetical_protein_AOL_s00170g14_[Arthrobotrys_oligospora_ATCC_24927]_2	21	UNKNOWN			2	3		4	3	2	3	3
contig05873	---NA---_2	14.5	UNKNOWN						2
contig05991	symbiosis-related_protein_1	13.1	OTHER						2			2
contig06258	aryl-alcohol_oxidase_2	14.9	CAZY	AA3			2
contig07281	copper_radical_oxidase_2	119.1	CAZY	AA5		12	29	28	3	3	6	23	17
contig07287	glycoside_hydrolase_family_55_protein_1	114.6	CAZY	GH55		2	24	38	6		3	36	23
contig07321	alpha-glucosidase_3	109.7	CAZY	GH31								2
contig07331	family_3_glycoside_hydrolase_3	104.9	CAZY	GH3				10			11	3
contig07339	polysaccharide_lyase_family_8_protein_1	107.2	CAZY	PL8		4	21	32	14		18	25	24
contig07345	copper_radical_oxidase_3	103.4	CAZY	AA5			6	7			6	2	11
contig07351	---NA---_3	100.2	UNKNOWN			2
contig07354	endopolygalacturonase_c_3	103.3	CAZY	GH28	EXPN				2		3
contig07382	copper_radical_oxidase_1	102.8	CAZY	AA5			8	11				16
contig07390	alpha-glucosidase_3	99.6	CAZY	GH31				3			12
contig07403	glycoside_hydrolase_family_3_protein_2	95.4	CAZY	GH3			2	5	7			20	15
contig07427	glycoside_hydrolase_family_37_protein_1	91.6	CAZY	GH37		4	2
contig07478	family_s53_protease-like_protein_1	87	PROTEASE			12	10	5	5		8	13	18
contig07486	cellobiose_dehydrogenase_3	86.2	CAZY	AA3	AA8	2	54	47	114		7	54	46
contig07500	extracellular_elastinolytic_metalloproteinase_1	87.9	OTHER									13	8
contig07510	tap_domain-containing_protein_1	86.6	OTHER			10			3		4	10	4
contig07539	xylosidase_glycosyl_1	83.6	CAZY	GH43			4					8	3
contig07540	glycoside_hydrolase_family_16_protein_2	83.7	CAZY	GH16		2
contig07549	glycoside_hydrolase_family_74_protein_1	83.2	CAZY	GH74			14	11	17			43	32
contig07558	carotenoid_ester_lipase_precursor_2	82.5	LIPASE								2	9
contig07579	glycoside_hydrolase_family_79_protein_2	81	CAZY	GH79		2
contig07593	gmc_oxidoreductase_1	78.5	CAZY	AA3		3
contig07621	glycoside_hydrolase_family_51_protein_2	78.8	CAZY	GH51		36	14	15	4		61	12	9
contig07647	glycoside_hydrolase_family_7_protein_1	76.6	CAZY	GH7	CBM1	2	29	29	97		11	78	95
contig07693	heparinase_ii_iii_family_protein_2	79	OTHER			3
contig07699	copper_radical_oxidase_2	75.1	CAZY	AA5			9	17	20			4
contig07743	crystal_protein_1	73.4	UNKNOWN			10
contig07789	aryl-alcohol_oxidase_2	72.9	CAZY	AA3				13				12	8
contig07869	serine_family_3	71.2	PROTEASE			3	4		6	8	5	4	3
contig07880	pyranose_dehydrogenase_1	72.1	CAZY	AA3		21	4	23			22	22	13
contig07886	acid_phosphatase_2	71.3	OTHER					4
contig07910	aryl-alcohol_oxidase_1	69.7	CAZY	AA3		4	2	8		5		2
contig07922	glycoside_hydrolase_family_47_protein_3	70.4	CAZY	GH47		5	4	6				11	2
contig07940	fad_binding_domain-containing_protein_3	69.5	UNKNOWN				2	18			3	7	3
contig07941	fad_binding_domain-containing_protein_1	69.1	UNKNOWN			11	2	13			5	3	2
contig07978	glycoside_hydrolase_family_15_protein_2	66.6	CAZY	GH15	CBM20	120	30	29	11	7	43	72	63
contig07998	extracellular_triacylglycerol_lipase_precursor_1	67	LIPASE			6	3	4	5	7	12	4	7
contig08016	glycoside_hydrolase_family_35_protein_2	67.8	CAZY	GH35		17	3	6			8		2
contig08023	glucoamylase_2	66.3	CAZY	GH15		50	29	24	17	25	70	32	28
contig08039	rhamnogalacturonase_b_3	65.1	CAZY	PL4			2	5	2			16	10
contig08050	aryl-alcohol_oxidase_3	66.1	CAZY	AA3		16	16	24		27	5	20	9
contig08086	glycoside_hydrolase_family_47_protein_3	67.6	CAZY	GH47			2	12			6	9	6
contig08102	glucoamylase_1	66.6	CAZY	GH15	CBM20	3	2	7			6		3
contig08125	protease_s8_tripeptidyl_peptidase_1	63	PROTEASE			4	24	5	79	25	88	17	28
contig08138	cellobiose_dehydrogenase_2	65	CAZY	AA3					15		2	10	6
contig08141	l-ascorbate_oxidase_1	64.1	CAZY	AA2		2
contig08173	glycoside_hydrolase_family_88_protein_3	65.9	CAZY	GH88		11	13	22	8		18	16	12
contig08181	family_4_carbohydrate_esterase_1	62.9	CAZY	CE4		11	5
contig08191	cellulose_-beta-cellobiosidase_precursor_3	61.4	CAZY	GH7	CBM1	7	83	88	241		11	79	104
contig08211	glycoside_hydrolase_family_20_protein_1	63.3	CAZY	GH20				3			5
contig08215	fasciclin_domain_family_2	65.4	OTHER								6	2	7
contig08217	glycoside_hydrolase_family_7_protein_1	61.6	CAZY	GH7	CBM1	12	137	130	500	3	21	187	391
contig08230	glycoside_hydrolase_family_13_protein_1	63.6	CAZY	GH13		2
contig08264	protein_3	61.9	UNKNOWN			3
contig08286	protein_1	64.5	UNKNOWN								7	3
contig08293	oxalate_decarboxylase_3	62	OTHER				9	16		7	18	2	11
contig08325	protein_1	59.8	UNKNOWN			2	3	2			10	11	2
contig08331	polysaccharide_lyase_family_4_protein_3	59.4	CAZY	PL4			2	7	6		3	2	4
contig08336	carotenoid_ester_lipase_precursor_2	60	LIPASE								2	3
contig08337	tripeptidyl_peptidase_3	60.4	PROTEASE				2		3		2
contig08343	aspartic-type_1	61.9	UNKNOWN			3	4				6
contig08359	cel6_protein_3	58.8	CAZY	GH74			5	11	13			13	22
contig08366	alpha-amylase_1	58.8	CAZY	GH13	CBM20	3		4				3
contig08385	peptide-n4-(n-acetyl-beta-glucosaminyl)asparagine_amidase_a_1	60	PROTEASE								3
contig08387	extracellular_gdsl-like_lipase_2	58.8	LIPASE					2			3
contig08391	thaumatin-like_protein_3	59	OTHER						4		6	9	6
contig08466	protease_s8_tripeptidyl_peptidase_3	58.8	PROTEASE			8	2				7	6	9
contig08467	laccase_3_2	59.2	CAZY	AA1								5
contig08610	protein_1	57.5	UNKNOWN									2
contig08731	wsc_domain_protein_3	56.1	UNKNOWN			7	5					8	11
contig08785	arabinogalactan_endo-_-beta-galactosidase_1	53.7	CAZY	GH53		2	4		3			3
contig08799	glycoside_hydrolase_family_61_protein_1	53.4	CAZY	AA9			2
contig08872	glycoside_hydrolase_family_7_protein_3	53	CAZY	GH7		9	95	62	97		20	96	98
contig08913	serine_protease_2	50.9	PROTEASE									5
contig08934	endo-polygalacturonase_1	51.3	CAZY	GH28			3		8				4
contig08937	mannan_endo-_-beta-mannosidase_3	53.1	CAZY	GH26	CBM35			4				3
contig08945	glycoside_hydrolase_family_5_protein_1	52.3	CAZY	GH5_7	CBM1		4	9	5			7	3
contig08982	cellobiohydrolase_ii_1	51.4	CAZY	GH6	CBM1		16	9	49			12	3
contig08989	glycoside_hydrolase_family_5_protein_2	53.5	CAZY	GH5_9		7	7	5			4	2
contig08998	glucose_sorbosone_dehydrogenase_1	52.1	OXIDASE								5	3
contig09019	epl1_protein_1	51.5	OTHER			5	2	2	3	3	3	6	4
contig09025	glycoside_hydrolase_family_5_protein_2	52.5	CAZY	GH5_7		4	12				4	13	6
contig09127	glycoside_hydrolase_family_5_protein_1	51.4	CAZY	GH5_7	CBM1		10	9	11			6	9
contig09143	macrofage_activating_glycoprotein_2	49.6	OTHER				2
contig09147	glycoside_hydrolase_family_27_protein_2	52.4	CAZY	GH27				3					2
contig09156	macrofage_activating_glycoprotein_3	49.2	OTHER			8
contig09157	endoglucanase_ii_1	49.9	CAZY	GH5	CBM1	5	36	10	21		5	23	25
contig09206	oxalate_decarboxylase_1	50.6	OTHER			2	12	13			4		5
contig09222	glycoside_hydrolase_family_16_protein_1	49.5	CAZY	GH16								3
contig09225	glycosyl_hydrolase_family_43_protein_3	49.1	CAZY	GH43	CBM35	8	14	9			2	16
contig09248	glycoside_hydrolase_family_28_protein_2	49.3	CAZY	GH28							2
contig09328	aspartic_peptidase_a1_3	47.3	PROTEASE			4	35	9	59	23	40	17	28
contig09353	vacuolar_protease_a_2	49.1	PROTEASE								22	21	15
contig09355	xylanase_family_10_2	47.6	CAZY	GH10	CBM1	2	27	8	31		5	41	22
contig09361	ribonuclease_t2_1	46.5	NUCLEASE				3	2	4		4		3
contig09430	alpha-n-arabinofuranosidase_3	49.8	CAZY	GH43		8	5					7	4
contig09456	isoamyl_alcohol_1	48	OTHER			5
contig09502	glycoside_hydrolase_family_27_protein_2	48.9	CAZY	GH27			9	7	9			6	9
contig09525	glycoside_hydrolase_family_10_and_carbohydrate-binding_module_family_1_protein_1	49.6	CAZY	GH10		3	33	11	28		6	64	21
contig09583	s1_p1_nuclease_2	46.4	NUCLEASE				3
contig09602	glycoside_hydrolase_family_5_protein_3	45.6	CAZY	GH5_5	CBM1		8	3	13			9	9
contig09616	cell_wall_glycosyl_hydrolase_3	47.2	CAZY	GH105			2
contig09625	endo-_-beta-_3	45.4	CAZY	GH10	CBM1		19	12	64			20	25
contig09679	acetyl_xylan_esterase_2	44.4	CAZY	CE1	CBM1		12	3	10			11	2
contig09722	polysaccharide_lyase_family_4_1	46.5	CAZY	PL4				2			5		3
contig09759	endonuclease_exonuclease_phosphatase_family_protein_1	45.7	NUCLEASE									2
contig09791	aryl-alcohol_oxidase_2	45.1	CAZY	AA3			2		3	3		4	2
contig09862	pectin_lyase_3	43.1	CAZY	PL1			4	4	5		5	9	6
contig09901	isoamyl_alcohol_1	45.1	OTHER					5			3	3
contig10006	protein_2	42.6	UNKNOWN			2	2						3
contig10061	secreted_arabinase_2	41.7	CAZY	GH43		5						6
contig10110	fungal_cellulose_binding_domain-containing_protein_3	40.9	CAZY	CE16	CBM1		12	6	18			5	5
contig10125	carbohydrate-binding_module_family_1_protein_1	42.1	CAZY	GH131	CBM1		18	9	42		2	18	28
contig10161	serine_peptidase_1	43.7	PROTEASE								6	4
contig10179	glycoside_hydrolase_family_18_protein_2	42.1	CAZY	GH18		3	13	7	8		10	7	11
contig10208	extracellular_protease_1	40.7	PROTEASE				9	3			4
contig10239	glyceraldehyde-3-phosphate_dehydrogenase_1	41.5	OTHER										3
contig10259	extracellular_endo-_2	39.9	CAZY	GH28					3		5
contig10271	glycoside_hydrolase_family_76_protein_1	41.5	CAZY	GH76		4	3
contig10329	glycoside_hydrolase_family_3_protein_3	39.9	CAZY	GH3								2
contig10333	ribonuclease_t2_3	41.2	NUCLEASE								5	3
contig10555	aldose_1-epimerase_3	39.5	OTHER			6	3	2				3
contig10592	rhamnogalacturonan_acetylesterase_3	38.6	CAZY	CE12		4	5
contig10634	dyp-type_peroxidase_family_protein_1	39.4	OXIDASE			4
contig10668	metalloprotease_[Coprinopsis_cinerea_okayama7#130]_3	38	PROTEASE			14	10				2	9
contig10672	carbohydrate_esterase_family_4_protein_2	39.7	CAZY	CE4		7	3
contig10694	glycosyl_hydrolase_family_10_protein_1	38.7	CAZY	GH10		7	5		3		2	25	7
contig10766	carbohydrate_esterase_family_8_protein_2	37.1	CAZY	CE8								2
contig10821	major_royal_jelly_protein_2	38.3	OTHER			3		2				3
contig10827	carbohydrate_esterase_family_4_protein_1	38.3	CAZY	CE4								4
contig10965	protein_2	36.5	UNKNOWN			7	4						3
contig10974	secreted_protein_1	33.8	UNKNOWN			2	2	2				2
contig10984	glycoside_hydrolase_family_79_protein_1	36.5	CAZY	GH79		4	4	2			5	2
contig11032	hypothetical_protein_SERLA73DRAFT_180411_[Serpula_lacrymans_var._lacrymans_S7.3]_1	35.2	UNKNOWN							4		3
contig11239	gdsl-like_lipase_acylhydrolase_2	34.2	LIPASE						2		5
contig11267	pectate_lyase_a_3	34.3	CAZY	PL1			4	2				6	5
contig11301	lysophospholipase_a_3	35.8	LIPASE								2
contig11314	pectate_lyase_a_1	34.4	CAZY	PL1			5					8
contig11420	pyranose_dehydrogenase_3	33.3	CAZY	AA3		2		3		27	6	11	5
contig11512	secreted_protein_3	33.9	UNKNOWN			14	2					2
contig11611	glycoside_hydrolase_family_61_protein_3	32.1	CAZY	AA9			6
contig11615	hypothetical_protein_CAOG_01405_[Capsaspora_owczarzaki_ATCC_30864]_2	32.3	UNKNOWN			4	3	3
contig11761	thaumatin-like_protein_2	31.9	UNKNOWN									4	2
contig11776	glycoside_hydrolase_family_61_protein_3	31	CAZY	AA9			2
contig11817	glycoside_hydrolase_family_76_3	32.3	CAZY	GH76		3
contig11823	secreted_hydrolase_3	31.6	OTHER			6	6				3
contig11835	---NA---_3	29.8	UNKNOWN			2
contig11838	glycoside_hydrolase_family_12_protein_3	31.7	CAZY	GH12			2		2				2
contig11878	thaumatin-like_protein_2	31.3	UNKNOWN			4	7	2	4		10	11	6
contig12160	lipase_3-like_protein_3	30	LIPASE								2
contig12252	glycoside_hydrolase_family_3_protein_2	30.9	CAZY	GH3				2
contig12466	glycoside_hydrolase_family_61_protein_2	28.2	CAZY	AA9			7
contig12485	glycoside_hydrolase_family_61_protein_3	28.1	CAZY	AA9			2
contig12508	endoglucanase_ii_1	28.5	CAZY	AA9			2
contig12516	aminopeptidase_1	28.6	PROTEASE			3
contig12532	glycoside_hydrolase_family_79_protein_1	27.7	CAZY	GH79					3		2
contig12559	family_s53_protease-like_protein_3	29.3	PROTEASE			2
contig12628	carbohydrate-binding_module_family_1_protein_3	27.1	CAZY		CBM1		3
contig12672	rhamnogalacturonan_acetylesterase_1	28.5	CAZY	CE12			5
contig12715	invertase_1_1	29	CAZY	GH32		2		4			3	4	2
contig12791	endo-polygalacturonase_2	26.7	CAZY	GH28			2						2
contig12867	endoglucanase_v-like_protein_2	26	CAZY	GH45			3		4	3			2
contig12932	beta-galactosidase_precursor_1	27.8	CAZY			9		2			3
contig13138	glycoside_hydrolase_family_74_protein_2	25.1	CAZY	GH74								2	2
contig13281	glycoside_hydrolase_family_92_protein_1	26.9	CAZY	GH92								5
contig13757	fruit_body_lectin_1	24.1	OTHER			4						10	4
contig13795	protein_1	22.6	UNKNOWN			2
contig13802	aspartic_peptidase_a1_3	23.3	PROTEASE				3		5		4		3
contig14137	carbohydrate_esterase_family_8_protein_3	22.2	CAZY	CE8							2
contig14553	isoamyl_alcohol_oxidase_1	20.8	OXIDASE								2	2
contig14630	endonuclease_exonuclease_phosphatase_3	20.2	NUCLEASE					3				3
contig14657	---NA---_2	19.6	UNKNOWN				2
contig14986	fad_binding_domain-containing_protein_2	17.8	UNKNOWN			2
contig15345	glycoside_hydrolase_family_15_protein_2	16.9	CAZY	GH15		5		6			7	3	2
contig15501	tripeptidyl-peptidase_1_2	15.5	PROTEASE			2
