# Supplementary material for: Fast solubilization of recalcitrant cellulosic biomass by the basidiomycete fungus Laetisaria arvalis involves successive secretion of oxidative and hydrolytic enzymes
Source: Biotechnol Biofuels. 2014 Oct 8;7:143. doi: 10.1186/s13068-014-0143-5 (PMC4197297; doi:10.1186/s13068-014-0143-5)
Supplement: Additional file 4: Data 3. — Table listing proteins relative to the Venn diagrams presented in Figure 5 and Additional file 1: Figure S6. [file 13068_2014_143_MOESM4_ESM.xlsx]

## Sheet: Day 10 with differents inducers
			Contig Id	Blast2Go annotation	MW	Type	CAZy Family	Module
		Maltose MB AVI WS WS-R	contig03074	conserved_hypothetical_protein_[Aspergillus_fumigatus_Af293]_3	31.2	UNKNOWN
			contig04291	cellulose_-beta-cellobiosidase_precursor_2	92.5	CAZY	GH7	CBM1
			contig05675	hypothetical_protein_AOL_s00170g14_[Arthrobotrys_oligospora_ATCC_24927]_2	21	UNKNOWN
			contig07281	copper_radical_oxidase_2	119.1	CAZY	AA5
			contig07869	serine_family_3	71.2	PROTEASE
			contig07978	glycoside_hydrolase_family_15_protein_2	66.6	CAZY	GH15	CBM20
			contig07998	extracellular_triacylglycerol_lipase_precursor_1	67	LIPASE
			contig08023	glucoamylase_2	66.3	CAZY	GH15
			contig08125	protease_s8_tripeptidyl_peptidase_1	63	PROTEASE
			contig08217	glycoside_hydrolase_family_7_protein_1	61.6	CAZY	GH7	CBM1
			contig09019	epl1_protein_1	51.5	OTHER
			contig09328	aspartic_peptidase_a1_3	47.3	PROTEASE
		Maltose AVI WS WS-R	contig09791	aryl-alcohol_oxidase_2	45.1	CAZY	AA3
		Maltose MB WS WS-R	contig08050	aryl-alcohol_oxidase_3	66.1	CAZY	AA3
			contig08293	oxalate_decarboxylase_3	62	OTHER
			contig11420	pyranose_dehydrogenase_3	33.3	CAZY	AA3
		AVI MB WS WS-R	contig00235	glycoside_hydrolase_family_30_protein_3	32.9	CAZY	GH30
			contig07287	glycoside_hydrolase_family_55_protein_1	114.6	CAZY	GH55
			contig07339	polysaccharide_lyase_family_8_protein_1	107.2	CAZY	PL8
			contig07478	family_s53_protease-like_protein_1	87	PROTEASE
			contig07486	cellobiose_dehydrogenase_3	86.2	CAZY	AA3	AA8
			contig07510	tap_domain-containing_protein_1	86.6	OTHER
			contig07621	glycoside_hydrolase_family_51_protein_2	78.8	CAZY	GH51
			contig07647	glycoside_hydrolase_family_7_protein_1	76.6	CAZY	GH7	CBM1
			contig08138	cellobiose_dehydrogenase_2	65	CAZY	AA3
			contig08173	glycoside_hydrolase_family_88_protein_3	65.9	CAZY	GH88
			contig08191	cellulose_-beta-cellobiosidase_precursor_3	61.4	CAZY	GH7	CBM1
			contig08331	polysaccharide_lyase_family_4_protein_3	59.4	CAZY	PL4
			contig08391	thaumatin-like_protein_3	59	OTHER
			contig08872	glycoside_hydrolase_family_7_protein_3	53	CAZY	GH7
			contig09157	endoglucanase_ii_1	49.9	CAZY	GH5_5	CBM1
			contig09355	xylanase_family_10_2	47.6	CAZY	GH10	CBM1
			contig09525	glycoside_hydrolase_family_10_and_carbohydrate-binding_module_family_1_protein_1	49.6	CAZY	GH10
			contig09862	pectin_lyase_3	43.1	CAZY	PL1
			contig10125	carbohydrate-binding_module_family_1_protein_1	42.1	CAZY	GH131	CBM1
			contig10179	glycoside_hydrolase_family_18_protein_2	42.1	CAZY	GH18
			contig10694	glycosyl_hydrolase_family_10_protein_1	38.7	CAZY	GH10
			contig11878	thaumatin-like_protein_2	31.3	UNKNOWN
		Maltose AVI WS-R	contig12867	endoglucanase_v-like_protein_2	26	CAZY	GH45
		AVI MB WS	contig04504	extracellular_3	11.8	UNKNOWN
		AVI MB WS-R	contig04436	glycoside_hydrolase_family_28_protein_3	44.7	CAZY	GH28
			contig09361	ribonuclease_t2_1	46.5	NUCLEASE
			contig13802	aspartic_peptidase_a1_3	23.3	PROTEASE
		AVI WS WS-R	contig07403	glycoside_hydrolase_family_3_protein_2	95.4	CAZY	GH3
			contig07549	glycoside_hydrolase_family_74_protein_1	83.2	CAZY	GH74
			contig08039	rhamnogalacturonase_b_3	65.1	CAZY	PL4
			contig08359	cel6_protein_3	58.8	CAZY	GH74
			contig08945	glycoside_hydrolase_family_5_protein_1	52.3	CAZY	GH5_7	CBM1
			contig08982	cellobiohydrolase_ii_1	51.4	CAZY	GH6	CBM1
			contig09127	glycoside_hydrolase_family_5_protein_1	51.4	CAZY	GH5_7	CBM1
			contig09502	glycoside_hydrolase_family_27_protein_2	48.9	CAZY	GH27
			contig09602	glycoside_hydrolase_family_5_protein_3	45.6	CAZY	GH5_5	CBM1
			contig09625	endo-_-beta-_3	45.4	CAZY	GH10	CBM1
			contig09679	acetyl_xylan_esterase_2	44.4	CAZY	CE1	CBM1
			contig10110	fungal_cellulose_binding_domain-containing_protein_3	40.9	CAZY	CE16	CBM1
		MB WS-R WS	contig04440	aryl-alcohol_oxidase_1	26.8	CAZY	AA3
			contig04592	isochorismatase_family_3	35.1	OTHER
			contig07345	copper_radical_oxidase_3	103.4	CAZY	AA5
			contig07880	pyranose_dehydrogenase_1	72.1	CAZY	AA3
			contig07940	fad_binding_domain-containing_protein_3	69.5	UNKNOWN
			contig07941	fad_binding_domain-containing_protein_1	69.1	UNKNOWN
			contig08086	glycoside_hydrolase_family_47_protein_3	67.6	CAZY	GH47
			contig08215	fasciclin_domain_family_2	65.4	OTHER
			contig08325	protein_1	59.8	UNKNOWN
			contig08466	protease_s8_tripeptidyl_peptidase_3	58.8	PROTEASE
			contig09025	glycoside_hydrolase_family_5_protein_2	52.5	CAZY	GH5_7
			contig09353	vacuolar_protease_a_2	49.1	PROTEASE
			contig12715	invertase_1_1	29	CAZY	GH32
			contig15345	glycoside_hydrolase_family_15_protein_2	16.9	CAZY	GH15
		Maltose AVI	contig02177	lysophospholipase_plb1_1	40.6	LIPASE
			contig05673	hypothetical_protein_AOL_s00170g14_[Arthrobotrys_oligospora_ATCC_24927]_1	31.4	UNKNOWN
		Maltose WS	contig07910	aryl-alcohol_oxidase_1	69.7	CAZY	AA3
			contig11032	hypothetical_protein_SERLA73DRAFT_180411_[Serpula_lacrymans_var._lacrymans_S7.3]_1	35.2	UNKNOWN
		AVI MB	contig07354	endopolygalacturonase_c_3	103.3	CAZY	GH28	EXPN
			contig08337	tripeptidyl_peptidase_3	60.4	PROTEASE
			contig10259	extracellular_endo-_2	39.9	CAZY	GH28
			contig11239	gdsl-like_lipase_acylhydrolase_2	34.2	LIPASE
			contig12532	glycoside_hydrolase_family_79_protein_1	27.7	CAZY	GH79
		AVI WS	contig05991	symbiosis-related_protein_1	13.1	OTHER
			contig07699	copper_radical_oxidase_2	75.1	CAZY	AA5
			contig08785	arabinogalactan_endo-_-beta-galactosidase_1	53.7	CAZY	GH53
		AVI WS-R	contig08934	endo-polygalacturonase_1	51.3	CAZY	GH28
			contig11838	glycoside_hydrolase_family_12_protein_3	31.7	CAZY	GH12
		MB WS	contig07331	family_3_glycoside_hydrolase_3	104.9	CAZY	GH3
			contig07558	carotenoid_ester_lipase_precursor_2	82.5	LIPASE
			contig08286	protein_1	64.5	UNKNOWN
			contig08336	carotenoid_ester_lipase_precursor_2	60	LIPASE
			contig08989	glycoside_hydrolase_family_5_protein_2	53.5	CAZY	GH5_9
			contig08998	glucose_sorbosone_dehydrogenase_1	52.1	OXIDASE
			contig09225	glycosyl_hydrolase_family_43_protein_3	49.1	CAZY	GH43	CBM35
			contig09901	isoamyl_alcohol_1	45.1	OTHER
			contig10161	serine_peptidase_1	43.7	PROTEASE
			contig10333	ribonuclease_t2_3	41.2	NUCLEASE
			contig10668	metalloprotease_[Coprinopsis_cinerea_okayama7#130]_3	38	PROTEASE
			contig10984	glycoside_hydrolase_family_79_protein_1	36.5	CAZY	GH79
			contig14553	isoamyl_alcohol_oxidase_1	20.8	OXIDASE
		MB WS-R	contig08016	glycoside_hydrolase_family_35_protein_2	67.8	CAZY	GH35
			contig08102	glucoamylase_1	66.6	CAZY	GH15	CBM20
			contig09206	oxalate_decarboxylase_1	50.6	OTHER
			contig09722	polysaccharide_lyase_family_4_1	46.5	CAZY	PL4
		WS-R WS	contig00242	glycoside_hydrolase_family_30_protein_2	16.5	CAZY	GH30
			contig00243	---NA---_1	12.1	UNKNOWN
			contig01493	hypothetical_protein_CGB_A5720C_[Cryptococcus_gattii_WM276]_2	14.1	UNKNOWN
			contig03866	glycoside_hydrolase_family_18_protein_3	51.9	CAZY	GH18	CBM5
			contig04243	protein_3	53.4	UNKNOWN
			contig04795	protein_1	32.9	UNKNOWN
			contig05236	macrofage_activating_glycoprotein_1	17.4	OTHER
			contig07500	extracellular_elastinolytic_metalloproteinase_1	87.9	OTHER
			contig07539	xylosidase_glycosyl_1	83.6	CAZY	GH43
			contig07789	aryl-alcohol_oxidase_2	72.9	CAZY	AA3
			contig07922	glycoside_hydrolase_family_47_protein_3	70.4	CAZY	GH47
			contig08731	wsc_domain_protein_3	56.1	UNKNOWN
			contig09430	alpha-n-arabinofuranosidase_3	49.8	CAZY	GH43
			contig11267	pectate_lyase_a_3	34.3	CAZY	PL1
			contig11761	thaumatin-like_protein_2	31.9	UNKNOWN
			contig13138	glycoside_hydrolase_family_74_protein_2	25.1	CAZY	GH74
			contig13757	fruit_body_lectin_1	24.1	OTHER
		Maltose	contig04456	pyranose_dehydrogenase_2	42.9	CAZY	AA3
		AVI	contig05465	hypothetical_protein_CC1G_04541_[Coprinopsis_cinerea_okayama7#130]_3	17.9	UNKNOWN
			contig05873	---NA---_2	14.5	UNKNOWN
		MB	contig07390	alpha-glucosidase_3	99.6	CAZY	GH31
			contig08211	glycoside_hydrolase_family_20_protein_1	63.3	CAZY	GH20
			contig08343	aspartic-type_1	61.9	UNKNOWN
			contig08385	peptide-n4-(n-acetyl-beta-glucosaminyl)asparagine_amidase_a_1	60	PROTEASE
			contig08387	extracellular_gdsl-like_lipase_2	58.8	LIPASE
			contig09248	glycoside_hydrolase_family_28_protein_2	49.3	CAZY	GH28
			contig10208	extracellular_protease_1	40.7	PROTEASE
			contig11301	lysophospholipase_a_3	35.8	LIPASE
			contig11823	secreted_hydrolase_3	31.6	OTHER
			contig12160	lipase_3-like_protein_3	30	LIPASE
			contig12932	beta-galactosidase_precursor_1	27.8	CAZY
			contig14137	carbohydrate_esterase_family_8_protein_3	22.2	CAZY	CE8
		WS	contig00238	glycoside_hydrolase_family_30_protein_1	4.8	CAZY	GH30
			contig02102	alpha-amylase_2	65.9	CAZY	GH13	CBM20
			contig02872	protein_1	33.6	UNKNOWN
			contig02873	hypothetical_fad_dependent_oxidoreductase_3	11.3	UNKNOWN
			contig03784	carbohydrate_esterase_family_4_protein_2	112.4	CAZY	CE4
			contig04516	extracellular_protease_2	40.9	PROTEASE
			contig04812	glycoside_hydrolase_family_16_protein_2	22.4	CAZY	GH16
			contig05028	glycoside_hydrolase_family_16_protein_2	35.8	CAZY	GH16
			contig05076	endonuclease_exonuclease_phosphatase_family_protein_2	26.5	NUCLEASE
			contig07321	alpha-glucosidase_3	109.7	CAZY	GH31
			contig07382	copper_radical_oxidase_1	102.8	CAZY	AA5
			contig08366	alpha-amylase_1	58.8	CAZY	GH13	CBM20
			contig08467	laccase_3_2	59.2	CAZY	AA1
			contig08610	protein_1	57.5	UNKNOWN
			contig08913	serine_protease_2	50.9	PROTEASE
			contig08937	mannan_endo-_-beta-mannosidase_3	53.1	CAZY	GH26	CBM35
			contig09222	glycoside_hydrolase_family_16_protein_1	49.5	CAZY	GH16
			contig09759	endonuclease_exonuclease_phosphatase_family_protein_1	45.7	NUCLEASE
			contig10061	secreted_arabinase_2	41.7	CAZY	GH43
			contig10329	glycoside_hydrolase_family_3_protein_3	39.9	CAZY	GH3
			contig10555	aldose_1-epimerase_3	39.5	OTHER
			contig10766	carbohydrate_esterase_family_8_protein_2	37.1	CAZY	CE8
			contig10821	major_royal_jelly_protein_2	38.3	OTHER
			contig10827	carbohydrate_esterase_family_4_protein_1	38.3	CAZY	CE4
			contig10974	secreted_protein_1	33.8	UNKNOWN
			contig11314	pectate_lyase_a_1	34.4	CAZY	PL1
			contig11512	secreted_protein_3	33.9	UNKNOWN
			contig13281	glycoside_hydrolase_family_92_protein_1	26.9	CAZY	GH92
			contig14630	endonuclease_exonuclease_phosphatase_3	20.2	NUCLEASE
		WS-R	contig04066	copper_radical_oxidase_1	59.7	CAZY	AA5
			contig04067	glyoxal_oxidase_1	49.9	CAZY	AA5
			contig04929	glycoside_hydrolase_family_72_protein_3	10.8	CAZY	GH72
			contig04930	glycoside_hydrolase_family_72_protein_1	54.1	CAZY	GH72
			contig05280	cell_wall_protein_o-glucosyl_hydrolase_2	45.2	CAZY	GH128
			contig09147	glycoside_hydrolase_family_27_protein_2	52.4	CAZY	GH27
			contig10006	protein_2	42.6	UNKNOWN
			contig10239	glyceraldehyde-3-phosphate_dehydrogenase_1	41.5	OTHER
			contig10965	protein_2	36.5	UNKNOWN
			contig12791	endo-polygalacturonase_2	26.7	CAZY	GH28

## Sheet: Differents times with AVICEL
			Contig Id	Blast2Go annotation	MW	Type	CAZy Family	Module
		Day 1, 3, 7, 10	contig03074	conserved_hypothetical_protein_[Aspergillus_fumigatus_Af293]_3	31.2	UNKNOWN
			contig04291	cellulose_-beta-cellobiosidase_precursor_2	92.5	CAZY	GH7	CBM1
			contig04436	glycoside_hydrolase_family_28_protein_3	44.7	CAZY	GH28
			contig07281	copper_radical_oxidase_2	119.1	CAZY	AA5
			contig07287	glycoside_hydrolase_family_55_protein_1	114.6	CAZY	GH55
			contig07339	polysaccharide_lyase_family_8_protein_1	107.2	CAZY	PL8
			contig07478	family_s53_protease-like_protein_1	87	PROTEASE
			contig07486	cellobiose_dehydrogenase_3	86.2	CAZY	AA3	AA8
			contig07621	glycoside_hydrolase_family_51_protein_2	78.8	CAZY	GH51
			contig07647	glycoside_hydrolase_family_7_protein_1	76.6	CAZY	GH7	CBM1
			contig07978	glycoside_hydrolase_family_15_protein_2	66.6	CAZY	GH15	CBM20
			contig07998	extracellular_triacylglycerol_lipase_precursor_1	67	LIPASE
			contig08023	glucoamylase_2	66.3	CAZY	GH15
			contig08125	protease_s8_tripeptidyl_peptidase_1	63	PROTEASE
			contig08173	glycoside_hydrolase_family_88_protein_3	65.9	CAZY	GH88
			contig08191	cellulose_-beta-cellobiosidase_precursor_3	61.4	CAZY	GH7	CBM1
			contig08217	glycoside_hydrolase_family_7_protein_1	61.6	CAZY	GH7	CBM1
			contig08872	glycoside_hydrolase_family_7_protein_3	53	CAZY	GH7
			contig09019	epl1_protein_1	51.5	OTHER
			contig09157	endoglucanase_ii_1	49.9	CAZY	GH5_5	CBM1
			contig09328	aspartic_peptidase_a1_3	47.3	PROTEASE
			contig09355	xylanase_family_10_2	47.6	CAZY	GH10	CBM1
			contig09525	glycoside_hydrolase_family_10_and_carbohydrate-binding_module_family_1_protein_1	49.6	CAZY	GH10
			contig10179	glycoside_hydrolase_family_18_protein_2	42.1	CAZY	GH18
			contig11878	thaumatin-like_protein_2	31.3	UNKNOWN
		Day 1, 3, 7	contig03974	laccase_1	70.2	CAZY	AA1
			contig04456	pyranose_dehydrogenase_2	42.9	CAZY	AA3
			contig04516	extracellular_protease_2	40.9	PROTEASE
			contig07880	pyranose_dehydrogenase_1	72.1	CAZY	AA3
			contig07910	aryl-alcohol_oxidase_1	69.7	CAZY	AA3
			contig07922	glycoside_hydrolase_family_47_protein_3	70.4	CAZY	GH47
			contig07941	fad_binding_domain-containing_protein_1	69.1	UNKNOWN
			contig08016	glycoside_hydrolase_family_35_protein_2	67.8	CAZY	GH35
			contig08050	aryl-alcohol_oxidase_3	66.1	CAZY	AA3
			contig08102	glucoamylase_1	66.6	CAZY	GH15	CBM20
			contig08325	protein_1	59.8	UNKNOWN
			contig08989	glycoside_hydrolase_family_5_protein_2	53.5	CAZY	GH5_9
			contig09206	oxalate_decarboxylase_1	50.6	OTHER
			contig09225	glycosyl_hydrolase_family_43_protein_3	49.1	CAZY	GH43	CBM35
			contig10555	aldose_1-epimerase_3	39.5	OTHER
			contig10974	secreted_protein_1	33.8	UNKNOWN
			contig10984	glycoside_hydrolase_family_79_protein_1	36.5	CAZY	GH79
			contig11615	hypothetical_protein_CAOG_01405_[Capsaspora_owczarzaki_ATCC_30864]_2	32.3	UNKNOWN
		Day 1, 3, 10	contig05675	hypothetical_protein_AOL_s00170g14_[Arthrobotrys_oligospora_ATCC_24927]_2	21	UNKNOWN
			contig07869	serine_family_3	71.2	PROTEASE
			contig08785	arabinogalactan_endo-_-beta-galactosidase_1	53.7	CAZY	GH53
			contig10694	glycosyl_hydrolase_family_10_protein_1	38.7	CAZY	GH10
		Day 3, 7, 10	contig00235	glycoside_hydrolase_family_30_protein_3	32.9	CAZY	GH30
			contig07403	glycoside_hydrolase_family_3_protein_2	95.4	CAZY	GH3
			contig07549	glycoside_hydrolase_family_74_protein_1	83.2	CAZY	GH74
			contig07699	copper_radical_oxidase_2	75.1	CAZY	AA5
			contig08039	rhamnogalacturonase_b_3	65.1	CAZY	PL4
			contig08331	polysaccharide_lyase_family_4_protein_3	59.4	CAZY	PL4
			contig08359	cel6_protein_3	58.8	CAZY	GH74
			contig08945	glycoside_hydrolase_family_5_protein_1	52.3	CAZY	GH5_7	CBM1
			contig08982	cellobiohydrolase_ii_1	51.4	CAZY	GH6	CBM1
			contig09127	glycoside_hydrolase_family_5_protein_1	51.4	CAZY	GH5_7	CBM1
			contig09361	ribonuclease_t2_1	46.5	NUCLEASE
			contig09502	glycoside_hydrolase_family_27_protein_2	48.9	CAZY	GH27
			contig09602	glycoside_hydrolase_family_5_protein_3	45.6	CAZY	GH5_5	CBM1
			contig09625	endo-_-beta-_3	45.4	CAZY	GH10	CBM1
			contig09679	acetyl_xylan_esterase_2	44.4	CAZY	CE1	CBM1
			contig09862	pectin_lyase_3	43.1	CAZY	PL1
			contig10110	fungal_cellulose_binding_domain-containing_protein_3	40.9	CAZY	CE16	CBM1
			contig10125	carbohydrate-binding_module_family_1_protein_1	42.1	CAZY	GH131	CBM1
		Day 1, 3	contig00311	secreted_hydrolase_3	34.7	OTHER
			contig01493	hypothetical_protein_CGB_A5720C_[Cryptococcus_gattii_WM276]_2	14.1	UNKNOWN
			contig03519	---NA---_2	17.1	UNKNOWN
			contig03784	carbohydrate_esterase_family_4_protein_2	112.4	CAZY	CE4
			contig05028	glycoside_hydrolase_family_16_protein_2	35.8	CAZY	GH16
			contig07427	glycoside_hydrolase_family_37_protein_1	91.6	CAZY	GH37
			contig08181	family_4_carbohydrate_esterase_1	62.9	CAZY	CE4
			contig08343	aspartic-type_1	61.9	UNKNOWN
			contig08466	protease_s8_tripeptidyl_peptidase_3	58.8	PROTEASE
			contig08731	wsc_domain_protein_3	56.1	UNKNOWN
			contig09025	glycoside_hydrolase_family_5_protein_2	52.5	CAZY	GH5_7
			contig09430	alpha-n-arabinofuranosidase_3	49.8	CAZY	GH43
			contig10006	protein_2	42.6	UNKNOWN
			contig10271	glycoside_hydrolase_family_76_protein_1	41.5	CAZY	GH76
			contig10592	rhamnogalacturonan_acetylesterase_3	38.6	CAZY	CE12
			contig10668	metalloprotease_[Coprinopsis_cinerea_okayama7#130]_3	38	PROTEASE
			contig10672	carbohydrate_esterase_family_4_protein_2	39.7	CAZY	CE4
			contig10965	protein_2	36.5	UNKNOWN
			contig11512	secreted_protein_3	33.9	UNKNOWN
			contig11823	secreted_hydrolase_3	31.6	OTHER
		Day 1, 7	contig04243	protein_3	53.4	UNKNOWN
			contig05236	macrofage_activating_glycoprotein_1	17.4	OTHER
			contig08366	alpha-amylase_1	58.8	CAZY	GH13	CBM20
			contig10821	major_royal_jelly_protein_2	38.3	OTHER
			contig11420	pyranose_dehydrogenase_3	33.3	CAZY	AA3
			contig12715	invertase_1_1	29	CAZY	GH32
			contig12932	beta-galactosidase_precursor_1	27.8	CAZY
			contig15345	glycoside_hydrolase_family_15_protein_2	16.9	CAZY	GH15
		Day 1, 10	contig07510	tap_domain-containing_protein_1	86.6	OTHER
		Day 3, 7	contig00243	---NA---_1	12.1	UNKNOWN
			contig04066	copper_radical_oxidase_1	59.7	CAZY	AA5
			contig04930	glycoside_hydrolase_family_72_protein_1	54.1	CAZY	GH72
			contig07345	copper_radical_oxidase_3	103.4	CAZY	AA5
			contig07382	copper_radical_oxidase_1	102.8	CAZY	AA5
			contig07940	fad_binding_domain-containing_protein_3	69.5	UNKNOWN
			contig08086	glycoside_hydrolase_family_47_protein_3	67.6	CAZY	GH47
			contig08293	oxalate_decarboxylase_3	62	OTHER
			contig10208	extracellular_protease_1	40.7	PROTEASE
			contig11267	pectate_lyase_a_3	34.3	CAZY	PL1
		Day 3, 10	contig04504	extracellular_3	11.8	UNKNOWN
			contig05673	hypothetical_protein_AOL_s00170g14_[Arthrobotrys_oligospora_ATCC_24927]_1	31.4	UNKNOWN
			contig08337	tripeptidyl_peptidase_3	60.4	PROTEASE
			contig08934	endo-polygalacturonase_1	51.3	CAZY	GH28
			contig09791	aryl-alcohol_oxidase_2	45.1	CAZY	AA3
			contig11838	glycoside_hydrolase_family_12_protein_3	31.7	CAZY	GH12
			contig12867	endoglucanase_v-like_protein_2	26	CAZY	GH45
			contig13802	aspartic_peptidase_a1_3	23.3	PROTEASE
		Day 1	contig03783	carbohydrate_esterase_family_4_protein_2	18.5	CAZY	CE4
			contig05076	endonuclease_exonuclease_phosphatase_family_protein_2	26.5	NUCLEASE
			contig05078	mannose-6-phosphatase_[Phanerochaete_chrysosporium]_2	11.6	OTHER
			contig05280	cell_wall_protein_o-glucosyl_hydrolase_2	45.2	CAZY	GH128
			contig07351	---NA---_3	100.2	UNKNOWN
			contig07540	glycoside_hydrolase_family_16_protein_2	83.7	CAZY	GH16
			contig07579	glycoside_hydrolase_family_79_protein_2	81	CAZY	GH79
			contig07593	gmc_oxidoreductase_1	78.5	CAZY	AA3
			contig07693	heparinase_ii_iii_family_protein_2	79	OTHER
			contig07743	crystal_protein_1	73.4	UNKNOWN
			contig08141	l-ascorbate_oxidase_1	64.1	CAZY	AA2
			contig08230	glycoside_hydrolase_family_13_protein_1	63.6	CAZY	GH13
			contig08264	protein_3	61.9	UNKNOWN
			contig09156	macrofage_activating_glycoprotein_3	49.2	OTHER
			contig09456	isoamyl_alcohol_1	48	OTHER
			contig10061	secreted_arabinase_2	41.7	CAZY	GH43
			contig10634	dyp-type_peroxidase_family_protein_1	39.4	OXIDASE
			contig11817	glycoside_hydrolase_family_76_3	32.3	CAZY	GH76
			contig11835	---NA---_3	29.8	UNKNOWN
			contig12516	aminopeptidase_1	28.6	PROTEASE
			contig12559	family_s53_protease-like_protein_3	29.3	PROTEASE
			contig13757	fruit_body_lectin_1	24.1	OTHER
			contig13795	protein_1	22.6	UNKNOWN
			contig14986	fad_binding_domain-containing_protein_2	17.8	UNKNOWN
			contig15501	tripeptidyl-peptidase_1_2	15.5	PROTEASE
		Day 3	contig01004	glycoside_hydrolase_family_61_protein_3	51.9	CAZY	AA9
			contig04592	isochorismatase_family_3	35.1	OTHER
			contig06258	aryl-alcohol_oxidase_2	14.9	CAZY	AA3
			contig07539	xylosidase_glycosyl_1	83.6	CAZY	GH43
			contig08799	glycoside_hydrolase_family_61_protein_1	53.4	CAZY	AA9
			contig09143	macrofage_activating_glycoprotein_2	49.6	OTHER
			contig09583	s1_p1_nuclease_2	46.4	NUCLEASE
			contig09616	cell_wall_glycosyl_hydrolase_3	47.2	CAZY	GH105
			contig11314	pectate_lyase_a_1	34.4	CAZY	PL1
			contig11611	glycoside_hydrolase_family_61_protein_3	32.1	CAZY	AA9
			contig11776	glycoside_hydrolase_family_61_protein_3	31	CAZY	AA9
			contig12466	glycoside_hydrolase_family_61_protein_2	28.2	CAZY	AA9
			contig12485	glycoside_hydrolase_family_61_protein_3	28.1	CAZY	AA9
			contig12508	endoglucanase_ii_1	28.5	CAZY	AA9
			contig12628	carbohydrate-binding_module_family_1_protein_3	27.1	CAZY		CBM1
			contig12672	rhamnogalacturonan_acetylesterase_1	28.5	CAZY	CE12
			contig12791	endo-polygalacturonase_2	26.7	CAZY	GH28
			contig14657	---NA---_2	19.6	UNKNOWN
		Day 7	contig00240	glycoside_hydrolase_family_30_protein_2	16.6	CAZY	GH30
			contig03866	glycoside_hydrolase_family_18_protein_3	51.9	CAZY	GH18	CBM5
			contig04067	glyoxal_oxidase_1	49.9	CAZY	AA5
			contig04077	predicted_protein_[Laccaria_bicolor_S238N-H82]_2	36.4	UNKNOWN
			contig04929	glycoside_hydrolase_family_72_protein_3	10.8	CAZY	GH72
			contig07331	family_3_glycoside_hydrolase_3	104.9	CAZY	GH3
			contig07390	alpha-glucosidase_3	99.6	CAZY	GH31
			contig07789	aryl-alcohol_oxidase_2	72.9	CAZY	AA3
			contig07886	acid_phosphatase_2	71.3	OTHER
			contig08211	glycoside_hydrolase_family_20_protein_1	63.3	CAZY	GH20
			contig08387	extracellular_gdsl-like_lipase_2	58.8	LIPASE
			contig08937	mannan_endo-_-beta-mannosidase_3	53.1	CAZY	GH26	CBM35
			contig09147	glycoside_hydrolase_family_27_protein_2	52.4	CAZY	GH27
			contig09722	polysaccharide_lyase_family_4_1	46.5	CAZY	PL4
			contig09901	isoamyl_alcohol_1	45.1	OTHER
			contig12252	glycoside_hydrolase_family_3_protein_2	30.9	CAZY	GH3
			contig14630	endonuclease_exonuclease_phosphatase_3	20.2	NUCLEASE
		Day 10	contig02177	lysophospholipase_plb1_1	40.6	LIPASE
			contig05465	hypothetical_protein_CC1G_04541_[Coprinopsis_cinerea_okayama7#130]_3	17.9	UNKNOWN
			contig05873	---NA---_2	14.5	UNKNOWN
			contig05991	symbiosis-related_protein_1	13.1	OTHER
			contig07354	endopolygalacturonase_c_3	103.3	CAZY	GH28	EXPN
			contig08138	cellobiose_dehydrogenase_2	65	CAZY	AA3
			contig08391	thaumatin-like_protein_3	59	OTHER
			contig10259	extracellular_endo-_2	39.9	CAZY	GH28
			contig11239	gdsl-like_lipase_acylhydrolase_2	34.2	LIPASE
			contig12532	glycoside_hydrolase_family_79_protein_1	27.7	CAZY	GH79
